# Supplementary material for: Circadian regulation of the Drosophila astrocyte transcriptome
Source: PLoS Genet. 2021 Sep 20;17(9):e1009790. doi: 10.1371/journal.pgen.1009790 (PMC8483315; doi:10.1371/journal.pgen.1009790)
Supplement: S1 Table — (XLSX) [file pgen.1009790.s007.xlsx]

## Sheet: Sheet1
	# reads input to Tophat	# mapped reads	% mapped reads	# uniquely mapped reads	% uniquely mapped reads
00_total_r1	32151909	13350933	41.5245	12450915	93.2588
00_total_r2	24573632	21786548	88.6582	20926174	96.0509
04_total_r1	12438990	10181571	81.8521	9065010	89.0335
04_total_r2	46411237	41560586	89.5485	39989574	96.2199
08_total_r1	43442152	38811694	89.3411	35541842	91.5751
08_total_r2	13644314	11533880	84.5325	11047602	95.7839
12_total_r1	16039555	13292049	82.8704	12506875	94.0929
12_total_r2	18178268	16014283	88.0958	15166050	94.7033
16_total_r1	32903748	29169573	88.6512	26475308	90.7634
16_total_r2	15006250	12324633	82.13	11453655	92.933
20_total_r1	44901614	39532670	88.0429	36106328	91.3329
20_total_r2	10362943	7941055	76.6293	7629003	96.0704
24_total_r1	41232255	36547138	88.6373	33062830	90.4663
24_total_r2	8989070	7220865	80.3294	6950861	96.2608
28_total_r1	42607355	28515685	66.9267	25925481	90.9166
28_total_r2	20165430	17987745	89.2009	9590980	53.3195
32_total_r1	34450075	30211481	87.6964	27616721	91.4113
32_total_r2	21564828	19420656	90.0571	18710622	96.3439
36_total_r1	41830673	22713446	54.2985	19575515	86.1847
36_total_r2	32930644	29830705	90.5865	27983306	93.8071
40_total_r1	21610903	19262054	89.1312	17512319	90.9162
40_total_r2	20544572	16838583	81.9612	15929923	94.6037
44_total_r1	26469932	23939900	90.4419	20846301	87.0776
44_total_r2	10922795	9531558	87.263	9062997	95.0841
