# Supplementary material for: Circadian regulation of the Drosophila astrocyte transcriptome
Source: PLoS Genet. 2021 Sep 20;17(9):e1009790. doi: 10.1371/journal.pgen.1009790 (PMC8483315; doi:10.1371/journal.pgen.1009790)
Supplement: S2 Table — (XLSX) [file pgen.1009790.s008.xlsx]

## Sheet: All Detected 
converted_id	current_symbol	BH.Q	ADJ.P	PER	LAG	AMP	AC_r1_00	AC_r2_00	AC_r1_04	AC_r2_04	AC_r1_08	AC_r2_08	AC_r1_12	AC_r2_12	AC_r1_16	AC_r2_16	AC_r1_20	AC_r2_20	AC_r1_24	AC_r2_24	AC_r1_28	AC_r2_28	AC_r1_32	AC_r2_32	AC_r1_36	AC_r2_36	AC_r1_40	AC_r2_40	AC_r1_44	AC_r2_44
FBgn0003068	per	0.000480437	5.1e-08	24	14	342.284	221.188	158.583	184.667	199.854	437.208	272.312	831.25	853.125	1031.21	741.917	680.458	431.375	141.042	166.75	288.083	261.646	633.458	430.458	595.812	866.625	859.292	705.208	419.417	405.5
FBgn0014396	tim	0.00241224	5.12e-07	24	16	1979.72	483.167	1063.67	259.042	261.854	934.208	983.646	2994.92	3744.29	6475.17	6870.5	3269.96	3282.92	809.875	2382.79	982.5	1254.96	2056.1	1807.85	2842.79	6308.58	5110.17	6529.83	2986.83	5484.25
FBgn0035499	Chd64	0.00246064	7.84e-07	24	4	1209.27	3650.98	5086.83	4233.25	4515.62	3770.92	3825	3262.79	2303.04	2248.83	2407.92	2523.08	2792.62	4093.33	3958.71	3577.71	4725.54	3744.29	3487.54	3374	2760.42	2741.19	2738.17	2919.58	3537.42
FBgn0026314	Ugt35b	0.0153251	8.13e-06	26	1	502.959	1261.25	1281.81	1531.79	947.333	553.958	571.979	233.333	288.604	268.021	201.833	673.75	626.146	918.208	1273.96	1079.5	697.562	499.271	650.771	564.208	339.979	239.438	446.833	785.333	484.042
FBgn0031925	Cyp4d21	0.0153251	8.13e-06	28	18	186.514	299.271	397.333	323.042	179.167	186.208	434.75	362.979	383.167	858.917	632.042	667.292	571.417	329.75	563.042	353.812	280.604	255.708	236.75	412.25	471.021	658.229	780.896	659.833	716.042
FBgn0043791	phu	0.0182717	1.16e-05	28	4	95.1353	490.083	259.25	656.667	1665	517.75	317.167	229.229	191.375	124.625	73.5833	189.625	200.458	256.292	340.562	685.812	308.417	766.833	444.417	310.375	918.583	111.792	286.083	228	57.75
FBgn0010052	Jhe	0.0267557	1.99e-05	24	2	12.1976	70.6875	87.8333	70.5417	37.9583	15.8333	37.2083	33.0833	11.5625	32.2917	20.7083	36.5	24.375	34.75	98.4167	62.3542	61.0208	18.6667	36.5	14.4583	2.375	2.45833	8.29167	57.9167	49.5417
FBgn0261833	CR42765	0.0273765	2.32e-05	24	18	36.195	105.604	86.2917	55.1667	44.2917	54.5417	21.2917	117.125	111.167	76.3542	96.1667	116.521	129.875	73.6458	72.625	39.7083	33.7083	65.5625	51.2917	76.0417	45.5833	169.917	121.25	118.667	85.7917
FBgn0032613	CG13283	0.0471474	4.5e-05	24	4	93.6033	269.875	524.271	400.208	462.979	214.5	262.792	120.875	190.042	137.5	126.521	156.833	188.042	348.875	496.812	294.771	426.292	229.917	286.042	179.917	246.792	191.938	237.833	214.25	255.333
FBgn0033936	CG17386	0.0584248	6.2e-05	24	22	148.699	240.375	379.542	119.354	197.125	42.5	67.7917	23.5833	20.2917	197.979	273.708	278.083	331.792	272.792	283.625	107.083	170.458	3.1875	33.75	284.125	89.9167	264.479	304	269.458	277.5
FBgn0028396	TotA	0.0665734	8.48e-05	24	6	1053.54	1152.71	2924.38	2447.79	1914.92	2511.29	1987.92	2771.06	1554.23	627.958	664.729	649.979	704.896	1669.21	1681.42	1627	3302.62	1906.04	1569.83	751.583	969.292	1012.21	566.354	741.583	453.125
FBgn0016076	vri	0.0665734	8.48e-05	24	15	542.579	173.25	200.375	143.875	236.125	649.167	352	1441.62	877.604	832.125	1601.71	1127.62	1051.83	214.458	407.5	271.792	435.708	718.229	626.292	1060.9	842.667	1649.85	841.688	534.958	534.375
FBgn0030966	CG7280	0.0775031	0.000115173	28	16	179.635	1050.08	572.792	788.125	615.583	792.458	1087.71	860.542	1351.06	1987.92	1505.58	965.083	884.583	657.833	711.042	691.333	594.625	857.396	786.708	916.625	832.125	923.708	1006.29	959.583	1262.54
FBgn0035231	Pcyt2	0.0775031	0.000115173	24	4	109.115	648.583	619.812	847.979	964.417	647.542	642.667	492	692.25	462.458	421.854	555.208	552.958	620.917	708.917	786.5	725.708	662	858	530.708	545	434.812	613.542	503.417	659.833
FBgn0037010	CG4825	0.097609	0.000155412	28	0	235.702	1129.96	1376.71	937.146	1062.58	688.042	718.229	470.625	679.979	670.646	551.417	584.5	896.25	934.542	820.125	889.375	1173.29	756.479	917.417	675.5	624.938	572.417	757	632.75	831.25
FBgn0259229	CG42329	0.107105	0.000181899	28	0	28.078	128.417	117.875	119.354	145.438	25.3333	22.5417	24.7917	15.4583	24.625	24.7917	52.5833	101.792	75.5833	34.2917	98.2083	156.417	17.3333	65.8333	32.7083	10.6667	1.52083	15.3333	36.4792	14.7917
FBgn0027348	bgm	0.130814	0.000243047	28	4	2444.11	9991.75	9908.5	9422.79	10088	8358.17	7492.29	8177.04	5654.46	4212.33	4682.83	5829.75	4460.71	9299.29	8266.71	12153.9	9144.83	12296.7	8086.33	8003.62	8826.75	7839	6596.54	9299.29	3310.54
FBgn0025720	Ate1	0.130814	0.000277708	28	1	318.294	2108.46	1982.12	1573.83	1459	1395.98	1698.29	1311.21	1213	739	661.688	1480.19	802.812	1793.54	1582.4	1778.92	1584.75	1617.65	1315.58	1345.56	1172.08	1157	1131.67	1601.71	903.833
FBgn0038160	CG9759	0.130814	0.000277708	28	14	213.944	368.875	924.833	667.521	350.583	707.5	907.5	1046.02	970.083	868.25	1056.02	714.625	1000.88	575	684.292	621.938	659.833	417.75	621.104	778.542	722.375	1092.5	1042.5	853.125	1013.92
FBgn0015011	AhcyL2	0.130814	0.000277708	28	12	56.4507	124.458	114.312	211.854	134.75	219.875	218.625	231.958	352.917	209.521	218.333	191.021	152.125	121.25	141.5	189.625	100.542	199.708	218.208	197	165.25	237.854	236.25	160.333	100.25
FBgn0032507	CG9377	0.157539	0.000367886	24	2	211.764	701.833	973.938	835.062	573.167	317.167	546.792	262.458	321.833	168.396	192.854	423	331.792	413.542	609	670.75	368.417	209.333	603.167	147.292	209.542	288.688	268.354	455.979	216.375
FBgn0024997	CG2681	0.157539	0.000367886	24	14	119.604	249.917	167.542	206.854	164.375	297.958	327.958	267.438	979.917	833.354	474.792	361.625	334.333	184.896	252.417	290.083	244.208	353.271	371.604	344.167	472.542	301.583	617.583	175.167	257.625
FBgn0083970	CG34134	0.182589	0.000484527	24	0	187.472	593.104	569.271	389.146	328.542	192.583	231.708	194.333	128.75	275.125	145.958	523.958	552.958	335.833	326.792	281.354	221.708	170.771	221.75	425.417	199.5	269.417	406.542	481.417	422.688
FBgn0052666	Drak	0.182589	0.000484527	28	26	116.054	497.875	694.917	537.375	653.125	306.521	281.125	364.167	301.458	333.75	374.833	387.167	434.875	488.042	450.75	533.021	993.583	373.938	453.312	277.5	291.021	271.792	403.438	361.125	357.5
FBgn0010383	Cyp18a1	0.182589	0.000484527	24	18	66.5122	247.812	283.062	195.333	272.729	258.042	197.417	293.917	331.833	409.312	468.229	367.708	339.208	275.271	218.708	178.333	330.854	342.771	190.542	288.917	357.292	337.938	488.042	314.5	271.146
FBgn0030041	CG12116	0.195239	0.000559542	28	2	8949.17	53379.4	39691.7	35243.2	27329.4	14508.5	14889.8	18820.2	11026	8565.25	4922.71	14401.4	8177.04	23559.8	13208.1	28509.4	18820.2	13912.2	20369.2	16517.8	16517.8	10164.7	11251.1	19268.2	8877.42
FBgn0022355	Tsf1	0.195239	0.000559542	24	16	3110.86	13208.1	9299.29	11348.9	10339.2	15638.4	23559.8	13401.2	22450.9	16517.8	20087.4	17607.5	14889.8	12440.4	11439.1	10416.7	7455.29	12843.7	13007.3	20087.4	18028.1	16517.8	17450.7	14401.4	12843.7
FBgn0038733	CG11407	0.199272	0.000634556	24	0	545.061	1314.04	1863.79	1436.38	984.167	648.208	772.125	423.083	636.042	734.979	543.208	1505.58	2061.71	1151.83	1952.96	897	925.375	698.25	790.5	1415.38	844.375	715.854	1107.33	1893.88	1676.83
FBgn0044810	TotX	0.199272	0.000634556	24	6	357.914	710.083	878.896	913.188	1110.75	1495.83	943.708	1086.67	604.583	204.271	322.25	421.792	348.875	1215.15	930.062	740.875	828.312	1105.62	536.021	451.896	577.458	455.917	238.917	540.792	227.312
FBgn0033942	Cpr51A	0.199272	0.000634556	28	20	19.6369	144.208	110.854	81.25	81.2083	162.083	111.5	104.583	111.167	131.042	171.479	112.167	197.208	153.958	147.917	93.1667	96.375	83.5	69.125	72.2083	95.2083	112.75	102.042	195.5	117.333
FBgn0038862	Usp8	0.243322	0.000826485	24	12	185.159	235.812	216.958	220.208	238.625	532.188	383.208	736.125	698.875	510.667	330.042	334.667	413.667	250.375	134.854	320.708	132.667	657.083	358.104	243.667	568.208	433.375	262.75	243.625	153.458
FBgn0038260	CG14855	0.243322	0.000826485	24	16	26.1482	28.875	35.2917	36.625	39.4583	20.375	16.6667	65.8125	61.375	93.0833	62.4167	59.875	44.8125	6.70833	6.375	26.5417	27.375	29.2083	36.5	53.1458	67.6458	64.4583	64.8333	50.625	20.2917
FBgn0031461	daw	0.270811	0.0009486	28	2	49.5564	1077.25	1306.19	929	1508.75	848.458	863.979	770.167	858.917	632.667	409.083	973.938	1026.19	596.042	722.521	1026.19	1155.56	1073.79	928.729	1060.9	1025.83	799.75	843.458	632.75	381.042
FBgn0261560	Thor	0.272627	0.00107072	28	4	1018.94	3467.08	4886.96	4301.92	4460.71	4332.21	3726.04	3968.62	3042.71	934.208	2154.42	1784.25	1935.42	5533.5	3395.88	4212.33	3427.54	5829.75	5330.46	2305.48	3255.38	2307.92	2526.12	2976.12	3324.71
FBgn0000454	Dip-B	0.272627	0.00107072	28	1	458.765	2834.42	2323.5	2113.21	1863.79	1938.42	1918.38	1672.77	1545.83	1120.83	1115.92	1903.21	1461.29	2194.62	2295.88	2170.08	2196.54	1956.62	1398	2390.83	1130.75	1484.35	1402.54	1697.27	1328.88
FBgn0015037	Cyp4p1	0.272627	0.00107072	24	6	257.343	552.958	1060.12	931.312	754.833	663.146	826.396	626.438	622.792	462.458	381.458	372.875	410.792	676.375	588.583	949.083	611.125	558.104	682.938	362.146	642.667	357.208	557.292	585.521	389.208
FBgn0032731	Swip-1	0.272627	0.00107072	28	2	34.3241	101.833	138.917	81.25	197.812	114.833	61.1042	53.2917	55.6875	42.625	32.4375	88.8333	73.0833	108.062	23.0208	105.25	140.458	71.75	72.125	42.7917	18.625	34.6667	19.5417	46.5833	7.27083
FBgn0260746	Ect3	0.302326	0.00122531	24	16	181.859	355.458	272.771	601.542	242.792	414.917	531.292	726.542	551.75	672.104	779.583	531.958	532.375	308.833	271.146	484.583	230.667	395.146	386.708	492.958	418.5	496.458	671.958	418.604	395.146
FBgn0036620	CG4842	0.302326	0.0013799	20	0	766.253	1944.38	2203.17	1376.71	1443.52	515.125	800.042	817.354	1055.42	2125.58	1324.33	1319.96	1447.35	630.75	885.375	999.125	703.646	580.125	1063.67	1096.77	1256.56	963.312	1572.6	1087.21	1325.29
FBgn0039102	SPE	0.302326	0.0013799	28	14	287.645	2727.54	1828.58	3650.98	1982.12	3134.33	3075.69	2863.38	3508.04	4093.33	3530	2842.79	2774.62	2022.08	2986.83	2911.08	2320.71	3173.12	2760.42	4362.54	3655.5	4045.67	3838.62	3246.62	3413.79
FBgn0027341	Gfat1	0.302326	0.0013799	24	19	105.72	600.833	540	583.771	319.479	478.167	416.5	640	483.875	657.583	799.417	849.792	652.333	628.583	559.021	523.958	402.875	490.688	393.5	771.75	475.812	873	742.875	925.812	512.583
FBgn0028622	qsm	0.302326	0.0013799	24	0	59.8684	297.667	294.833	249.208	259.875	191.875	333.667	149.5	181.292	220.875	198.604	291	225.938	228.854	283.625	240.708	230.667	185.188	205.375	271.083	182.458	144.792	211.583	271.667	255.333
FBgn0039084	CG10175	0.302326	0.0013799	24	18	20.0789	167.625	224.792	78.625	169.542	84.375	156.979	145	219.604	174.083	232	185.375	232.375	111.604	173.312	124.375	128.104	97.2917	220.333	148.875	183.5	254.292	271.75	160.333	229.375
FBgn0031971	Sirup	0.337147	0.00157462	24	18	1095.28	3726.04	3883.46	4253.29	3726.04	2842.79	3118.96	5400.25	3760.62	4763	7206.33	4922.71	6332.75	3212.92	6703.83	3049.46	3739.83	3675.46	4460.71	7016.88	4301.92	7804.38	6070.71	6670.12	6796.5
FBgn0039152	Root	0.347269	0.00176934	28	2	990.45	4886.96	4922.71	3989.4	5086.83	4613.62	3847.98	5211.12	3212.92	1666.52	933.5	4151.21	2570.08	4110.48	1524.58	5033.88	4396.71	3829.73	3139.17	3770.92	3282.92	2412.25	1846	2501.08	1714.23
FBgn0028579	phtf	0.347269	0.00176934	24	8	50.0867	206.583	216.25	289.042	343.625	321.167	314.25	231.958	268.042	175.188	201.833	233	197.208	343.458	128.167	320.708	271.417	302.146	251.333	236.667	273.146	203.333	215.542	204.104	117.333
FBgn0261532	cdm	0.347269	0.00176934	28	3	44.2678	390.583	356.75	400.208	577.812	347.833	292.708	291.125	402.333	278.083	282.917	390.542	302.771	259.75	317.292	391.625	421.208	318.333	346.542	297.042	282.875	209.542	285.083	260.75	158.229
FBgn0039298	to	0.347269	0.00176934	24	22	36.1803	171.75	256.354	143.875	58.7917	56.5	72.625	88.4583	77.625	94.125	77.3958	222.188	184.938	143.188	159.625	111.896	119.771	39.8958	76.8333	271.083	32.9792	102.083	96.7917	179.062	123.271
FBgn0037744	CG8417	0.387106	0.00201339	24	6	97.7722	1395.98	1237.98	1351.06	1357.92	1198.33	1369.31	1158.08	1293	1139.96	1193.04	1158.08	1033.67	1161.62	1205.21	1498.46	1445.21	1249.83	1284.71	1087.71	1267.58	989.875	1279.96	1161.29	1095.58
FBgn0000120	Arr1	0.408989	0.00225745	24	2	4861.24	23998.8	19130.8	19502.5	15776.7	13284	15981.7	17450.7	9209.79	10164.7	11601.3	23559.8	13284	15776.7	16174.2	18228.9	16688.1	13110.9	15105	12843.7	11026	10339.2	11921.6	13999.8	16765.5
FBgn0034200	Gbp2	0.408989	0.00225745	28	4	259.037	2942.33	3385.08	4493.46	5353.88	3369.17	4115.29	3958.71	3404.71	2755.5	2981.48	3018.75	2834.42	3501.33	3547.12	4396.71	3637.75	3362.5	3917.71	3189.62	4802.56	3088	3182.88	3306.46	2131.33
FBgn0050489	Cyp12d1-p	0.408989	0.00225745	28	16	52.0607	137.104	96.5833	190.104	190.438	201.25	133.333	248.917	263.729	332.042	316.396	249.75	244.208	244.729	139.271	189.625	111.521	282.625	132.708	152.125	236.958	385.625	211.583	310.583	175.625
FBgn0063923	Kaz1-ORFB	0.428625	0.00256187	28	4	1271.13	4711.75	6049.79	7968.54	6632.5	5852.33	4575.71	4222.92	5852.33	3035.38	3816.5	2591.17	4750.38	5426.62	3847.98	6332.75	5625.62	6827	5889.98	4828.21	5110.17	5945.71	5829.75	5552.67	2364.46
FBgn0010591	Sply	0.428625	0.00256187	28	4	203.205	1608.75	1623.21	1936.92	1567.08	1567.08	1361.71	1487.46	1683.44	1050.08	1018.12	1168.88	941.708	1457.12	939.417	1826.46	1907.06	1931.96	1294.71	1150.67	1580.21	1680.04	1300.79	1097.75	753.604
FBgn0036106	CG6409	0.428625	0.0028663	24	18	3459.2	4115.29	7373.08	5459.67	2800.38	3537.42	7085.08	5086.83	9299.29	9484.92	11921.6	4974.46	9375.17	4259.42	12026.6	3226.54	4377.5	3255.38	7839	8512.92	11703.4	9634.29	15369.2	7148.96	16854.3
FBgn0063491	GstE9	0.428625	0.0028663	26	3	1917.51	6703.83	5712.44	7249.75	4667.25	5381.92	4009.5	6095.79	3000.67	1821.88	1859.58	3853.17	1627	6404.58	4003.08	7206.33	5001.17	4736.08	3269.96	4275.79	2938.92	2960.08	2262.46	5125.46	1268.1
FBgn0000153	b	0.428625	0.0028663	20	0	218.732	2340	1778.33	1360.04	1825.42	1169.88	1258.96	771.542	1378.12	1392.08	945.167	1878.29	1810.67	1147.5	976.875	1198.33	789.333	1132.42	917.417	1943.48	1392.83	1380.25	1599.62	1584.75	936.833
FBgn0086359	Invadolysin	0.428625	0.0028663	24	4	140.862	505.208	809.104	564.917	575.062	402.771	426.188	444.729	240.167	227.792	243.708	652.958	393.708	499.375	450.75	634.417	708.25	366.042	322.167	425.417	223.708	311.417	296.688	530.833	196.042
FBgn0051100	CG31100	0.428625	0.0028663	24	18	60.9143	275.958	285.438	130.292	135.25	137.521	152.125	212.333	310.375	337.167	297.417	366.208	288.604	123.583	168.75	167.812	257.021	151.083	130.083	232.562	210.167	285.833	339.458	246.083	210
FBgn0052191	CG32191	0.428625	0.0028663	28	4	50.4845	560.625	486.458	689.917	603.042	473.833	515.25	469	432.833	466.583	547.979	549.625	443.854	407.917	396.042	608.854	502.792	490.688	629.167	468.688	554.25	425.625	424.958	387.667	392.812
FBgn0033448	hebe	0.428625	0.0028663	24	18	47.5382	613.417	616.833	521.188	520	504.792	560.917	547.083	685.375	615.792	593.875	628.146	662.583	533.021	657.583	478.375	450.771	507.5	537.083	710.25	498.604	664.542	698.083	613.292	630.75
FBgn0034351	rswl	0.428625	0.0028663	24	18	46.6543	336.75	229.375	259.042	161.292	201.25	194.333	252.833	260.542	413.417	281.417	331.812	295.354	241.792	279.729	263.792	204	224.625	215.25	282.812	334.521	325.271	304	330.312	250.042
FBgn0051729	CG31729	0.428625	0.0028663	28	3	34.5746	278.125	363.146	335.188	642.771	285.667	331.812	233.333	320.708	287.521	282.917	219.083	331.792	268.688	342.875	399.458	630	310.896	493.542	232.562	233.458	167.417	288.625	159.188	132.208
FBgn0046114	Gclm	0.470215	0.00324424	28	14	720.748	3096.25	2242.38	3963.67	3530	4632.96	3189.62	5755.08	4549.29	4308.94	4475.04	4137	4125.75	3385.08	2749.85	3385.08	2258.42	5284	3448.48	3940.58	3958.71	5307.08	3626.96	3626.96	3530
FBgn0034053	Cyp4aa1	0.470215	0.00324424	28	2	25.4853	150.458	163.979	105.958	100.271	86.0208	107.542	70.9792	55.6875	57.4583	46.2292	121.812	84.1667	69.25	76.8333	152.542	111.521	65.0208	84.8125	105.083	46.2292	53.2083	54.5417	93.4167	34.875
FBgn0264494	CG17646	0.473952	0.00362218	28	0	1009.34	3685.83	3726.04	1669.21	1814.04	1856.85	1423.62	2003.71	733.208	500.875	366.667	1770.21	405.5	3189.62	2136.5	2114.67	2392.21	1561.12	1238.5	1442.23	818.917	983.875	852.625	2122.12	673.208
FBgn0036992	CG11796	0.473952	0.00362218	24	4	565.302	3118.96	2615.79	2919.58	1785.02	2434.88	2161.08	1978.42	1594.54	1406.29	1348.29	1625.83	1821.88	4058	2787.75	1541.5	3005.85	1512.5	1830.67	1653.44	836.146	1479.04	1333.58	2643.79	1223.71
FBgn0037697	GstZ2	0.473952	0.00362218	24	2	216.154	748.812	1257.04	640.417	750.146	527.5	633.979	229.229	465.042	301.125	286.292	301.771	556.042	980.604	1288.54	327.854	1127.17	410.375	712.792	623.417	319.208	560.25	593.625	825.833	1173.29
FBgn0003209	raw	0.473952	0.00362218	28	2	154.974	792.083	843.917	695.542	790.5	732.292	672.104	515.604	578.688	523.562	528.583	462.083	298.979	599.208	689.458	642.188	845.708	717	725.375	778.542	516.312	652.333	588.375	599.021	536.167
FBgn0037935	CG6834	0.473952	0.00362218	28	4	134.203	772.917	387.542	539.562	649	578.146	611.438	432.708	367.896	377.25	322.25	308.208	176.5	681.875	369.667	681.708	528.812	613.125	453.312	177.75	359.208	358.042	390.646	324.688	134.271
FBgn0031636	CG12194	0.473952	0.00362218	28	4	122.329	587.042	587.042	593.375	747.729	515.5	476.917	507	596.271	396.417	405.5	494.083	295.354	472.646	366.146	544.417	517.146	460.167	449.104	495.625	516.312	440.208	406.542	369.125	346.125
FBgn0036876	CG9451	0.473952	0.00362218	28	4	75.572	928.729	571.917	868.25	1168.88	507.833	543.625	373.021	465.042	527.312	388.5	546.354	334.333	513.292	481.354	1223.71	311.792	740.458	642.542	349.729	648.833	360.75	431.562	351.708	310.417
FBgn0013770	Cp1	0.520603	0.00408923	28	16	1232.88	2251.54	2609.67	3440.42	2588.52	2636.75	3501.33	4561.75	4009.5	3996.67	5543.08	4561.75	4415.12	2141.46	3291.62	2869.33	3842.79	2605.04	3156	3744.29	3785.96	3865.17	4045.67	3262.79	4561.75
FBgn0040600	CG13631	0.520603	0.00408923	24	20	881.88	2774.62	4460.71	2159.12	2570.08	1680.04	2445.83	1940.71	2137.92	4354.46	3385.08	3164.79	4597.33	2441.54	4460.71	1855.54	2661.17	2071.54	2280.96	3079.38	3735.38	3262.79	4125.75	3335.46	4105.67
FBgn0032285	CG17108	0.543351	0.00455628	24	22	13890.3	46797.4	60704.1	46797.4	28509.4	22450.9	18962.7	32577.5	24569.5	24569.5	43601.2	79630.9	48153.3	61776	72916.4	39691.7	34325	23998.8	40974.8	34325	45333.6	75178	22798.4	86961.8	45333.6
FBgn0031245	CG3625	0.543351	0.00455628	24	6	246.427	1305.17	1385.21	2075.25	1706.58	1836.29	1536.54	2135.08	1223.71	849.792	952.521	1307.21	1494.21	1510.25	862.208	1862.69	1350.1	1112.33	1346.29	1051.04	1155.56	1006.92	649.562	1100.04	566.875
FBgn0250820	meigo	0.543351	0.00455628	26	7	96.8884	295.5	397.333	395.167	477.042	423.625	526.583	347.708	338.958	255.333	255.417	328.021	232.375	288.625	246.938	422.458	311.792	312.083	371.604	352.083	313.875	316.792	226.167	252.188	273
FBgn0050046	CG30046	0.543351	0.00455628	24	14	82.702	194.833	307.042	241.5	302.958	353.333	335.167	419.917	355.875	428.104	516.125	426.312	247.208	210.083	239.042	277.5	336.708	365.417	277.375	309.417	400.729	398.417	301.062	311.25	299.833
FBgn0053303	CG33303	0.543351	0.00455628	28	8	72.3017	252.458	232.479	400.208	487.875	380.5	394.083	271.708	338.958	304.083	349.854	217.625	244.208	236.708	263.042	324.042	248.917	331.812	323.188	281.479	338.333	327.5	277.917	213.583	285.167
FBgn0032494	CG5945	0.603943	0.00570543	24	0	1250.61	4212.33	4865.71	4529.88	2994.92	1878.29	3888.08	1969.83	2231	3395.88	2402.94	3577.71	3825	3079.38	5902.5	3842.79	3088	1439.19	3462.12	3413.79	2373.21	1781.71	2863.38	3968.62	4974.46
FBgn0085256	CG34227	0.603943	0.00570543	28	14	755.691	1318.23	2491.21	5157.62	1254.42	2529.17	3958.71	3269.96	2771.06	3795.88	3917.71	2491.21	3642.1	2201.25	2562.67	1555.17	654	1332.92	1770.21	4137	3795.88	4987.71	4650.5	3685.83	2760.42
FBgn0016694	Pdp1	0.603943	0.00570543	24	18	287.999	537.083	734.354	305.604	437.792	465.562	503.542	1052.75	453.667	1694.08	2392.21	845.083	1384.42	614.708	1352.96	354.958	974.167	883.167	1220.15	797.188	1589.83	1217.06	1550.12	824.083	3282.92
FBgn0003189	r	0.603943	0.00570543	24	16	194.454	326.5	272.771	279.917	349.875	681.875	394.083	601.5	428.083	836.146	511.625	1715.21	767.375	343.458	288.792	376.688	216.792	484.417	300.604	1037.5	704.208	842.271	574.479	820.771	337.938
FBgn0028577	hfp	0.603943	0.00570543	20	18	79.9325	1785.79	1457.12	1445.21	1398	1369.31	1416.25	1470.17	1778.92	1911.29	1665.75	2404.12	1559.42	1093.98	1698.29	1594.54	1388.75	1661.04	1603.62	1909.1	1766.17	1617.65	2079.54	1501.96	1438.46
FBgn0033188	Drat	0.603943	0.00570543	28	4	59.78	1117.79	1337.54	1827.52	1985.12	1485.12	1266.33	1466	1253	1293.85	1220.94	1404.75	1147.5	1298.54	1139.31	1997.5	1712.5	1785.79	1573.83	1680.73	1198.71	1335.38	1326.96	1073.79	1145.58
FBgn0263997	CG43740	0.603943	0.00570543	24	17	45.8736	229.208	242.958	225.417	200.708	206.583	174.083	292.958	255.958	321.25	272	310.604	229.167	189.833	227.333	207.417	248.917	270.417	319.167	253.25	314.667	311.417	405.229	263.25	315.917
FBgn0025684	MFS18	0.603943	0.00570543	26	4	41.8003	286.417	441.5	397.833	390.438	433.375	372.167	328.729	359.562	209.521	278.042	358	331.792	281.875	359.042	373.083	528.812	397.229	246.167	333.292	171.5	273.542	224.917	283.5	119.667
FBgn0034002	CG8079	0.603943	0.00570543	24	16	38.6552	221.188	161.292	214.375	199.396	226.75	264.188	255.667	277.083	281.417	305.917	259.292	271.875	150	113.75	155.958	186.75	189.917	198.083	301.792	115.417	282.958	226.167	217.958	268.917
FBgn0032921	Mpp6	0.603943	0.00570543	24	22	22.2591	134.125	104.542	179.417	109.667	83.7083	77.7083	85.7917	60.2083	117.271	92.1458	136.833	110.5	103.292	120.417	118.312	61.0208	56.7917	66.9583	110.375	96.8333	98.375	76.7917	118.667	115.167
FBgn0031589	CG3714	0.644334	0.00640917	28	0	109.44	758.854	840.417	699	778.042	702.833	623.271	702.833	440.729	525.542	726.792	655.771	538.708	939.417	732.604	761.417	618.604	694.167	540.792	459.271	536.021	468.229	507.292	623.417	351.458
FBgn0039678	Obp99a	0.644334	0.00711292	28	16	3268.48	827.458	443.667	1206.52	747.729	5602.17	2483.83	5381.92	4750.38	6149.71	6616.46	6355.46	8471.38	3599.21	458.625	2213.58	239.25	3134.33	702.625	1805.17	2392.21	6827	3035.38	4792.83	1352.96
FBgn0031558	CG16704	0.644334	0.00711292	28	12	1315.93	2298.92	4016.46	3671.23	4736.08	4865.71	7634.71	5877.46	5110.17	4828.21	5353.88	3586.75	7345.88	3118.96	3379.54	3996.67	3075.69	3996.67	3291.62	4865.71	5459.67	4958.5	3838.62	3795.88	3744.29
FBgn0031360	CG31937	0.644334	0.00711292	28	2	346.188	4267.6	2945.75	2866.35	2557.54	2368.96	2579.17	2089.58	2711.25	1858.17	1742.25	2360.71	1476.94	2489.04	2290.27	2774.62	2514.46	2356.62	2523.08	2849.62	2323.5	1946.46	2174.33	2626.08	1794.4
FBgn0264776	CG44014	0.644334	0.00711292	24	6	280.073	928.729	1409	1079.04	1190.79	1016.5	1204.19	1248.33	959.083	481.417	523.833	776.917	794.708	1026.19	831.021	1328.27	949.438	689.792	896.25	887.583	925.812	723.583	620.479	939.417	413.542
FBgn0004919	gol	0.644334	0.00711292	20	16	239.032	732.292	490.438	751.333	827.75	522.938	593.167	943.417	973.708	1770.21	1212.44	595.375	679.292	357.333	307.75	931	664.917	867.188	967.833	276.417	1000.33	526.021	791.771	435.958	321.479
FBgn0044812	TotC	0.644334	0.00711292	28	2	223.402	1186.21	1292.08	2258.42	502.25	395.375	457.667	644.958	415.167	273.458	196.562	370.521	229.167	525.167	1419.83	1213	1995.35	600.083	284.583	601.5	239.75	706	141.583	407.333	138.917
FBgn0004797	mdy	0.644334	0.00711292	24	4	149.774	416.667	831.917	440.5	682.042	620.917	569.125	527.312	357.312	307.792	273.708	547.625	400.062	904.479	369.667	693.458	654	555.208	284.583	407.833	313.875	377.25	342.583	653.75	134.271
FBgn0037045	CG10584	0.644334	0.00711292	28	4	78.6804	453.312	486.458	518.125	518.896	381	407.583	441.5	426.688	279.188	309.938	388	393.708	342.042	288.792	384.292	445.729	393.75	383.542	470	323.708	292.146	247.208	290.917	273
FBgn0086912	mbm	0.644334	0.00711292	20	2	47.9212	292.042	173.375	252.375	175.5	134.042	108.667	127.167	133.292	183.396	161.729	223.625	206.958	188.208	143.812	178.333	149.417	106.062	124.125	151.333	177.458	177.792	216.667	187.771	77.7917
FBgn0026315	Ugt35a	0.644334	0.00711292	28	26	32.7626	101.833	90.9583	81.25	95.2083	47.875	45	12.4167	12.4167	61.7292	75.2917	63.9167	98.2083	55.625	143.812	103.625	123.583	53.25	59.9167	80.875	51.8333	57.9167	79.7917	47.5833	41.5833
FBgn0032299	CG17127	0.644334	0.00711292	24	0	32.1439	69.125	60.125	108.167	51.7083	15.1042	20.0833	34.375	6.875	30.0833	32.4375	90.8333	65.5417	31.125	34.2917	37.625	40.0833	9.83333	22.1875	26.9167	9.14583	37.7083	21.5417	90.2083	21.5
FBgn0005626	ple	0.644334	0.00711292	28	25	22.5022	196.438	188.167	81.25	55.625	91.3333	69.25	92.5833	18.1458	72.9375	113.583	103.75	98.2083	148.896	111.812	64.8542	123.583	56.7917	141.333	53.1458	23.5	46.625	66.125	101.292	102.583
FBgn0034999	CG3394	0.644334	0.00711292	24	14	15.4385	302.479	130.042	231.042	294.417	316.25	227	393.75	360.771	343.458	272	449.208	326.208	170.729	164.5	244.5	182.396	375.646	239.125	317.812	409.042	306.521	350.125	334.896	255.333
FBgn0035358	CG14949	0.644334	0.00711292	28	10	4.18372	5.66667	21.2083	9.04167	11.25	14.1667	28.8333	18.2917	28.5417	25.3333	11.2083	8.25	9.91667	6.70833	11.875	10.4167	13.5833	45.2708	13.0833	87.3333	66.9583	44.0417	59.125	16.25	63.5208
FBgn0038449	CG17562	0.715201	0.00797114	24	8	3.97748	21.4792	12.125	16.5417	11.25	41.7917	43.4792	12.4167	32.0625	21.125	11.2083	1.52083	9.91667	53.3333	8.95833	44.7083	13.5833	50.25	20.0833	1.54167	21.3333	1.52083	7.39583	8.5	8.04167
FBgn0034638	CG10433	0.736118	0.00882936	26	2	615.198	2585.88	10543.3	3204.21	4549.29	3118.96	3616.58	2523.08	2787.75	1241.79	2016.21	2919.58	3760.62	4792.83	5231.92	3537.42	5582.25	3035.38	3721.44	3785.96	2267.88	2849.62	1987.92	3675.46	3251
FBgn0040344	CG3711	0.736118	0.00882936	28	2	82.0244	449.104	371.208	353.208	585.333	386.604	257.188	239.75	204.292	202.167	240.438	281.125	241.167	320.292	175.542	362.042	373.333	285.062	166.542	359.562	205.792	233.083	233.583	232.438	110.292
FBgn0265070	CR44181	0.736118	0.00882936	24	20	37.6829	114.792	113.625	97.25	64.4792	42.5	45	61.5	57.1458	132.792	135.125	81.6458	98.2083	91.5	132.396	75.5625	96.375	65.5625	64.9792	78.875	82.375	144.792	87.2083	123.917	91.9167
FBgn0032266	CG18302	0.736118	0.00882936	28	13	34.6114	148.708	90.2083	184.667	192.854	160.104	206.875	166.417	197.167	229.25	268.208	181.146	149.417	124.875	61.5417	144.375	132.667	170.771	175.625	113.5	235.542	233.083	236.25	157.396	220.458
FBgn0032863	Cdc23	0.736118	0.00882936	28	14	29.7574	75.7917	66.6458	90.1042	75.7083	90.8333	141.167	103.208	126.979	153.375	130.333	130.146	81.1875	72.2083	63.8333	130.125	87.9167	103.167	76.8333	120.208	104.542	92.3125	161.042	103.354	196.042
FBgn0266376	CR45018	0.736118	0.00882936	28	22	21.0217	92.9583	59.2083	36.625	38.5	27.8333	18.8125	62.9583	20.2917	63.4583	75.2917	66.4583	68.2292	44.1667	53.2708	18.1667	46.75	30.4583	48.4583	11.875	21.3333	41.5208	30.2083	39.7917	59.75
FBgn0029175	Ext2	0.736118	0.00882936	28	0	12.6101	117.521	116.625	108.167	100.583	92.125	57.9375	116.125	50.0208	92.1667	77.3958	98.8333	73.0833	98.75	88	129.062	104.375	75.625	55.7917	66.5833	50.875	56.8333	49.5208	68.875	61.75
FBgn0032925	CG9246	0.736118	0.00882936	24	22	8.83883	430.458	326.75	337.833	294.875	253.167	314.25	337.771	322.792	320.5	226.792	445	370.583	364	405.396	381.812	357.667	296.875	279.812	383.125	401.5	393.083	322.292	448.458	451.292
FBgn0031995	CG8475	0.797039	0.00987153	28	2	27.8571	1175.38	1019.29	1247.54	1102.42	990.625	993.25	1059.31	1052.75	909.75	930.292	1194.71	935.375	946.708	1092.15	1276.15	1266.96	1143.62	1012.62	930.292	1033.67	904.167	1075.62	936.458	1016.98
FBgn0003295	ru	0.797039	0.00987153	28	2	13.9654	124.458	91.75	119.354	100.271	78.0417	54.625	60.375	66.2083	54.625	46.2292	103.292	60.2083	74.125	54.8333	88.4583	107.833	61.25	66.9583	105.083	16.5833	61.7917	66.125	59.125	53.25
FBgn0025595	AkhR	0.797039	0.0109137	28	4	346.851	1492.92	1555.17	1749.06	2182.83	1769.38	1490.69	2137.92	1132.42	1070.38	1258.54	1491.62	1103.5	1518.42	1033.67	1766.17	2068.04	1920.62	1353.54	1550.65	1891.38	1531.79	1369.31	1269	887.583
FBgn0032283	CG7296	0.797039	0.0109137	28	14	184.761	360.875	356.146	699	287.458	451.208	545.167	660.083	818.125	561.667	664.729	518.354	550.167	297.125	293.375	603.167	266.292	520.104	395.542	443.854	555.583	724.833	664.25	521.188	312.417
FBgn0036334	CG11267	0.797039	0.0109137	28	18	182.198	3607.5	4682.83	3712.56	2810.08	3607.5	4058	3697.42	4315.96	3865.17	4072.04	3996.67	4725.54	3697.42	3671.23	4072.04	2866.35	3246.62	3599.21	3487.54	3435.46	3834.46	3996.67	4348.88	4994.44
FBgn0036910	Cyp305a1	0.797039	0.0109137	24	4	105.123	587.042	487.958	786.5	574.479	497.375	476.917	474.25	425.812	244.729	126.521	612.958	314.146	473.458	345.292	568.292	304	329.542	308.771	386.667	259.333	189	248.583	380.25	353.542
FBgn0039260	Smg6	0.797039	0.0109137	28	2	95.6067	1077.25	993.583	1064.56	1091.79	792.458	1006.29	871.083	800.729	995.229	809.333	908.792	840.188	860.875	957.979	1188.54	1356.88	897.667	939.979	920.542	1048.88	835.917	914.375	937.458	704.458
FBgn0003638	su(w[a])	0.797039	0.0109137	24	16	59.7063	1347.71	1071.08	1059.31	1000.6	1091.1	1219.83	1110	1136.62	1269.81	1505.58	1851.71	1029.25	768.396	1004.31	1239.12	1050.56	1227.12	1069.29	1249.08	1628.25	1340.62	1487.46	1258.12	1300.79
FBgn0015714	Cyp6a17	0.797039	0.0109137	24	4	57.8207	632.75	954.708	1445.21	1589.83	594.875	995.229	497.167	749.958	746.083	686.708	764.604	815.208	772.604	1149.33	1279.96	1186.21	577.812	961.625	689.312	1251.44	539.854	778.958	945.167	900.896
FBgn0033321	CG8738	0.797039	0.0109137	28	12	43.6933	184.542	183.229	252.375	192.542	253.958	254.333	309.625	384.333	201.646	196.562	300.042	262	155.375	141.5	255.458	156.417	241.042	139.792	282.812	257.667	332.062	265.021	341.583	36.4792
FBgn0024236	foi	0.797039	0.0109137	28	4	38.5226	271.833	334.958	323.042	460.917	272.771	234.521	265.708	238.854	206.542	300.875	214.458	244.208	312.875	208.458	248.042	421.208	285.833	304.208	212.062	257.667	210.792	258.354	211.562	216.375
FBgn0035710	SP1173	0.797039	0.0109137	24	4	34.8839	221.188	380.333	395.167	437.792	218.271	323.833	181	206.146	214.146	228.625	194.333	241.167	231.979	369.667	263.792	304	228.667	300.604	201.708	217.5	172.833	276.417	186.979	312.417
FBgn0032685	CG10211	0.797039	0.0109137	24	10	22.6863	87.3333	75	97.25	131.292	103.167	143.917	136.292	143.5	147.042	111.667	97.2917	105.042	84.625	105.229	125.417	149.417	102.271	170.542	122.375	102.833	89.9375	126.125	59.125	53.25
FBgn0265189	sud1	0.797039	0.0109137	28	12	21.3752	92.9583	81.4375	70.5417	87.3333	116.625	93.9375	139.333	143.5	96.6667	111.667	103.292	68.2292	89.75	32.5417	95.1042	33.7083	91.3333	60.8958	126.417	74	127.667	116.479	142.521	54.75
FBgn0035980	mRRF1	0.797039	0.0109137	24	18	10.3856	255.583	214.958	294.271	197.125	209.333	172.688	206.5	217.896	268.021	270.083	221.083	235.083	222	168.75	242.583	165	216.333	220.333	233.854	250.438	282.958	283.833	265.542	273
FBgn0030981	CG14191	0.797039	0.0109137	20	18	7.35096	46.3958	31.875	36.625	25.8125	7.79167	21.2917	27.4583	30.4583	44.1667	36.2083	30.5	87.3333	3.79167	23.0208	26.5417	13.5833	18.6667	32.8333	77.9792	6.625	32.2083	41.4167	12.875	20.2917
FBgn0024889	Kap-alpha1	0.866883	0.012174	24	2	128.635	1100.5	1309.54	921.562	1287	1145.58	918.583	903.5	1027.25	641.458	870.438	995.583	1091.79	1168.35	1045.12	1015.83	1155.56	1027.25	951.625	1016.17	675.292	976.875	929.833	994.229	1106.92
FBgn0031432	Cyp309a1	0.866883	0.0134343	28	12	947.066	1736.33	818.917	2311.88	1411.38	2901.17	3096.25	3075.69	3427.54	2800.38	2859.65	2303.04	1552.23	2382.79	942.125	2022.08	1017.46	3088	1679.17	839.104	2344.12	2393.58	2924.38	1884.38	1798.25
FBgn0046763	CG17278	0.866883	0.0134343	28	2	405.04	1568.46	1510.25	1488.6	1037.5	1463	1284.71	1306.19	869.417	737.833	761.792	1026.19	924.333	1442.23	888.667	1495.83	1109.4	1278.54	1023.6	1064.08	678.25	975.167	899.917	1293	692.25
FBgn0027562	CG10345	0.866883	0.0134343	20	14	154.739	249.917	195	225.417	173.104	227.188	438.333	437.917	536.812	430.125	446.021	427.438	295.354	183.125	366.146	366.292	239.25	297.583	582.104	338.167	363.333	165.375	325.583	312.104	275.458
FBgn0031182	Cyp6t1	0.866883	0.0134343	28	6	109.219	591.562	383.479	853.333	839.104	655.5	617.771	611.333	611.729	565.521	447.708	466.938	400.062	501.042	254.25	798.792	528.812	628.583	757	224.5	1104.21	355.458	337.167	310.583	308.312
FBgn0004611	Plc21C	0.866883	0.0134343	28	4	100.115	659.583	631.417	826.396	684.083	700.292	576.25	498.396	475.625	532.458	601.938	542.5	417.104	738.542	712.958	725.542	720.479	762.104	668.062	438.208	536.021	571.417	673.208	593.271	395.146
FBgn0265935	coro	0.866883	0.0134343	28	4	71.4031	515.917	651.146	632.417	1136.62	679.292	620	607.208	396.333	541.229	516.125	474.875	550.167	773.5	662.125	521.729	703.646	712.792	674	472.438	686.708	478.583	565.083	403.125	399.125
FBgn0031047	Rcd-1	0.866883	0.0134343	24	16	70.7107	717	692.896	670.646	649	771.542	738	978.875	810.833	725.542	880.75	936.833	632.833	679.979	653.5	690.188	775.5	881.292	742.083	748.812	782	898.833	831.917	800.729	782.896
FBgn0020372	TM4SF	0.866883	0.0134343	28	4	57.364	1323.12	1066.17	1223.71	1789.83	1232.54	1110.38	964	1405.52	1195.83	1179.29	1223.25	998.333	1045.12	1068.94	1458.06	1436.38	1323.73	1654.29	663.042	1408.04	802.542	978.438	971.125	777.771
FBgn0029170	TwdlT	0.866883	0.0134343	24	2	30.4645	113.354	122.625	100.167	77.2292	50.125	46.5625	87.25	13.7917	37.7083	27.6458	79.25	49.375	70.5417	63.8333	51.3333	57.2917	34.2917	52.5208	18.9167	14.7917	13.0417	57.7083	35.2292	19.2083
FBgn0027499	wde	0.866883	0.0134343	24	18	27.8423	388.792	274.833	181.833	221.875	236.75	259.042	227.917	251.958	437.562	276.125	334.667	308.5	233.125	244.062	258.312	244.208	313.083	391.146	279.667	281.125	336.958	410.5	324.688	326.854
FBgn0004368	Ptp4E	0.866883	0.0134343	28	0	26.9584	213.583	269.458	294.271	251.333	179.917	175.458	141.375	148.708	249.667	133.688	198.583	194.333	137.958	194.833	253.229	196.042	190.646	228.083	159.458	166.438	119.958	249.979	143.375	147.542
FBgn0011481	Ssdp	0.866883	0.0134343	28	22	24.1889	48.0417	70.5417	34	37.1667	16.25	21.2917	47.8333	41.0417	61.7292	100.271	76.0833	98.2083	37.3958	68.2083	45.5833	104.375	36.2083	153.604	61.75	32.9792	42.7917	71.1667	63.3958	190.958
FBgn0052369	CG32369	0.866883	0.0134343	28	2	22.4064	155.417	121.833	133.146	89.0417	63.3333	63.1458	68.3333	47.75	47.0417	44.5	111.625	39.9167	62.625	51.4167	112.75	92.125	59.125	82.8333	50.4583	57.375	41.5208	74.7292	99.3333	25.8333
FBgn0031996	CG8460	0.866883	0.0134343	20	8	21.1837	54.4167	43.625	55.1667	78.2917	84.375	90.7917	77.8125	123.083	34.5833	65.5833	77.375	42.4583	61.375	47.5625	83.25	87.9167	61.25	45.6667	39.25	37.7083	46.625	82.0833	75.2917	43.2083
FBgn0034440	CG10073	0.866883	0.0134343	24	18	16.8527	12.5	37.875	9.04167	44.9167	16.5833	15.6458	36.625	20.2917	48.9583	60.4583	46.7917	49.375	10.8333	11.875	9.58333	27.375	4.95833	33.75	29.875	23.5	40.25	38.5	47.5833	17.3333
FBgn0038916	dnd	0.866883	0.0134343	28	20	5.99568	304.083	203.333	122.375	121.292	202.146	174.083	176.417	204.292	184.896	156.375	290.146	255.875	268.021	181.75	215.979	123.583	169.604	100.542	171.75	128.75	244.208	222.292	326.792	175.625
FBgn0038211	CG9649	0.923603	0.0149522	28	2	217.966	1330.96	853.125	1289.15	1042.5	829.458	911.917	888.125	620.188	572.792	645.75	1026.19	662.583	1026.19	872.312	1186.21	957.979	900.625	921.25	953.146	953.458	685.375	790.312	1181.5	528.458
FBgn0035921	CG13305	0.923603	0.0149522	28	0	27.7981	282.75	201.042	204	329.208	81.1042	92.3125	64.4583	91.8958	171.792	98.2083	92.875	98.2083	90.9375	120.417	164.833	208.104	53.8333	163.25	56.7917	153.917	39.1875	78.25	83.4167	20.2917
FBgn0034276	Sardh	0.923603	0.0164701	24	16	544.723	2326.21	1193.96	2215.81	1610.5	1632.42	1944.38	1763.17	3058.75	6028.04	3577.71	2242.38	2131.33	1256.08	1609.62	1893.88	1584.75	1677.56	1878.29	2643.79	1742.25	1997.5	2911.08	1761.58	2097.9
FBgn0016122	Acer	0.923603	0.0164701	28	7	343.433	1767.35	2186.21	2707.04	2906.12	2182.83	2468.62	1876.21	2362.58	2205.08	2133.21	1612.48	1929.92	1736.33	1751.71	2340	2237.21	2246.12	2324.85	1725.04	2976.12	1830.67	2218.04	1537.92	1786.48
FBgn0051694	CG31694	0.923603	0.0164701	24	6	219.306	1179.29	877.833	1261.9	1341.25	1410.96	821.396	1071.79	933	869.146	705.375	1086.12	733.208	1455.25	580.208	1432.42	1547.54	1328.88	942.542	1075.62	758.25	919.083	747.542	934.875	359.312
FBgn0034997	CG3376	0.923603	0.0164701	24	20	200.317	931.625	1093	1005.92	853.333	663.75	792.75	831.25	961.958	1580.21	1569.15	1043.04	1283.46	1013.54	1885.94	949.083	1361.71	815.042	801.583	1271.83	1237.46	961	1344.83	1307.21	1401.54
FBgn0028990	Spn27A	0.923603	0.0164701	24	18	190.285	1220.15	794.208	888.125	867.188	723.771	978.875	880.292	1280.75	1468.5	1337.54	1159.77	951.625	699.958	1065.79	818.125	789.333	717	1027.25	1497.15	969.292	1073.79	1408.04	1005.92	924.021
FBgn0036891	CG9372	0.923603	0.0164701	24	4	169.603	604	754.833	888.125	722.521	553.333	774.208	613.958	669.292	277.25	366.667	611.438	482.667	529.354	525.042	632.833	686.417	381.583	440.146	539.854	470.75	417.208	440.083	555.271	326.854
FBgn0266758	Esyt2	0.923603	0.0164701	24	6	140.331	377.854	666.542	554.25	815.208	490.438	606.625	402	615.104	420.375	355.792	266.771	317.125	405.604	631.667	570.979	703.646	435.083	650.771	249.708	647.542	299.958	416.5	348.958	355.688
FBgn0038420	CG10311	0.923603	0.0164701	24	6	140.272	632.75	855.312	760.833	645.146	860.875	794.708	967.833	574.625	529.354	511.625	613.417	550.167	723.125	531.396	834.792	534.521	666	654.479	429.792	516.312	473.292	496.083	569.833	381.042
FBgn0039593	Sid	0.923603	0.0164701	28	14	107.716	177.896	225.667	252.375	239.854	322.75	445.583	280.042	418.125	410.917	516.125	155.688	378	180.042	347.833	215.188	182.396	231.25	292.917	583.104	231.875	542.375	491.333	236.833	201.667
FBgn0002930	nec	0.923603	0.0164701	24	12	99.8788	2373.21	1665.75	3139.17	2295.88	2431.04	2401.75	2514.46	2591.17	2277.5	2520.35	2517.62	1750	1906.04	2205.08	2657.25	1965.54	2461.38	2501.08	3000.67	2767.5	2259.65	2379.04	2402.94	2238.71
FBgn0020416	Idgf1	0.923603	0.0164701	26	4	71.1084	502.208	788.729	708.25	672.104	394.417	759.583	476.667	525.167	420.375	462.083	504.792	434.875	545	525.042	820.458	513.396	405.229	600.5	470.896	551.75	363.833	420.75	480.083	369.125
FBgn0053969	CG33969	0.923603	0.0164701	28	2	56.5833	413.729	371.208	347.104	592.292	410.375	306.708	295.729	359.562	301.771	247.542	348.833	314.146	397.542	252.417	453	435.708	404.062	310	392.271	313.875	359.417	277.917	381.875	143.438
FBgn0032477	CG5287	0.923603	0.0164701	28	4	45.3285	230.625	237.458	264.958	273.292	222.979	244.625	245.042	176.833	149.438	149.562	197.417	179.458	194.958	118.042	300.083	200.292	234.625	166.542	189	187.125	200.875	147.292	192.562	36.4792
FBgn0025457	Bub3	0.923603	0.0164701	24	8	32.5711	146.542	177.938	220.208	196.042	224	257.188	179.417	307.208	219.083	145.958	206.458	141.75	148.542	111.812	213.562	178.458	167.375	206.958	154.042	142.604	142.792	163.979	93.4167	91.9167
FBgn0030797	CG13004	0.923603	0.0164701	24	14	27.3267	162.083	160.417	167.083	180.542	232.75	180.667	260.708	145.958	240.5	220.375	188.979	160.479	204	111.812	189.625	152.771	239.75	196.625	277.5	196.042	269.417	208.542	195.5	141.167
FBgn0028984	Spn88Ea	0.923603	0.0164701	24	14	25.4264	244.208	315.125	190.104	273.292	309.25	294.271	291.125	419.625	301.125	360.792	285.938	203.708	260.208	246.938	249.75	280.604	280.917	248.583	306.292	329.875	312.708	301.062	304.271	266.542
FBgn0033728	Cpr49Ae	0.923603	0.0164701	28	4	23.909	167.625	129.333	172.042	240.646	174.625	93.9375	120.875	130.292	59.0417	73.5833	129.625	132.833	208.417	105.229	122.375	144.958	203.417	230.938	34.875	137.167	56.8333	83.4167	106.062	75.5833
FBgn0033798	CG15870	0.923603	0.0164701	24	2	22.981	109.292	65.125	97.25	61.9583	44.125	32.625	50.7917	43.625	28.5208	27.6458	90.4583	54.3333	69.9792	14.5417	77.8333	53.4167	23.0417	47.5833	18.9167	21.3333	15.5	44.1667	59.125	36.4792
FBgn0065032	Arpc3B	0.923603	0.0164701	20	18	8.16119	44.125	46.0417	97.25	24.3125	7.54167	11.3333	61.5	25.2917	41.125	37.5	32.5	49.375	8.91667	11.875	16.25	27.375	11.2292	31.125	50.4583	39.875	27.875	46.625	13.625	22.9583
FBgn0261341	verm	0.923603	0.0164701	20	0	6.45235	60.4583	85.875	50	61.25	39.2708	28.8333	57.125	30.4583	63.4583	58.4583	59.3125	63.1667	23.625	45.4583	28.25	40.0833	24.9583	42.5	68	34.5	45.4167	56.5833	47.5833	61.75
FBgn0010217	ATPsynbeta	0.992007	0.018291	28	26	5266.65	31340.4	26707.8	22450.9	20369.2	17194.5	18028.1	24569.5	15369.2	19502.5	17607.5	26707.8	20369.2	27955.2	25055.7	26134.2	25055.7	23165.2	19502.5	22450.9	16400.3	23559.8	17815.3	27329.4	15511.9
FBgn0033593	Listericin	0.992007	0.018291	24	18	1208.89	4597.33	7804.38	6648.54	3134.33	4301.92	6967.54	4865.71	5552.67	8358.17	9538.96	6425.71	9422.79	3616.58	9824.88	5484.25	3989.4	4222.92	6179.71	9686.67	9422.79	8223.04	10915.8	7249.75	8982.96
FBgn0039849	CG11334	0.992007	0.018291	24	14	338.704	1372.27	1336.29	1206.52	880.958	1318.92	1635.5	1906.04	2038.08	2038.08	1829.62	1959.92	1861.58	1056.62	1244.75	1746.21	1069.29	1217.5	1692.71	2116.12	1147.17	1788.5	1872.42	1199.62	1186.62
FBgn0035076	Ance-5	0.992007	0.018291	28	22	191.051	979.583	743.625	718.917	572.604	556.042	687.542	593.271	713.333	793.042	895.833	863.458	948.5	684.854	1102.42	792.458	756.708	520.104	777.208	564.208	768.396	625.375	593.042	608.083	863.458
FBgn0039656	CG11951	0.992007	0.018291	24	4	51.4273	122.708	163.208	249.208	150.458	94.8333	105.5	58.8958	58.7917	99.2083	62.4167	78.7708	37.75	105.5	109.583	144.375	57.2917	56.1042	114.292	41.5833	78.0208	17.25	62.5417	93.4167	34.875
FBgn0035290	dsb	0.992007	0.0201118	26.6667	3.33333	494.135	2246.12	2532.19	2471.4	2457.17	2609.67	2113.21	1618.62	1707.46	1218.42	1608.75	2258.42	1833.38	2598.75	1722.42	2349.44	2414.81	2767.5	1752.44	1799.42	1651.67	2303.04	1529.5	2248.83	669.792
FBgn0025680	cry	0.992007	0.0201118	26	5	433.692	2550.21	1551.17	2189.58	1847.54	2326.21	1676.02	2570.08	1741.17	654.167	774.208	1682.62	565.75	1914.92	1027.25	2176.5	1809.12	2102.67	1383.6	1239.12	1164.88	1051.04	989.5	1373	571.625
FBgn0035090	CG2736	0.992007	0.0201118	24	4	429.833	2953	3356.5	3842.79	2401.75	2760.42	3212.92	3182.88	2605.04	2071.54	1777	3148.12	2097.9	3246.62	1993.21	3530	2738.17	2636.75	2348	1537.23	2317.92	2189.58	1906.04	2727.54	1250.75
FBgn0003062	Fib	0.992007	0.0201118	20	0	410.181	3298.79	1803.75	2501.08	2007.71	1391.33	1583.9	1596.42	1866	2176.5	2061.71	3472.04	2687.67	1755.21	2529.17	2231	1350.1	2113.21	2344.12	2744.21	2594.96	1992.06	2292.29	2506.67	1912.46
FBgn0010352	Nc73EF	0.992007	0.0201118	28	26	289.442	2721.21	3667	2251.54	4035.38	2311.88	2562.67	1818.1	2020.83	2506.67	2715.46	2657.25	2107.54	3216.38	3572.88	2356.62	3369.17	2523.08	3335.46	2131.33	2570.08	1645.54	2517.62	2511.29	3269.96
FBgn0039611	CG14528	0.992007	0.0201118	24	22	172.298	665.542	618.75	695.542	490.438	427.604	372.167	437.917	401.042	458.292	689.458	844.375	951.625	598	965.958	677.458	675.104	312.083	486.958	759.792	698.25	578.292	480.75	764.792	702.729
FBgn0030883	CG7772	0.992007	0.0201118	24	18	122.83	1699.38	1170.88	1373	919.083	1210.71	1014.29	1300.79	1074.67	1879.73	1293	1477.62	1384.42	1290.15	1417.12	1200.62	988.75	1341.25	1487.46	1742.25	1359.42	1737.15	1576.29	1910.12	1867.12
FBgn0031975	Tg	0.992007	0.0201118	28	2	105.771	552.958	410.375	377.833	288.938	322.75	319.167	306.625	213.917	144.583	145.958	346.792	197.208	397.542	179.875	471.083	248.917	351.583	343.917	381.875	156.375	227.542	157.5	392.333	77.7917
FBgn0029839	CG4660	0.992007	0.0201118	20	0	79.3433	515.917	502.146	377.833	442.375	330.167	378.333	296.917	376.125	489.375	353.875	451.5	422.917	283.5	268.708	345.875	244.208	288.542	316.25	467.25	437.333	317.521	459.5	326.792	353.542
FBgn0050345	CG30345	0.992007	0.0201118	20	16	65.1717	190.542	121.833	83.7708	98.375	139.25	134.958	199.875	212.417	200.708	147.562	164.417	176.5	118.542	105.229	140.875	107.833	147.042	134.875	155.25	117.042	175.083	119.958	126.312	32.125
FBgn0263390	Nha2	0.992007	0.0201118	28	12	46.3008	460.917	298.917	402.875	397.479	513.396	375.479	535.458	420.75	448.458	509.708	510.75	366.792	382.979	227.333	509.042	234.833	425.688	397.625	549.521	464.354	552.958	519.083	480.083	273
FBgn0026077	Gasp	0.992007	0.0201118	26	12	30.354	117.521	174.083	62.8333	124.667	67.3333	93.9375	70.9792	72.125	89.625	96.1667	76.0833	129.875	117.042	147.917	72.1667	174.833	72.2083	106.958	64.1667	44.375	44.0417	121.25	110.583	203.646
FBgn0033138	Tsp42Eq	0.992007	0.0201118	24	12	26.1335	39.9167	39.9167	52.9167	41.875	80.625	134.958	88.4583	67.6667	45.25	79.5417	65.8333	44.8125	37.9167	47.5625	97.125	49.8125	62.4583	55.7917	82.0417	53.25	49.2083	67.5	41.5833	83.8958
FBgn0034261	HPS4	0.992007	0.0201118	28	2	16.9116	98.2083	136.542	70.5417	251.833	105.938	108.667	62.9583	103.583	57.4583	75.2917	81.6458	121.833	117.042	54.8333	108.167	271.417	70.4375	112.938	74.7917	39.125	52.0417	66.125	32.625	34.875
FBgn0035145	MED14	0.992007	0.0201118	28	3	16.3371	249.917	148.792	291.708	217.625	189.833	139.375	195.833	131.854	193.208	109.917	244.208	101.792	144.5	147.917	222	248.917	207.375	163.25	166.75	136.271	133.125	136.208	156.667	25.8333
FBgn0265074	CR44185	0.992007	0.0201118	24	18	4.65512	41.875	55.5	41.75	41.7083	47.875	12	69.7917	47.75	90.4583	120.521	25.2292	42.4583	45.2708	18.9167	31.25	27.375	23.7083	43.2917	77.9792	7.0625	103.833	87.2083	95.875	49.5417
FBgn0031256	shv	0.992007	0.0201118	24	6	3.83016	289.042	249.562	275.375	427.229	301.521	288.542	319.479	350.271	169.312	161.729	283.625	222.5	170.042	206.125	380.75	280.604	255.708	232.292	207.083	272.5	153.625	199.042	175.167	153.458
FBgn0085377	CG34348	0.992007	0.0201118	28	4	2.74004	111.458	121.062	146.104	130.125	112.042	118.438	133.417	117.875	123.458	64.0208	117.75	89.8958	89.25	100.562	140.875	170.458	124.708	141.333	115.667	115.417	106.958	143.688	96.7083	19.2083
FBgn0027621	Pfrx	1	0.0222874	24	16	619.028	3362.5	2665.08	3011.04	4792.83	3374	3164.79	3760.62	4020.33	4431.88	4362.54	4332.21	3642.1	3042.71	3298.79	2960.08	4275.79	3917.71	3586.75	3760.62	3616.58	4849.5	3816.5	3655.5	3760.62
FBgn0035227	Iml1	1	0.0222874	28	4	523.171	6596.54	4431.88	4396.71	7110.67	4792.83	3716.83	3940.58	3697.42	2626.08	2170.08	4377.5	2669.54	4045.67	4332.21	4058	4650.5	5049.83	4667.25	6754.79	5902.5	4667.25	4163.92	4115.29	3196.46
FBgn0011361	ND-ACP	1	0.0244631	28	22	917.766	6049.79	5778.38	4792.83	5049.83	4828.21	5582.25	5231.92	5268.29	6529.83	6070.71	6967.54	7042.25	5852.33	6616.46	6901.54	6716.67	5157.62	5484.25	6095.79	5353.88	5445.62	5506.79	6226.12	4952.85
FBgn0031689	Cyp28d1	1	0.0244631	24	12	609.556	1833.38	1602.67	2535.21	3058.75	3079.38	3269.96	2636.75	3616.58	3000.67	3770.92	2332.17	2407.92	2350.88	1633.12	2401.75	2295.88	3182.88	2136.5	1529.5	3111.92	2760.42	2665.08	2348	1722.42
FBgn0027610	Dic1	1	0.0244631	28	0	237.986	2680.83	2842.79	2414.81	2960.08	2379.04	2338.35	1757.54	2350.88	2718.33	2078.25	2061.71	2323.5	2968.75	2064.62	2760.42	2636.75	2368.96	2079.54	2144.67	1826.46	1846	2317.92	1992.06	1940.71
FBgn0032810	CG13077	1	0.0244631	20	18	154.164	822	866.771	523.562	601.542	486.667	549.417	557.625	698.875	823.417	689.458	624.583	799.104	468.229	770.875	538.708	517.146	466.875	702.625	794.708	729.083	662	546.646	603.458	701.375
FBgn0039212	Syx18	1	0.0244631	28	3	117.188	661.688	518.583	754.083	508.667	631.667	543.625	414.479	475.625	322.958	360.792	514.083	374.333	576.146	438.479	660.375	467.917	573.958	584.5	525.396	329.875	488.521	523.562	499.792	381.042
FBgn0040298	Myt1	1	0.0244631	20	16	42.0729	159.104	142.333	225.417	128.75	113.188	66.125	188.292	119.417	203.229	189.375	159.167	139.083	86.1458	63.8333	166.292	107.833	161.021	189.167	158.417	142.604	181.792	147.292	131.542	44.75
FBgn0035520	CG11586	1	0.0244631	24	18	37.2115	423.104	452.562	402.875	350.583	296.708	335.167	389.708	455.5	510.667	410.75	478.479	359.542	272.375	405.396	310.354	280.604	298.083	349.562	427.792	473.146	333.375	636.833	346.271	498.604
FBgn0036264	CG11529	1	0.0244631	24	14	27.695	21.4792	56.125	57.5417	31.3333	50.625	107.542	77.8125	140.417	62.75	126.521	38.6458	65.5417	20.2083	49.4167	29.9583	40.0833	63.6667	60.8958	36.2917	71.1667	32.2083	97.9583	35.2292	33.6667
FBgn0034543	galla-1	1	0.0270526	28	18	192.849	1926.67	1893.88	1854.69	1308.58	1641.62	2078.25	1866	2251.54	2382.79	2443.69	1856.85	2557.54	2127.42	2003.71	1800.52	1926.67	1793.54	1997.5	2184.52	1777	2093.67	2024.54	2211.44	1966.96
FBgn0053639	CG33639	1	0.0270526	24	20	20.3882	62.4167	66.125	52.9167	55.0417	20.875	34.4167	37.9167	21.4167	65.25	88.4583	70.4375	75.8542	51.8333	51.4167	39.7083	49.8125	42.625	41.6667	11.125	81.375	33.3333	66.125	48.7292	143.438
FBgn0033447	dila	1	0.0270526	20	18	15.2912	64.625	30.2083	19.2083	31.75	5.47917	11.3333	26.0833	15.4583	67.0417	36.2083	27.8125	39.9167	8.08333	24.6667	7.125	22.8958	15.5	39.9167	13.5833	15.7292	18.0833	24.25	5.54167	14
FBgn0034885	Eglp4	1	0.0296422	24	5	886.24	3572.88	3637.75	4561.75	3064.83	4197.75	4079.83	4501.08	2826.5	1795.25	1659.52	3298.79	1851.71	4575.71	2007.71	4377.5	2650.67	3487.54	2574.67	1703.04	2253.19	2324.85	1539.92	3282.92	1309.06
FBgn0039311	CG10513	1	0.0296422	24	0	145.355	435.792	335.979	246.25	175.5	216.104	229.375	96.6042	80.75	128.25	111.667	439.333	232.375	371.167	277.688	363.479	152.771	156.104	230.938	449.208	139.271	251.333	262.75	371.708	220.458
FBgn0034142	CG8306	1	0.0296422	28	14	86.3849	313.667	270.104	353.208	327.75	382.479	424.708	523.958	406.875	449.917	409.083	463.521	500.167	373.667	319.583	370.792	373.333	369.479	212.125	451	336	601.938	433.75	387.667	286.833
FBgn0026630	nes	1	0.0296422	24	4	65.8788	366.375	560.083	493.75	522.042	342.042	451	322.417	268.042	316.25	468.229	299.542	342.583	494.458	324.25	477.271	680.75	385.625	390.062	300.146	422.75	281.708	363.083	328.292	425.292
FBgn0027515	CG7115	1	0.0296422	24	4	58.3068	189.396	298.917	214.375	374.875	274.667	325.854	149.5	190.042	217.958	249.75	192.208	249.75	246.938	297.625	316.333	357.667	203.417	249.75	181.25	196.042	141.75	190.042	170.792	222
FBgn0031999	CG8419	1	0.0296422	20	0	49.4091	225.583	171.5	195.333	117.458	101.625	75.875	145	91.8958	167.5	136.896	195.729	144.125	126.417	102.917	179.375	107.833	105.417	87.1875	157.375	146.042	170.792	178.875	230.479	106.583
FBgn0266449	Kr-h2	1	0.0296422	24	4	42.3675	379.542	684.083	637.375	486.958	544.333	636.458	829.042	377.708	327.75	528.583	484.417	488.875	551.75	486.562	588.083	513.396	428.292	445.938	371.167	342.833	355.458	366.083	379.208	359.312
FBgn0002723	Met	1	0.0296422	28	24	25.1465	126.25	131.833	105.958	123.083	56.5	72.625	84.5417	39.5833	101.833	173.646	114.875	152.125	68.3125	130.146	93.1667	160.208	92	100.542	66.5833	67.6458	104.75	71.1667	105.417	36.4792
FBgn0038815	CG5466	1	0.0296422	20	2	19.1803	218.875	223.708	181.833	276.417	155.292	213.625	146.458	83.4167	272	201.833	170.208	280.208	166.375	200.917	162.083	144.958	165.438	100.542	154.042	197.708	194.875	226.167	116.5	208.167
FBgn0262166	calypso	1	0.0296422	20	16	16.013	135.833	134.417	87.1875	99.375	120.854	81.3958	163.708	111.167	126.75	128.458	154.417	110.5	84.625	116.125	104.5	100.542	126.083	155.062	175.708	104.542	122.625	106.958	143.375	36.4792
FBgn0284248	Cyt-c-p	1	0.0327127	28	25	2474.84	9250.92	14401.4	6308.58	8031.71	5877.46	6049.79	5183.54	5695.83	8127.62	8684.67	8086.33	9991.75	9538.96	13284	7755	11439.1	6308.58	11851	8358.17	8471.38	6179.71	7804.38	8086.33	14401.4
FBgn0259682	Jabba	1	0.0327127	28	4	1140	5506.79	8792.58	5902.5	7968.54	4750.38	6123.25	5284	4922.71	3655.5	3374	4549.29	4290.29	4290.29	5400.25	5459.67	6930.42	5231.92	6381.83	4431.88	8877.42	5033.88	6028.04	4561.75	5330.46
FBgn0031148	Cbs	1	0.0327127	24	16	284.655	1809.12	783.583	1144.67	1290.15	1551.17	1233.88	1395.54	1951.21	1625.83	1973.08	1692.71	1279.96	1257.04	1348.29	1292.08	1254.96	2068.04	1327.67	1459	1470.17	1973.08	1712.5	1464.79	1151.42
FBgn0261805	CG42751	1	0.0327127	20	18	26.3839	70.6875	70.5417	70.5417	69.6458	26.9167	16.6667	62.9583	30.4583	114.625	100.271	64.4792	89.8958	56.1667	49.4167	49.375	87.9167	44.0417	64.9792	51.75	77.375	40.25	75.5833	53.4167	21.5
FBgn0014931	CG2678	1	0.0327127	24	4	13.3466	148.708	117.146	83.7708	160.042	114.292	72.625	70.9792	72.125	99.2083	62.4167	67	73.0833	141.667	34.2917	90.5	156.417	106.062	109.583	55.7292	62.4167	75	66.125	79.25	20.2917
FBgn0266977	CG45428	1	0.0327127	28	18	10.5329	38	40.3958	19.2083	28.5417	34.875	20.0833	53.2917	38	47.875	62.4167	45.4167	49.375	43.1667	6.375	21.2917	30.4583	28.375	39.2083	31.2917	23.5	56.8333	12.5	51.6042	53.25
FBgn0262563	CG43103	1	0.0357832	24	4	1098.02	2715.46	3883.46	3739.83	3903.62	3599.21	3011.04	3395.88	2046.38	1700.46	1685.96	2399.73	2591.17	3156	2360.71	4415.12	2609.67	2265.96	1761.58	2911.08	2282.46	2669.54	1518.42	3160.4	782.896
FBgn0264087	Slob	1	0.0357832	24	13	379.819	707.083	644.958	604	924.833	915.458	983.646	1144.67	1580.98	1666.52	1564.25	664.25	994.229	511.771	768.167	718.417	1095.02	1627	2020.83	580.208	2201.25	942.542	1732.88	514	1007.54
FBgn0052280	CG32280	1	0.0357832	28	4	378.597	1615	2960.08	1579.17	2097.9	2486.88	1789.83	1326.25	1512.5	921.875	1146.21	885.375	1408.04	2348	1254.42	1834.83	1695.17	2323.5	1582.4	1463	1376.71	1817.04	1466	1603.62	863.458
FBgn0038321	CG6218	1	0.0357832	28	0	346.026	2632.08	2127.42	1609.62	1781.71	1419.31	1433.23	1099.58	1560.27	1272.96	1023.6	1562.75	1234.71	1661.04	1830.67	1466	1730.46	1643.88	1474.04	2108.46	1498.46	1387.12	1679.17	1583.04	1298.54
FBgn0261788	Ank2	1	0.0357832	28	26	243.746	1013.92	1319.44	1266.96	1282.88	938.167	812.646	586.896	459.562	1065.04	1770.21	869.146	1559.42	1150.33	1952.96	840.188	1955.67	983.646	2083.29	856.958	717.688	713.333	942.542	1035.5	2657.25
FBgn0051036	CG31036	1	0.0357832	24	20	78.3857	171.75	107.042	60.375	115.375	36.1875	59.2917	89.9167	128.75	128.917	183.229	194.917	210	61.375	83.25	128	107.833	69.625	99.2292	107.875	170.729	70.5417	123.542	143.375	97.8125
FBgn0035501	CG1299	1	0.0357832	20	16	64.3173	558.5	571.917	486.062	477.479	482.083	515.25	606.208	683.792	561.667	551.417	566.354	617.771	348.875	548.167	423.125	528.812	449.917	579	689.312	565.083	560.771	785.333	459.062	229.375
FBgn0032651	Oli	1	0.0357832	20	18	49.7626	167.625	138.25	97.25	163.167	69.8333	66.125	88.4583	119.417	169.312	151.583	131.646	124.625	115.542	70.375	110.292	107.833	123.333	136.083	98.25	117.042	66.2083	153.375	113.083	115.167
FBgn0039754	CG9747	1	0.0357832	28	9	48.8419	261.917	358.333	386.458	337.208	488.396	518.896	399	507.583	224.25	339.979	342.583	308.5	313.875	319.583	283	351.708	382.042	348.167	420.312	382.375	455.917	301.062	394.083	238.354
FBgn0037142	CG14562	1	0.0357832	28	2	24.1153	101.833	210.958	167.083	200.708	179.083	185.917	157.375	120.75	107.625	221.812	108.083	160.479	163.812	188.542	211.292	276.208	188.042	205.375	125.25	137.167	171.5	154.729	141.625	63.5208
FBgn0034027	CG8187	1	0.0357832	24	20	20.2851	164.042	143.958	60.375	136.896	99.2917	107.542	187.083	126.979	155.667	173.646	130.958	136	132.625	177.833	128	128.104	108.812	90.4167	100.458	137.167	159.167	193.771	131.542	218.375
FBgn0003060	CG9757	1	0.0357832	24	18	19.1803	54.4167	61.375	70.5417	31.3333	3.79167	10.625	27.4583	15.4583	105.167	140.458	69.8333	73.0833	15.125	12.7917	21.2917	57.2917	7.08333	31.9583	98.25	18.1667	50.0417	234.792	76.25	37.9167
FBgn0035677	CG13293	1	0.0357832	20	18	17.3536	60.4583	53.3333	31.3333	43.9583	31.125	9.79167	40.4792	17.2083	55.6458	105.062	67.625	63.1667	16.125	24.6667	12.9167	68.1042	43.2917	58.8958	66.5833	63.875	44.0417	39.9167	49.625	70.7917
FBgn0261984	Ire1	1	0.0357832	28	3	11.8588	203.792	228.667	233.729	303.896	164.5	190.75	84.5417	260.542	163.667	225.167	204	121.833	153.479	212.875	238.417	230.667	173.542	220.333	136.292	178.542	110.062	195.896	106.062	65.2917
FBgn0032818	CG10628	1	0.0357832	20	18	11.2401	617.958	434.812	521.188	418.917	365.604	410.833	421.333	509.042	704.208	355.792	580.625	556.042	389.792	372.708	588.083	411.604	442.167	584.5	613.958	589.333	589.479	604.708	495.083	431.875
FBgn0035360	CG1246	1	0.0357832	20	18	7.74871	41.875	28.25	9.04167	35.9583	15.8333	16.6667	31.6667	20.2917	27.875	31.25	32.5	27.7917	12.75	9.91667	12.9167	22.8958	11.2292	31.125	39.25	51.8333	22.125	49.5208	13.625	18.1667
FBgn0261859	CG42788	1	0.0357832	24	5	4.15425	181.458	209.771	330.542	537.625	277.688	212.417	215.167	183.125	206.542	363.833	199.208	219.208	202.167	297.625	227.979	431.167	273.708	316.25	160.479	153.917	147.125	146.042	188.542	236.146
FBgn0051051	CG31051	1	0.0357832	20	0	2.40122	217.062	119.25	108.167	86.1458	94.8333	79.375	115.021	143.5	103.417	118.417	146.062	107.688	82.4167	49.4167	78.9583	75.2917	77.5417	138.792	148.875	109.062	128.542	149.625	117.417	77.7917
FBgn0262517	Ltn1	1	0.0357832	24	2	0.795495	167.625	249.562	277.438	299.958	166.417	220.25	113.667	212.417	229.833	240.438	141.5	213.542	241	281.688	273.958	239.25	220.021	160.271	152.958	152.125	215.792	261.396	256.917	227.312
FBgn0035880	Culd	1	0.0394105	22	12	427.674	2636.75	2237.21	2093.67	2632.08	1023.96	1716.44	1303.19	1939.56	2562.67	2148.88	3139.17	2307.92	1023.96	2154.42	1828.58	1889.44	904.167	1392.08	2068.04	2008.65	1241.21	2620.94	1441.62	2184.52
FBgn0265413	CG44325	1	0.0394105	28	2	272.928	1467.62	2251.54	1879.73	1131.67	1282.88	1351.06	1809.12	1183.29	591.708	717.167	965.083	1147.5	1183.29	1137.5	1592.04	1217.06	849.271	1063.67	1382.79	881.625	762.688	965.958	1130.75	652.646
FBgn0034861	CG9815	1	0.0394105	20	16	49.0703	113.354	57.3958	73.125	51.7083	68.0833	53	146.458	152.292	137.5	122.396	84.2917	54.3333	83.4167	30.625	81.6042	57.2917	159.667	73.125	60.5417	135.458	144.792	117.521	81.3958	20.2917
FBgn0031866	Nlg2	1	0.0394105	28	2	0.589256	138.542	82.8958	100.167	172	120.333	93.9375	99.3333	76.2083	47.875	70.375	177.938	170.25	87.3333	80.7083	175.688	149.417	88.7083	102.042	85.3125	42.7917	99.3333	61.3958	67.9167	11.4375
FBgn0039031	Gbp3	1	0.0430378	28	12	605.534	3445.38	4290.29	3566.06	4115.29	3940.58	4907.42	4460.71	4947.21	3927.21	4275.79	3350.5	3825	3234.92	3000.67	3103.21	4051.83	3118.96	4024.21	3616.58	4115.29	3825	4247.17	3530	3842.79
FBgn0038198	Npc2b	1	0.0430378	28	12	315.267	1449.35	1450.21	2075.25	1113.29	1690.79	2295.88	2340	1851.71	1971.29	1895.21	1258.96	1652.58	1483.58	1273.96	1711.75	1350.1	1650.75	1437.83	1528.25	1791.79	1855.54	1935.42	1423.02	1502.58
FBgn0033717	CG8839	1	0.0430378	28	6	192.186	1272.96	1317.54	1789.83	1310.1	1376.71	1164.88	1602.67	1351.06	1031.21	1047.71	1294.71	1095.94	1104.92	899.375	1675.21	1149.83	1221.42	1408.04	1347.71	1437.21	1244.75	1189.1	1154.21	681.875
FBgn0038463	CG3534	1	0.0430378	24	9	186.868	881.625	701.125	783.854	879.125	1043.33	980.958	965.958	992.604	692.417	830.167	682.5	672.25	929.417	545.875	734.354	852.312	1009.17	815.208	672.104	545	814.146	729.625	600.375	649.167
FBgn0039628	CG11841	1	0.0430378	24	14	106.523	1359.42	1100.5	1632.42	1343.21	1176.44	1750.85	1311.21	1629.5	1887.5	1760.58	1232.54	1319.44	1096.29	1254.42	1481.33	1192.04	1258.96	1480.19	1785.02	1943.48	1429.77	1499.29	1650.75	1453
FBgn0250839	CG2016	1	0.0430378	24	14	88.9187	746.875	687.292	637.375	629.375	586.292	736.125	753.292	921.25	826.083	843.458	638.917	658.75	631.167	568.5	837.604	639.125	627.479	705.208	771.75	850.708	671.958	801.125	765.542	686.417
FBgn0010575	sbb	1	0.0430378	24	18	65.0244	366.375	226.875	231.042	294.875	390.625	215.25	289.792	248.167	406.958	454	342.146	386.833	261.792	255.958	232.875	226.292	423.083	288.208	335.833	347.25	348.167	366.083	305.354	422.688
FBgn0037842	CG6567	1	0.0430378	24	8	48.6725	396.562	399.5	397.833	408.5	415.792	447.438	356.812	475.625	341.625	281.417	254.812	249.75	438.208	181.75	381.812	311.792	342.771	369.125	275.292	336.646	290.146	279.75	258.417	365.062
FBgn0034060	CG8370	1	0.0430378	20	16	46.4186	245.979	247.188	156.375	246.167	168.042	176.958	269	290	431.167	266.292	259.292	262	162.958	200.917	193.083	234.833	144.583	297.917	120.208	359.208	189	298.083	154.958	186.708
FBgn0263236	SP1029	1	0.0430378	20	16	40.4671	196.438	139.333	174.771	155.958	119.938	195.896	216.958	263.729	283.292	232	225.167	107.688	112.167	188.542	215.979	178.458	126.667	179.25	158.417	226.208	152.458	216.667	102.417	117.333
FBgn0031397	CG15385	1	0.0430378	28	4	39.2002	119.042	213.583	164.292	335.188	258.917	175.458	95.2083	209.562	126.75	175.625	149.458	116.562	185.958	134.854	136.75	294.25	161.458	283.25	178.917	139.271	125.25	138.729	115.812	100.25
FBgn0033978	Cyp6a23	1	0.0430378	24	2	36.0035	206.583	190.833	113.708	192.042	75.5417	145.583	127.167	85.8542	100.854	156.375	139.854	139.083	128	170.812	183.833	170.458	47.75	142.875	101.688	82.375	87.9167	141.583	144.208	136.688
FBgn0036909	CG15881	1	0.0430378	24	18	33.2046	320.417	348.833	187.312	305.5	279.812	320.958	303.875	384.333	352.458	400.333	291	352.875	278.042	340.562	324.562	204	262.25	294.604	380.5	274.833	382.042	361.812	359.583	312.417
FBgn0026403	Ndg	1	0.0430378	20	14	22.3623	171.75	178.875	177.375	108.479	153.458	190.75	221.979	242.292	177.958	203.854	160.146	129.875	118.542	132.396	179.375	144.958	142.917	252.833	120.208	109.062	96.3125	158.625	90.2083	80.0625
FBgn0023090	dtr	1	0.0430378	22	10	21.6699	50	43.625	13.75	30.0417	4.54167	2.91667	12.4167	19.1667	44.1667	41.875	38.0833	35.5	5.91667	5.25	6.5	27.375	4.625	24.3125	32.7083	29.5833	10.5833	13.4583	60.375	28.7917
FBgn0035475	CG10866	1	0.0430378	24	8	19.195	234.25	262	217.062	216.333	355.5	336.75	224.729	229.458	159.208	181.208	202.312	139.083	346.562	118.042	222	257.021	302.896	236.75	262.333	162.792	261.917	138.729	200.375	39.7083
FBgn0262721	CG43165	1	0.0430378	20	18	15.409	54.4167	48.0417	25.2083	37.9583	38.6667	32.625	82.0625	11.5625	74.0208	55.1667	43.7917	60.2083	47.9792	6.375	29.9583	22.8958	53.25	29.25	90.4583	38.2917	41.5208	39.9167	42.625	28.7917
FBgn0032485	CG9426	1	0.0430378	28	0	14.5546	252.458	305.417	220.208	310.375	246.917	225.625	192.542	202.812	220.875	210.083	195.729	262	230.667	152.583	231.958	266.292	155.667	219.104	171.75	167.542	152.458	157.5	188.542	37.9167
FBgn0265185	CG44250	1	0.0430378	28	12	13.1109	12.5	12.125	19.2083	17.875	47.875	49.7083	30.4583	113.708	24.125	33.7083	18.1667	16.25	48.9583	116.125	28.25	22.8958	50.25	21.3333	79.8958	319.208	81.2083	76.7917	35.2292	70.7917
FBgn0037834	Art1	1	0.0430378	24	4	12.7574	485	420.5	665.583	603.042	546.5	476.917	528.458	466.333	456.958	460.729	531.958	538.708	632.667	568.5	642.188	488.396	537.5	533.312	528.167	393.667	540.667	367.792	599.417	333.667
FBgn0033679	CG8888	1	0.0430378	20	16	8.47055	39.9167	57.3958	47.2917	45.4167	38.0833	47.875	54.5417	61.375	67.0417	79.5417	69.8333	60.2083	12.75	28.5625	38.5833	57.2917	9.83333	75.6875	73.3333	46.2292	13.0417	93.2917	35.2292	15.7083
FBgn0013772	Cyp6a8	1	0.0430378	20	18	5.00867	36.25	33.875	44.375	30.7083	5.91667	5.625	34.375	30.4583	63.4583	51.25	29.7917	44.8125	6.5	7.54167	16.25	43.625	9.29167	44.4583	46.625	15.375	14.625	9.83333	9.79167	18.1667
FBgn0000008	a	1	0.0430378	24	10	3.90382	257.271	177.938	179.417	308.771	248.917	262.792	263.958	226.729	266.646	305.917	203.25	119.333	176.104	244.062	205.333	276.208	302.896	262.104	201.708	246.792	219	207.375	156.667	143.438
FBgn0034331	CG15067	1	0.0473071	28	10	2756.95	7804.38	10805.1	16174.2	13494.6	18028.1	22450.9	13999.8	17194.5	10416.7	16610.6	12711.7	16086	11104.5	15776.7	16174.2	14970.2	14740	16765.5	24569.5	21465.2	21768.3	12535.7	22798.4	11504.9
FBgn0031785	CG13991	1	0.0473071	20	10	5.25911	15.0833	12.125	16.5417	16.5625	53.875	27.125	18.2917	55.6875	13.5417	11.2083	13.5833	9.91667	26.9167	49.4167	33.9167	30.4583	65.5625	24.3125	26.9167	57.375	26.4167	19.5417	16.9583	128.5
FBgn0026409	Mpcp	1	0.0515763	28	0	2318.43	29594.5	35243.2	24569.5	42208.9	21465.2	27955.2	18028.1	27955.2	27329.4	25547	29073.6	29594.5	19850.8	27955.2	27329.4	28509.4	23559.8	27955.2	19268.2	22798.4	15776.7	22119.9	17194.5	22450.9
FBgn0035734	CG14823	1	0.0515763	28	3	916.145	4387.1	4058	4453.54	2707.04	3825	3451.58	2883.96	3350.5	2348	1777	2787.75	2517.62	3903.62	2432.96	4222.92	3445.38	4183.75	2691.75	2657.25	2986.83	2689.71	2715.46	4575.71	1749.06
FBgn0053493	CG33493	1	0.0515763	24	6	361.243	3829.73	4597.33	5018.42	4774.29	5001.17	4711.75	4886.96	4105.67	3958.71	3042.71	3865.17	4667.25	4016.46	3118.96	5552.67	4667.25	4045.67	4597.33	4561.75	4763	3487.54	4343.29	4296.1	3335.46
FBgn0051205	CG31205	1	0.0515763	20	6	207.86	600.833	1155.56	1251.44	723.125	809.875	1151	749.958	551.75	318.292	578.292	583.958	870.667	973.125	1049.48	769.792	782.896	378.271	518.125	761.604	406.271	705.083	522.167	788.729	542.5
FBgn0030433	mRpL49	1	0.0515763	20	18	198.078	1190.79	751.125	1149.33	672.104	564.479	887.854	749.958	935.729	1676.02	1030.08	1111.31	981.792	663.146	913.188	1352.96	743.5	762.104	976.875	1137.5	1202.5	746.875	1101.88	862.458	713.667
FBgn0014000	Hf	1	0.0515763	24	6	178.206	3156	3530	4253.29	3103.21	3448.48	3834.46	3770.92	3413.79	3200.33	2738.17	3196.46	3000.67	3646.46	2976.12	4275.79	3362.5	3547.12	3103.21	2434.88	3413.79	3072	2869.33	3234.92	1836.29
FBgn0038105	yellow-f2	1	0.0515763	28	10	141.289	615.917	501.104	929	824.333	882.688	948.5	909.271	919.833	706.542	822.292	807	747.208	576.146	614.125	795.042	398.042	801.583	584.5	521.438	995.229	864.167	718.042	658.979	383.479
FBgn0030237	CG15209	1	0.0515763	24	5	86.7532	925.104	1779.5	1837.6	1842.5	1759.58	1775.67	1334.81	1734.83	705.375	967.375	1292.08	1903.21	1318.92	1153.46	1784.25	1211.88	1299.58	1326.25	1193.5	1161.62	1131.21	941.354	1223.25	681.875
FBgn0030554	CG1434	1	0.0515763	20	0	82.9083	722.042	307.042	454.917	484.417	367.167	269.729	349.562	510.854	789.333	432.646	589.812	528.396	376.417	407.5	467.167	320.917	383.167	342.771	550.917	497.021	427.604	550.792	528.167	365.062
FBgn0035480	CG14984	1	0.0515763	28	4	60.4576	480.333	529.354	604	477.833	530.542	499.062	427.5	471.25	351.458	384.25	302.833	443.854	493.875	744.75	563.625	378.625	528.917	576.292	432.458	510.042	487.958	467.75	483.958	433.646
FBgn0031327	CG5397	1	0.0515763	26	13	50.6392	232.417	208.229	316.667	312.458	235.729	381.354	423.083	350.271	415.083	279.729	299.333	288.604	152.042	268.708	288.958	170.458	253.708	312.292	271.083	438.208	275.458	383.771	256.083	264.125
FBgn0025360	Optix	1	0.0515763	20	18	47.8181	247.812	296.792	236.625	300.667	181.792	220.25	187.083	331.833	460.854	304.25	232.438	225.938	201.292	241.458	226.375	212.438	300.875	243.104	266.688	412.667	232.146	412.167	222.75	409.583
FBgn0041712	yellow-d	1	0.0515763	28	14	46.0503	174.958	118.604	369.042	209.521	166.417	194.333	230.562	238.854	396.417	330.042	238.417	173.375	147.167	146.021	196.25	170.458	183.917	235.333	199.875	255.812	246.25	227.75	289.583	184.667
FBgn0033981	Cyp6a21	1	0.0515763	24	0	43.0304	164.042	168.396	167.083	120.229	65.3333	131.75	85.7917	88.7083	103.417	115.125	170.729	113.583	110.312	88	143.625	92.125	63.6667	88.2708	101.688	74	130.125	87.2083	147.125	108.208
FBgn0034804	CG3831	1	0.0515763	28	2	38.3753	384.917	316.208	297.479	257.833	286.292	277.438	313.083	232.021	200.708	157.896	267.292	197.208	244.208	159.625	389.958	294.25	201.938	177.146	273.958	214.542	200.875	299.854	194.333	158.229
FBgn0002552	lin	1	0.0515763	26	6	37.5135	247.812	190.833	305.604	391.083	237.333	329.75	225.792	328.542	263.917	223.312	283.062	200.458	198.688	235.542	260.958	351.708	201.938	286.042	254.917	231.104	197.979	181.208	134.833	87.7917
FBgn0087007	bbg	1	0.0515763	28	4	35.6058	186.625	147.438	156.375	223.917	225.438	118.438	171.25	123.083	71.0417	73.5833	133.688	107.688	220.333	102.917	107.083	174.833	152.458	119.042	101.688	110.833	169.917	117.521	81.3958	70.7917
FBgn0038849	CG7079	1	0.0515763	24	0	34.2358	254.167	249.917	291.708	132.792	147.75	156.979	166.417	112.646	143.792	105.062	192.208	170.25	192.812	134.854	204.375	119.771	121.854	97.8125	182.438	69.7083	184.333	203.75	260.75	182.354
FBgn0030105	CG15369	1	0.0515763	24	21	31.2453	58.3333	76.0833	36.625	16.5625	18.1667	13.8333	39.3542	11.5625	60.75	37.5	66.4583	155.167	18.0833	3.91667	7.125	27.375	5.66667	13.0833	11.125	6.25	159.167	26.875	96.7083	25.8333
FBgn0039487	gb	1	0.0515763	24	0	26.6638	81.5833	94.375	108.167	89.0417	60.5833	38.6042	67.2083	46.4167	51.3333	58.4583	73.9792	155.167	53.3333	63.8333	64.8542	36.9583	48.2917	54.625	22.4167	34.5	50.0417	85.5417	80.375	61.75
FBgn0267792	rgr	1	0.0515763	20	16	20.1673	160.625	139.917	138.583	121.833	128.146	77.7083	138.5	168.333	161.292	147.562	147.458	70.8125	94.375	118.042	111.896	132.667	121.25	153.604	151.333	74	108.958	96.7917	49.625	44.75
FBgn0037906	PGRP-LB	1	0.0515763	28	12	18.9004	141.958	162.021	153.458	145.958	218.271	172.688	158.625	330.229	226.75	191.292	152.625	176.5	151	137.167	196.25	212.438	175.125	165.5	333.292	92.625	298.562	218.708	214.25	182.354
FBgn0024360	MTPAP	1	0.0515763	20	18	17.1473	374.562	252.542	228.292	210.271	231.25	194.333	234.375	254.458	354.625	234.125	354.042	271.875	202.167	291.125	291.021	132.667	263.208	348.167	417.958	258.479	300.667	294.771	351.708	132.208
FBgn0038332	CG6136	1	0.0515763	24	16	16.2929	70.6875	75.5833	36.625	77.2292	71.0417	87.8333	100.583	75.1667	120.75	94.0833	88.375	155.167	77.7917	152.583	95.1042	61.0208	75.625	81.7083	96.0833	100.354	83.5	100.688	84.625	82.0417
FBgn0265699	CR44506	1	0.0515763	28	24	5.87783	54.4167	34.8542	19.2083	24	17.6875	3.79167	21.2083	9.83333	30.0833	31.25	35.8333	35.5	17.3333	17.7292	17.2083	36.9583	12.7917	30.2292	11.875	13.5417	12.1667	26.875	26.5	12.4167
FBgn0032836	CG10680	1	0.0565831	24	8	487.344	1589.83	2930.71	3072	2930.71	2674.42	3134.33	2968.75	2721.21	1801.62	2382.79	1873.62	2264.04	2412.25	2376.12	2701.21	2671.98	2609.67	2787.75	2198.46	3042.71	2386.46	1748.12	2258.42	2474.17
FBgn0028543	NimB2	1	0.0565831	24	12	144.485	3018.75	2417.38	3530	2636.75	2386.46	3139.17	3298.79	4035.38	3126.62	3000.67	3042.71	2395.65	1734.83	2553.88	3697.42	2704.12	2412.25	3374	3917.71	3744.29	2424.17	3917.71	2632.08	2036.48
FBgn0086694	Bre1	1	0.0565831	28	4	26.0156	215.646	256.354	291.708	347	222.979	221.875	176.417	238.854	215.25	156.375	230.667	241.167	192.812	154.562	230.938	308.417	234.625	215.25	188.125	202.208	191.938	283.833	177.167	108.208
FBgn0031646	CG2837	1	0.0565831	24	20	22.5096	46.3958	52.0833	28.2917	29.625	14.1667	12	58.8958	22.5625	45.25	44.5	89.2917	98.2083	35.25	17.7292	29.9583	30.4583	30.4583	38.2917	62.9792	10.6667	29.25	52	65.8125	43.2083
FBgn0020445	E23	1	0.0565831	20	16	19.033	81.5833	118.604	81.25	76.6667	61.5417	27.125	110.583	80.75	160.271	88.4583	84.75	78.7917	51.8333	61.5417	85.9583	71.3125	81.6458	142.875	65.2917	63.875	65.5417	87.2083	78.25	32.125
FBgn0026378	Rep	1	0.0565831	24	4	8.36743	218.875	146.083	279.917	159.458	159.167	153.875	147.625	153.708	104.479	65.5833	213.583	129.875	151	141.5	209.542	140.458	148.542	143.938	143.938	69.125	134.125	99.25	185.771	59.75
FBgn0031834	CG13766	1	0.0565831	28	2	7.18892	62.4167	55.5	65.4375	54.5417	76.8542	27.125	54.5417	28.5417	46.0833	41.875	53.7917	39.9167	44.1667	43.6875	95.1042	57.2917	34.2917	81.7083	39.25	9.14583	50.0417	10.7083	16.9583	10.5833
FBgn0250842	CG17575	1	0.0565831	28	14	5.27384	12.5	12.125	13.75	11.25	30.5	22.5417	21.2083	25.2917	13.5417	17.5417	13.5833	16.25	21.25	72.625	15.4583	13.5833	15.5	13.0833	127.854	92.625	41.5208	53.25	17.8333	301.917
FBgn0010228	HmgZ	1	0.0615898	28	16	479.418	1249.83	1423.02	1488.6	1974.88	1589.83	1443.52	3011.04	1954.71	1227.81	2348	3226.54	2774.62	1228.5	2083.29	1048.88	1527.02	1592.04	2288.25	2011.69	2425.96	2393.58	2106.62	2170.08	4718.65
FBgn0028646	aralar1	1	0.0615898	28	1	397.689	3374	2911.08	2024.54	2767.5	2892.46	1935.42	2205.08	2380.92	1581.75	1891.38	3173.12	2248.83	3255.38	2474.17	2994.92	2671.98	3350.5	2701.21	2570.08	1567.08	2273.77	1745.46	3026.38	1742.25
FBgn0034479	CG8654	1	0.0615898	26	3	235.452	889.021	1179.71	576.958	829.458	1024.96	874.875	802.812	466.333	456.354	430.958	711.896	556.042	1246.75	350.5	858.417	828.312	699.958	391.146	461.417	515.438	465.833	461.542	569.833	236.146
FBgn0034117	CG7997	1	0.0615898	28	9	229.883	695.333	919.833	1257.04	1036.02	1231.29	1237.46	1080.54	1199.62	1018.12	851.708	782	770.167	1000.88	897.333	936.833	828.312	1145.58	745.625	814.875	1090.42	1105.62	1163.5	929.833	726.979
FBgn0052647	CG32647	1	0.0615898	28	18	135.838	247.812	723.771	204	209.854	229.833	366.146	423.083	147.25	369.958	1026.54	439.917	1003.42	367.271	876.542	163.854	649.333	264.417	484.792	452.917	328.792	580.375	500.021	538.167	1551.17
FBgn0038678	mRpL55	1	0.0615898	24	20	92.1154	528.333	468.229	499.625	305.5	443.917	369.083	366.458	412.021	557.042	547.979	514.083	422.917	498.542	268.708	450.5	271.417	377.333	440.729	505.062	425.979	562.625	400.167	622.354	563.25
FBgn0037718	P58IPK	1	0.0615898	28	4	83.9984	416.667	494.458	408.083	557.917	449.708	453.125	328.729	510.854	331.125	261.625	405.5	334.333	372.292	319.583	453	342.583	416.75	416.417	310.375	328.792	238.458	451.625	269.458	201.667
FBgn0034725	CG6044	1	0.0615898	26	2	73.3918	470.625	384.5	510.479	502.25	448	274.396	340.75	232.021	312.25	358.375	372.292	397.208	488.042	241.458	454	508.667	348.333	333.708	380.5	456.458	316.792	262.75	387.667	331.125
FBgn0260659	CG42542	1	0.0615898	24	10	71.5283	526.333	729.833	622.667	481.083	475.271	459.5	669.146	386.917	596.375	638.917	756.479	617.771	596.875	577.625	525.875	342.583	457.417	416.417	526.667	488.188	557.625	528.396	566.042	464
FBgn0034936	CG2970	1	0.0615898	24	16	68.2653	1444.21	1086.12	1511.38	1010.08	1102.42	1438.46	1411.79	1585.65	1673.79	1387.12	1535	1258.54	1142.54	1378.12	1380.25	940.25	1360.88	1216.62	1513.96	1611.17	1503.21	1423.02	1499.29	1412.71
FBgn0035769	CTCF	1	0.0615898	28	20	57.968	327.958	329.625	454.917	310.375	358.104	363.75	414.479	514.604	440.083	498.25	618.854	655.25	356.271	350.5	426.188	304	315.458	302.625	393.604	285.833	427.604	324	404.75	381.042
FBgn0029979	mahe	1	0.0615898	26	17	54.4693	132.271	156.083	108.167	131.875	143.958	156.979	206.5	98.25	257.104	339.979	216.312	255.875	188.208	215.729	110.292	378.625	205.5	235.333	204.083	352.375	242.833	246.083	200.375	1385.77
FBgn0039689	CIA30	1	0.0615898	20	18	48.9819	1182.4	878.896	1001.96	843.062	783.396	808.417	935.375	927.375	1300.79	912.333	1103.85	1011.04	898.604	872.312	1017.79	957.979	1025.83	1199.62	1241.79	1166.62	1041	1210	1244.75	801.125
FBgn0039564	CG5527	1	0.0615898	20	18	48.9524	760	545.542	568.25	517.25	335.979	533.312	527.312	827.458	1358.35	1005.54	887.312	1063.25	360.042	976.875	604.229	664.917	366.458	599.312	1276.75	670.646	637.167	955.833	542.25	722.521
FBgn0085443	spri	1	0.0615898	28	3	40.3272	386.604	288.938	225.417	374.333	308.5	167.312	177.542	202.812	196.938	142.542	247.188	141.75	216.458	175.542	335.188	308.417	342.771	271.792	298.917	143.562	301.583	281.125	260.75	106.583
FBgn0027082	ProRS-m	1	0.0615898	20	16	37.4325	221.188	127.958	159.188	97.25	129.062	199.75	143.708	198.396	253.292	212.125	160.146	107.688	108.729	166.75	177.5	75.2917	156.667	178.188	248.917	181.833	178.75	173.896	160.333	61.75
FBgn0038437	Sdhaf3	1	0.0615898	24	18	33.6907	275.958	278.958	262.333	191.521	273.625	304.417	303.875	345.25	388.5	279.729	328.375	390.542	280	366.146	291.854	132.667	284.667	350.708	405.396	288.021	350.5	335.729	357.333	333.667
FBgn0261286	Mat89Ba	1	0.0615898	24	22	32.7479	179.833	144.667	122.375	151.042	131.042	43.4792	88.4583	109.667	187.312	133.688	152.625	188.042	139.208	137.167	135.75	186.75	152.458	180.25	118.958	126.75	179.354	200.667	156.667	261.917
FBgn0038088	CG10126	1	0.0615898	28	12	31.8345	167.625	353.333	181.833	238.979	262.375	347.5	360.042	281.812	284	243.708	203.25	206.958	260.208	275.625	242.583	149.417	183.229	283.25	324.125	261.854	377.25	342.583	250.958	317.417
FBgn0030465	CG15743	1	0.0615898	20	16	27.5182	320.417	229.375	174.771	225.292	190.958	233.333	225.792	294.708	315.417	223.312	249.75	176.5	143.792	143.812	175.688	178.458	183.917	206.958	246.292	192.646	179.354	242.792	205	132.208
FBgn0262539	CG43093	1	0.0615898	24	0	25.6326	197.979	511.604	174.771	208.292	170.875	356.042	116.125	179.688	142.917	161.729	186.208	532.375	317.167	388.958	169	170.458	120.75	174.417	265.5	135.458	241.792	143.688	429.667	171.833
FBgn0023506	Es2	1	0.0615898	20	16	23.2461	146.542	134.417	95.0417	113.667	119.333	99.25	140.417	176.833	128.25	153.167	162.958	73.0833	111.604	143.812	122.375	123.583	132.25	121.75	179.917	121.125	110.062	124.708	98.1875	100.25
FBgn0031573	CG3407	1	0.0615898	20	18	23.0399	153.646	127.25	70.5417	111.583	97.5417	95.2083	99.3333	117.875	142.917	118.417	85.125	124.625	77.7917	76.8333	87.6458	61.0208	83	91.75	109.167	100.354	105.812	102.042	101.292	80.0625
FBgn0041186	Slbp	1	0.0615898	20	16	19.1803	285.042	206.417	181.833	240.646	262.375	266.042	252.833	270.5	304.083	297.417	288.604	197.208	216.458	200.917	234.771	226.292	244.833	291.417	293.167	235.542	253.292	229.771	286.729	166.417
FBgn0027581	CG6191	1	0.0615898	24	16	18.2375	31.5417	58.0417	28.2917	26.9167	40.7917	34.4167	73.75	13.0833	57.4583	79.5417	53.25	60.2083	34.0208	20.2083	32.5417	36.9583	71.0417	38.2917	61.75	12.75	100.458	64.8333	90.2083	34.875
FBgn0262789	CR43170	1	0.0615898	28	22	17.3683	60.4583	44.9167	36.625	31.3333	10.3542	7.85417	39.3542	10.625	63.4583	70.375	55.625	44.8125	17.3333	24.6667	22.5417	43.625	14.0625	32.8333	15.9792	11.5625	9.16667	25.4167	13.625	57.75
FBgn0040629	CG18673	1	0.0615898	24	18	9.63433	52.0833	24.5	65.4375	26.6667	25.3333	7.85417	43.0625	26.9167	23.375	38.7083	56.1458	47.1667	2.29167	5.25	6.5	13.5833	22	26.625	39.25	61.5833	137.208	66.125	42.625	54.75
FBgn0259101	CG42249	1	0.0615898	28	10	7.46882	28.875	23.5	31.3333	28.2917	20.375	45	35.6875	19.1667	44.1667	24.7917	21.5417	9.91667	13.5	17.7292	38.5833	22.8958	35	29.25	44.125	60.375	17.25	45.4167	13.625	34.875
FBgn0037374	jagn	1	0.0615898	24	6	6.62913	242	433.646	436.167	577.812	309.25	306.708	327.021	292.292	299.875	372	227.917	434.875	263.625	400.208	400.125	560.917	281.479	421.583	210.875	303.208	209.542	253.625	206	264.125
FBgn0003124	polo	1	0.0615898	20	10	6.31977	5.66667	12.125	9.04167	16.5625	44.75	59.2917	12.4167	28.5417	13.5417	33.7083	10.9792	9.91667	16.5833	47.5625	20.1458	13.5833	49.5625	36.5	32.7083	20.7083	11.5417	12.5	15.5	63.5208
FBgn0033387	CG8008	1	0.0615898	20	2	4.18372	316.75	294.833	327.958	280.917	323.708	249.542	288.917	265.312	300.479	309.938	399.271	317.125	358	347.833	315.375	271.417	283.625	235.333	490.854	309.833	458.917	413.542	378.125	223.708
FBgn0039682	Obp99c	1	0.0674406	24	8	10231	42208.9	43601.2	57074.5	45333.6	65902.4	53379.4	79630.9	48153.3	37846.1	34325	39691.7	36620	43601.2	39691.7	51221.7	42208.9	45333.6	43601.2	27955.2	48153.3	35243.2	45333.6	49941.2	25055.7
FBgn0011272	RpL13	1	0.0674406	24	17	5627.33	135892	121880	116478	124266	121016	131087	105656	129838	137109	133369	134807	115247	113087	121880	109471	105656	129838	139561	139561	163843	135892	147256	131087	147256
FBgn0031459	CG2862	1	0.0674406	28	8	848.41	5033.88	5183.54	6028.04	5993.29	6754.79	6475.17	7148.96	5755.08	4115.29	4460.71	5877.46	4332.21	5211.12	4828.21	5975	6281.67	5778.38	4812.29	6028.04	6249.96	6095.79	5307.08	6596.54	4045.67
FBgn0085453	CG34424	1	0.0674406	24	12	766.563	2826.5	1437.21	1924.81	2083.29	4009.5	2877.67	3126.62	3735.38	3940.58	2636.75	2295.88	2576.92	2877.67	1543.92	2691.75	2009.58	2755.5	1968.38	2834.42	2650.67	2579.17	2449.75	2486.88	1637.83
FBgn0027590	GstE12	1	0.0674406	26	3	589.683	15511.9	14599	15981.7	15242.2	14889.8	14826.9	21057.2	11601.3	10088	9299.29	16854.3	12843.7	15105	10164.7	15105	13284	13007.3	13804.5	11921.6	12926.2	13494.6	10494.5	12605	7681.54
FBgn0014037	Su(Tpl)	1	0.0674406	28	18	64.1994	171.75	136.542	73.125	222.917	150.062	143.917	325.708	197.167	174.083	335.625	326.667	283.208	173.583	307.75	99.2292	294.25	128.625	302.625	171.75	227.917	203.333	247.208	151.292	679.083
FBgn0043364	cbt	1	0.0674406	28	4	49.5564	408.5	1010.08	844.375	1125.71	669.292	591.125	554.958	670.417	561.667	686.708	369.542	599.208	777.771	921.875	808.104	1073.79	821.708	1134.25	518.25	868.875	601.938	749.958	477.833	749.958
FBgn0038401	CG5916	1	0.0674406	24	4	14.5841	96.5833	78	92.625	132.396	70.4167	45	91.2917	43.625	52.9375	72	78	54.3333	79.75	45.4583	100.229	111.521	48.2917	57.7083	50.4583	21.3333	49.2083	35.3125	74.0833	11.4375
FBgn0036377	CG10710	1	0.0674406	20	16	9.97315	39.9167	39	55.1667	33.6458	19.1042	22.5417	50.7917	47.75	41.125	47.8333	50.2083	39.9167	18.0833	10.875	29.9583	33.7083	19.1667	44.4583	32.7083	23.5	15.5	36.6875	10.8333	17.3333
FBgn0261575	tobi	1	0.0732914	28	14	833.782	481.562	169.062	510.479	388.042	2068.04	1083	1689.62	2123.75	1491.62	1358.35	1216.08	908.5	1219.83	260.542	385.75	132.667	1571.38	243.104	273.958	1147.17	949.792	867.854	669	857.583
FBgn0262035	CG42846	1	0.0732914	28	8	233.434	258.75	596.042	725.229	789.042	767.833	732.792	862.208	568.833	402.667	543.208	274.375	453.125	582.792	394.25	511.104	416.667	594.708	500.021	478.479	600.083	597.042	370.667	546.354	214.333
FBgn0051207	CG31207	1	0.0732914	24	4	227.733	905.729	1103.85	1398	926.917	703.375	1112.33	530.542	640.271	712.125	604.854	599.021	835.062	877.375	1076.25	937.812	837.604	634.958	496.75	759.792	716.688	667.521	742.875	857.208	490.792
FBgn0039040	CG13833	1	0.0732914	24	22	176.246	526.333	432.708	613.542	337.833	226.75	242.938	197.146	277.083	436.042	304.25	620.188	556.042	313.875	467.25	623.604	248.917	270.417	386.708	634.271	482.938	389.208	440.083	699.792	476.667
FBgn0028490	CG31705	1	0.0732914	28	4	154.385	1707.46	2154.42	2215.81	2382.79	1780.6	2022.08	2379.04	1803.75	1279.25	1836.29	1709.5	1954.71	1516	1906.04	2096.92	2422.38	1876.21	2007.71	1633.12	2407.92	1622.38	1829.62	1766.17	1481.33
FBgn0036862	Gbs-76A	1	0.0732914	28	4	136.545	697.292	1207.33	1257.04	2855.92	1014.29	1065.42	785.792	712.125	1105.62	872.312	545.438	1384.42	906	907.5	1030.08	1260.52	1142.54	1651.67	452.917	1452.44	534.021	1026.9	502.083	879.583
FBgn0034860	CG9812	1	0.0732914	28	12	105.182	778.958	992.292	880.958	929	1082.17	1179.29	1191.42	983.875	741.917	1003.62	882.458	820.458	909.75	785.042	725.542	630	864.75	904.167	1102.96	958.729	1114.21	875.542	1077.25	770.875
FBgn0031260	Spp	1	0.0732914	28	4	96.2549	655.771	449	692.417	778.75	836.146	616.25	578.688	768	477.479	454	595.812	517.562	636.833	471.417	751.125	545.167	657.083	430.458	574.812	530.583	493.583	570.979	396.958	395.146
FBgn0039494	grass	1	0.0732914	28	8	91.8355	853.125	573.667	876.188	687.042	560.417	694.333	608.458	736.25	725.542	557.458	555.938	496.312	397.542	464.896	597.5	586	545.167	648.5	618.208	706.208	597.042	677.271	511.583	353.542
FBgn0051414	Gba1b	1	0.0732914	28	16	86.1197	630.146	465.396	571.417	659.396	487.333	815.208	686.562	777.5	1160.83	822.292	515.438	693.208	332.604	643.125	563.625	480.812	478.083	768	607.958	663.042	497.875	823.625	504.917	893.417
FBgn0037186	CG11241	1	0.0732914	24	17	84.897	470.625	245.042	518.125	480.396	619.625	469.5	552.958	501.25	799.583	559.917	1092.5	1059.31	375.75	350.5	552.5	257.021	640	355.562	840.417	822.708	1222.1	580.292	872.312	413.542
FBgn0030574	CG9413	1	0.0732914	28	22	76.4707	202.167	270.729	181.833	158.542	189.125	158.583	340.75	162.583	288.333	297.417	213.583	298.979	215.833	366.146	186.646	325.646	183.917	373.083	154.042	125.438	183.583	244.146	198.083	403.125
FBgn0261673	nemy	1	0.0732914	24	10	76.4559	213.583	279.75	246.25	403.5	368.875	455.208	351.833	331.833	198.75	266.292	286.938	288.604	227.167	164.5	337.708	239.25	379.542	236.75	235.562	310.604	220.083	242.792	210.688	201.667
FBgn0014868	Ost48	1	0.0732914	28	8	72.0218	374.562	222.75	478.375	390.438	469.667	349.875	520	419.042	304.083	322.25	373.188	317.125	317.167	120.417	465.625	276.208	393.083	332.021	393.604	420.688	350.5	256.083	330.979	151.625
FBgn0024234	gbb	1	0.0732914	28	8	68.2653	393.542	306.083	454.917	335.188	404.208	484.042	432.708	397.542	284.833	421.854	408.271	179.458	252.25	246.938	302.542	299.042	292.146	307.896	467.25	361.25	374.375	283.833	339.979	250.042
FBgn0036622	CG4753	1	0.0732914	20	14	68.2358	138.542	184.938	141.604	183.542	198.917	322.438	280.042	253.229	284	326.062	265.083	225.938	148.542	118.042	377.417	160.208	186.208	299.208	208.125	141.75	249.042	195.896	159.188	119.667
FBgn0053993	CG33993	1	0.0732914	20	0	64.8623	524.271	326.75	369.042	327.75	264.958	261.188	291.125	244.292	446.625	194.396	400.062	402.771	284.792	342.875	351.583	294.25	305.292	299.208	540.792	336	317.521	448.208	419.417	303.896
FBgn0031233	Tbc1d15-17	1	0.0732914	20	4	64.1552	173.25	257.333	241.5	314.896	290.854	229.375	153.375	152.292	166.604	191.292	217.625	247.208	290.333	319.583	192.083	226.292	276.312	244.729	263.5	218.479	306.521	200.667	284.792	261.917
FBgn0029711	Usf	1	0.0732914	24	20	61.2531	144.208	159.292	135.875	201.25	116.625	90.7917	194.333	83.4167	263.917	196.562	242.292	222.5	112.75	184.292	121.167	132.667	90.4792	186.875	117.75	239.75	138.292	226.167	126.312	649.167
FBgn0031011	CG8034	1	0.0732914	24	19	50.6613	141.958	199.792	133.146	194.375	111.583	131.75	192.542	113.708	236.167	210.083	178.542	249.75	128.417	190.646	129.062	128.104	133.458	254.208	161.458	195.042	174.333	256.083	181.146	281.208
FBgn0085209	CG34180	1	0.0732914	24	11	50.3666	155.417	234.333	25.2083	75	66.3333	57.9375	31.6667	15.4583	42.625	17.5417	234.75	255.875	185.958	85.75	55.8542	83.4167	25.6667	96.1458	185.188	46.6875	91.2083	33.9583	259.375	80.0625
FBgn0036775	CG5147	1	0.0732914	28	2	48.4515	1475.46	506.833	667.521	443.667	575	443.792	723.771	477.708	425.375	324.292	599.75	466.417	547.708	505.812	1047.06	703.646	558.104	480.083	1085.54	440.062	534.021	414.917	498.604	411.792
FBgn0013771	Cyp6a9	1	0.0732914	28	2	42.7652	318.792	432.708	272.792	643.542	305.667	349.875	216.958	308.604	162	153.167	258.312	345.25	284.792	260.542	243.583	517.146	222.625	292.917	325.729	148.208	232.146	172.75	278.917	112.75
FBgn0030925	Hayan	1	0.0732914	28	12	42.4411	206.583	101.042	124.938	151.5	158.583	155.292	242.583	211.042	222	101.979	229.062	121.833	66.875	68.2083	98.2083	96.375	153.792	112.938	239.083	114.625	166.438	118.792	146.083	51.3333
FBgn0040375	CG13760	1	0.0732914	20	16	40.2314	357.083	353.917	228.292	326	266.979	244.625	441.5	338.958	370.854	332.083	401.75	302.771	268.688	210.75	287.042	271.417	324.042	353.812	319.333	232.479	329.625	310.896	296.625	281.208
FBgn0003447	sn	1	0.0732914	24	20	40.1725	87.3333	95.9583	65.4375	106.75	75.5417	37.2083	183.5	41.0417	101.833	191.292	162.958	152.125	89.75	141.5	50.3958	128.104	89.4167	137.104	88.2708	121.854	141.75	109.562	103.354	371.312
FBgn0028683	spt4	1	0.0732914	20	8	39.8926	146.542	213.583	146.104	202.958	232.75	231.708	288.917	156.75	175.188	118.417	179.125	176.5	206.542	125.417	190.5	230.667	136.083	161.875	154.042	83.4167	190.167	126.125	201.292	190.958
FBgn0039240	CG3744	1	0.0732914	28	3	37.5209	286.417	239.042	330.542	244.938	178.458	199.75	175.125	209.562	194.812	173.646	253.5	176.5	184.375	252.417	193.083	244.208	206.708	215.25	215.396	131.812	196.917	211.583	173.5	136.688
FBgn0036816	Indy	1	0.0732914	26	14	37.1747	413.729	764.083	319.792	432.958	472.646	359.729	270.104	328.542	346.083	474.792	346.271	378	664.917	674.917	453	739.417	517.042	654.479	364.958	298.438	395.458	388.875	563.875	696.333
FBgn0085383	CG34354	1	0.0732914	20	18	33.4845	67.2083	51.3125	60.375	48.7917	15.5	12	27.4583	25.2917	116.042	77.3958	46.0417	68.2292	13.8333	45.4583	9.58333	43.625	49.5625	111.604	20.0417	112.75	18.0833	76.7917	8.5	203.646
FBgn0034166	CG6472	1	0.0732914	24	20	30.4056	170	103.312	100.167	65.6667	77.5833	56.4583	110.583	84.5208	103.417	196.562	160.833	101.792	70.5417	85.75	108.167	68.1042	57.5	69.125	132.292	76.375	124.167	127.5	165.792	43.2083
FBgn0030073	CG10962	1	0.0732914	24	6	27.0763	232.417	117.146	148.417	363.625	317.167	185.917	147.625	307.208	64.4583	100.271	204	152.125	166.375	45.4583	184.833	165	169.604	173.146	110.375	89.1667	100.458	90.75	101.292	25.8333
FBgn0033092	CG9422	1	0.0732914	20	18	25.0139	351.458	278.083	289.042	222.417	214.5	239.854	328.729	280.042	315.417	223.312	308.208	334.333	172.583	190.646	252.25	170.458	269.583	258.333	307.833	291.583	281.708	304	319.458	197.979
FBgn0033115	Spn42De	1	0.0732914	20	18	22.7158	227.25	69.6458	116.562	79.5417	76.0833	45	84.5417	144.625	148.562	111.667	83.7083	121.833	76.9167	45.4583	75.5625	40.0833	68.25	103.333	154.042	74.875	112.75	182.354	96.7083	75.5833
FBgn0034590	Magi	1	0.0732914	28	2	21.8172	203.792	109.667	141.604	152.125	104.021	116.708	70.9792	85.8542	72.125	60.4583	156.125	116.562	108.062	107.5	115.25	156.417	75	126.875	120.208	46.2292	94.2917	126.125	112.021	32.125
FBgn0000636	Fas3	1	0.0732914	28	13	17.059	130.375	158.583	130.292	153.708	98.2083	125.667	88.4583	69.125	110.292	111.667	96.6042	176.5	130.125	120.417	107.083	200.292	64.4583	119.042	152.958	66.9583	106.958	87.2083	102.417	117.333
FBgn0034996	CG13575	1	0.0732914	28	24	14.26	77.625	43.1458	28.2917	47.1667	23.5	9.79167	36.625	42.4375	41.125	37.5	65.8333	70.8125	44.1667	56.7917	37.625	64.5417	19.1667	40.8333	76.0417	15.7292	26.4167	32.625	70.6875	17.3333
FBgn0020617	Rx	1	0.0732914	20	16	13.9359	70.6875	32.3125	16.5417	40.8542	12.75	8.95833	44.2917	33.625	45.25	36.2083	50.2083	20.6667	1.52083	11.875	21.2917	46.75	12.7917	36.5	50.4583	15.375	27.875	24.25	9.79167	15.7083
FBgn0037534	CG2781	1	0.0732914	28	19	8.20538	203.792	350.833	177.375	289.271	260.667	361.25	471.917	260.542	242.875	300.875	380.042	359.542	300.146	283.625	284.938	280.604	232.25	223.958	206.167	281.125	320.792	326.708	358.583	696.333
FBgn0259964	Sfp33A3	1	0.0732914	26	16	7.86656	5.66667	24.5	13.75	17.875	51.25	8.95833	22.3333	23.875	29.2083	34.8542	9.16667	32.8333	20.2083	13.625	7.95833	13.5833	26.625	13.0833	80.875	56.75	53.2083	32.625	33.9167	34.875
FBgn0264462	CR43870	1	0.0732914	24	20	4.59619	122.708	150.792	90.1042	85.4792	94.3125	37.2083	127.167	95.0417	75.2917	83.4167	96.6042	136	104.479	37.9167	72.1667	87.9167	89.4167	60.8958	102.771	102.833	107.875	95.9167	104.625	121.792
FBgn0042213	CG18731	1	0.0732914	28	18	4.552	971.396	894.458	705.542	764.417	949.792	935.729	1023.96	998.333	857.396	900.896	812.458	989.125	1069.29	845.396	782	906	836.375	720.479	940.625	917	1165.94	906.875	1122.54	995.583
FBgn0039324	CG10553	1	0.0732914	20	0	3.03467	487.792	396.562	228.292	202.958	224	127.688	277.354	64	225.583	185.271	471.25	331.792	608.083	120.417	167.812	75.2917	227.042	78.0417	383.125	196.938	517.75	214.375	590.333	134.271
FBgn0038194	Cyp6d5	1	0.0801046	24	18	378.214	2924.38	2834.42	4125.75	3445.38	2721.21	2474.17	2643.79	3708.29	4865.71	3927.21	3058.75	3234.92	2863.38	2760.42	3445.38	2738.17	3865.17	2744.21	2994.92	6505.75	4549.29	5183.54	3940.58	3940.58
FBgn0025640	CG13369	1	0.0801046	20	16	233.434	3395.88	1598.71	2701.21	2275.54	1833.38	2371.08	1761.58	2615.79	3427.54	2701.21	2585.88	2459.27	1568.46	1758.56	2474.17	1867.12	2093.67	3018.75	3134.33	2817.54	2168.08	2777.58	2364.46	2000.29
FBgn0038295	Gyc88E	1	0.0801046	20	16	4.71405	48.0417	33.875	31.3333	32.625	12.5	2.91667	23.5833	14.5417	36.75	43.3125	30.5	37.75	11.5833	9.91667	28.25	36.9583	14.7917	64.125	28.2708	14.7917	13.0417	21.5417	4.54167	9.70833
FBgn0016675	Lectin-galC1	1	0.0801046	24	8	1.79723	9.70833	12.125	13.75	21.9167	78.0417	69.25	12.4167	8.5625	13.5417	11.2083	11.875	9.91667	40.5417	12.7917	12.125	27.375	54.5417	23.625	8.95833	28.625	8.625	8.29167	10.8333	63.5208
FBgn0037073	Tsr1	1	0.0801046	28	3	1.03856	189.396	200.375	262.333	285.125	173.25	145.583	142.562	229.458	201.646	161.729	185.375	203.708	143.188	173.312	242.583	276.208	155.083	198.083	198.083	101	136.25	140.167	133.375	39.7083
FBgn0034198	CG11400	1	0.0869177	28	26	541.025	1395.98	2083.29	2066.33	2166.08	1461.29	1603.62	1222.79	1210.71	1392.08	1665.75	1282.88	2382.79	1987.92	2422.38	1797.08	2277.5	1170.88	2264.04	1728.08	1586.54	1519.92	1656.5	1751.71	2215.81
FBgn0034063	CG8389	1	0.0869177	24	18	323.884	624.833	983.646	286.417	695.333	432.042	937.812	557.625	1110.38	1168.88	1140.35	854.875	1421.81	409.458	957.979	489.375	1475.46	435.542	972.104	1159.17	936.833	1065.42	1380.25	961.625	967.833
FBgn0051038	CG31038	1	0.0869177	20	18	276.361	2196.54	1567.77	1056.62	1867.12	1268.62	1400.77	1341.88	1692.71	2609.67	1565.71	1911.29	1555.17	980.604	1716.44	1504.4	1674.5	1312.15	1213.88	1735.58	1948.62	1404.75	1943.48	1314.04	1084.96
FBgn0002567	Rab32	1	0.0869177	20	16	249.903	2045.25	1824.38	1191.42	2064.62	1470.96	1289.75	1475.46	1976.65	1696.25	1653.44	2311.88	1395.54	1378.12	1145.12	1564.25	1487.46	1608.75	1552.23	1435.54	1567.08	1398	1444.21	1218.42	1258.54
FBgn0041150	hoe1	1	0.0869177	20	16	218.584	1582.4	1607.83	1079.04	1373	1287	1222.79	1314.81	1642.75	1568.46	1707.46	1506.75	1272.4	1067.25	1373.96	1313.29	1606.12	1352.96	1636.67	1111.31	1225.88	1211.88	1579.17	843.917	967.833
FBgn0033968	hui	1	0.0869177	24	10	127.338	331.833	535.833	632.417	349.417	547.083	776.312	528.458	531.917	351.458	470.958	333.646	194.333	391.854	378.167	468.688	294.25	417.75	546.938	362.146	362.25	418.792	459.5	412.312	168.562
FBgn0260474	CG30002	1	0.0869177	24	12	115.42	822	477.167	1261.9	855.75	898.375	1175.06	957.292	1101.33	1113.29	915.167	727.917	828.312	812.458	522.375	1092.15	639.125	909.979	835.625	802.042	1077.25	688.875	592.125	637.938	612.125
FBgn0015577	alpha-Est9	1	0.0869177	26	8	92.7562	211.417	669.292	402.875	566.542	366.042	388.667	282.958	234.625	182.5	311.708	288.083	441.583	448.938	543.208	207.417	686.417	405.708	427.375	276.417	268.208	333.375	251.667	416.667	283.333
FBgn0040384	CG32795	1	0.0869177	24	4	70.8433	313.667	446	418.604	406.729	336.708	341.958	195.833	399.875	256	322.25	219.5	302.771	382.979	340.562	284.938	357.667	324.042	390.062	242.688	308.417	227.542	285.083	300.146	417.333
FBgn0013323	Ptth	1	0.0869177	20	9	70.475	502.208	312.542	269.938	275.812	174.062	195.896	209.562	290	332.875	221.812	229.354	271.875	180.042	218.708	261.812	230.667	168.875	246.167	552.833	284.958	290.146	476.25	317.333	184.667
FBgn0030611	CG15027	1	0.0869177	24	20	64.4056	395.167	301.458	294.271	256.25	269.708	251.333	285.438	325.729	361.625	316.396	360.792	431.375	326.917	413.604	356.875	248.917	321.792	351.938	348.479	384.75	379.792	400.167	455.979	188.542
FBgn0030310	PGRP-SA	1	0.0869177	28	10	62.6821	577.625	478.083	934.208	568.062	728.208	567.583	773.771	593.042	594.625	574.333	528.583	402.771	525.167	469.292	850.708	522.938	632.667	530.583	909.271	654.167	838.125	589.812	735.292	312.417
FBgn0038360	CG9590	1	0.0869177	24	6	52.5616	653.75	622.667	627.771	561.792	681.875	542.375	686.562	596.271	521.542	523.833	579.833	443.854	661.875	631.667	670.75	782.896	708.75	531.958	580.208	557.042	654.625	511.771	615.104	392.812
FBgn0264959	Src42A	1	0.0869177	24	6	45.2843	100.083	195.896	161.708	197.125	208.875	171.125	143.708	97.0833	82.8333	140.458	107.083	121.833	201.292	122.896	116.792	208.104	159.667	202.125	114.583	59.0417	172.833	95.9167	147.125	43.2083
FBgn0002733	E(spl)mbeta-HLH	1	0.0869177	20	16	31.9082	358.958	278.958	313.833	178.292	192.979	331.812	246.167	385.5	389.875	327.854	232.438	291.729	214.458	200.917	248.042	221.708	262.583	305.417	285.062	255.104	223.542	436.458	216.375	244.083
FBgn0023524	CG3078	1	0.0869177	28	0	30.9507	227.25	311.917	294.271	398.833	205.333	239.854	185.792	294.708	262.792	203.854	246.292	259.25	204.292	283.625	211.292	299.042	213.583	254.208	212.062	167.542	144.792	188.833	162.083	106.583
FBgn0260962	pic	1	0.0869177	28	16	30.6118	636.833	522.75	737.479	703.917	616.146	725.229	675.5	705.146	777.208	802.042	747.208	658.75	710.083	525.042	686.562	528.812	689.021	609.146	572.229	644.583	719.75	813.333	790.833	641.625
FBgn0035041	CG13594	1	0.0869177	20	0	30.5971	351.458	330.854	246.25	304.271	270.896	268	273.125	320.708	289.104	316.396	476.583	264.958	223.312	199.25	266.438	216.792	270.417	266.375	339.833	282.104	334.958	342.583	252.188	324.854
FBgn0023130	a6	1	0.0869177	28	8	27.5182	173.25	214.958	190.104	281.396	224	199.75	136.292	266.833	216.417	132.229	160.833	116.562	133.708	168.75	144.375	212.438	200.333	164.375	285.062	187.125	190.167	271.75	128.25	80.0625
FBgn0037184	CG14450	1	0.0869177	28	5	25.0581	109.292	154.688	198.083	165.5	145.438	156.979	147.625	126.979	111.646	108.167	119.25	132.833	137.042	76.8333	149.625	152.771	138.208	126.875	123.271	170.729	127.667	140.167	139.333	66.9583
FBgn0033260	Cul4	1	0.0869177	24	4	24.9255	202.167	239.042	249.208	266.292	253.958	147.167	152.292	181.292	233.125	203.854	191.021	203.708	328.021	208.458	240.708	330.854	265.708	269.083	169	130.208	209.542	188.833	234.292	190.958
FBgn0032536	Ance-3	1	0.0869177	28	4	21.8172	79.625	85.875	108.167	97.25	73.0417	105.5	62.9583	47.75	59.0417	85.1458	62.7708	116.562	49.5	32.5417	97.125	92.125	42.625	106.958	74.7917	36.0833	19.9167	68.875	47.5833	21.5
FBgn0010328	woc	1	0.0869177	24	18	17	628.333	501.104	499.625	537.625	562.625	663.042	561.667	459.562	926.917	704.062	618.854	503.542	585.333	568.5	564.75	421.208	652.333	500.021	522.938	789.625	753.604	895.208	710.25	597.5
FBgn0031985	mon2	1	0.0869177	24	2	15.8804	273.833	346.875	405.396	313.875	291.417	297.771	267.438	292.292	208.104	326.062	316.667	241.167	371.625	424.958	383.104	336.708	345.958	352.833	224.5	301.458	300.667	339.458	330.979	407.5
FBgn0030410	Aven	1	0.0869177	20	18	15.7184	162.083	108.521	97.25	97.25	99.2917	93.9375	197.146	108.208	204.271	177.708	162.958	110.5	98	122.896	104.5	83.4167	103.854	119.042	130.188	104.542	89.0417	100.688	106.062	102.583
FBgn0040465	Dlip3	1	0.0869177	28	20	13.3466	179.833	153.667	241.5	156.75	140.729	124.583	182.354	209.562	242.875	196.562	183.375	188.042	159.917	227.333	176.812	191.375	134.75	170.542	146.208	167.542	168.625	192.979	216.375	184.667
FBgn0032783	CG10237	1	0.0869177	28	14	12.6837	1459	1097.75	1497.15	756.479	1444.21	1339.08	1766.17	1580.98	1355.83	1476.94	2073.54	1319.44	1528.88	1065.79	1394.88	601.042	1603.62	1231.92	1882.77	1139.96	2911.08	1775.67	2386.46	1423.02
FBgn0050354	UQCR-11L	1	0.0869177	25.3333	15.3333	11.4266	36.25	31.2083	22.1667	24.6667	10.3542	7.85417	19.6667	12.4167	30.6875	11.2083	23.0417	30.3333	15.7083	43.6875	19.1667	22.8958	27.5833	25.125	18.9167	18.1667	24.75	19.5417	44.0417	27.3333
FBgn0053099	CG33099	1	0.0869177	28	9	8.87566	64.625	40.3958	39.4167	50.625	52.8333	47.875	53.2917	35.25	27.875	41.875	37.5	24.375	19.5	32.5417	25.2917	30.4583	51.8333	35.8125	58.0208	39.125	93.2292	42.9167	28.9792	6.45833
FBgn0032178	Spn31A	1	0.0869177	28	26	7.45408	54.4167	36	36.625	43.9583	21.9167	34.4167	30.4583	17.2083	35.3333	28.75	49.7083	49.375	27.8958	20.2083	63.4167	40.0833	11.5833	37.5	16.9583	20.7083	27.875	24.25	32.625	32.125
FBgn0086673	CG13272	1	0.0869177	28	4	6.21665	33.9792	30.2083	28.2917	43.5833	14.1667	24.125	58.8958	21.4167	13.5417	27.6458	19.5	32.8333	8.41667	8.95833	25.2917	30.4583	15.9792	43.2917	13.5833	11.5625	7.54167	6.5	8.5	8.04167
FBgn0020399	Mst89B	1	0.0869177	20	10	1.85616	5.66667	12.125	9.04167	19.1667	50.125	13.8333	12.4167	32.0625	13.5417	11.2083	7.125	9.91667	27.8958	34.2917	14.5	13.5833	21.375	13.0833	11.125	39.875	11.5417	10.7083	17.8333	70.7917
FBgn0037435	CG18048	1	0.0869177	20	16	1.32583	265.438	138.25	138.583	163.625	131.042	142.625	112.167	166.75	248.375	140.458	182.188	206.958	89.75	76.8333	194.333	152.771	148.542	188.042	171.75	158.125	166.438	144.792	123.917	63.5208
FBgn0039801	Npc2h	1	0.0948243	24	4	1235.93	8223.04	8334.12	10805.1	6827	7725.29	6729.5	8334.12	6475.17	4886.96	4247.17	7418.79	5975	7176.29	8394.42	9250.92	7935.29	7935.29	6425.71	6967.54	8294.88	7891.92	4886.96	8939.04	5033.88
FBgn0261593	RpS10b	1	0.102731	20	18	4648.05	121016	97194	93478.1	93478.1	86961.8	81750	88341.2	102932	98622.7	98622.7	101277	92723.2	84773.2	78291.5	90890.5	84773.2	89800.5	101277	86961.8	104193	90890.5	95660.9	89800.5	102932
FBgn0086254	CG6084	1	0.102731	24	8	696.736	1687.21	1931.96	1930.94	1560.27	3807.29	2395.65	2320.71	3269.96	1376.71	1335.38	869.146	880.958	3427.54	814.292	1812.88	797.188	2826.5	1274.75	669.646	1080.02	995.583	1096.77	1032.54	982.5
FBgn0028527	CG18507	1	0.102731	20	0	219.571	1220.15	1057.25	699	1138.08	746.729	852.875	707.5	965.083	1330.21	859.667	1062.92	1141.65	649	904.167	818.125	925.375	690.333	989.875	1000.6	1028.79	828.312	1200.17	947.021	952.208
FBgn0035374	mRpS35	1	0.102731	24	20	199.021	1145.58	687.292	1114.62	665.583	699.333	742.5	865.646	905.458	1349.67	973.125	1023.96	1153.46	810.333	891.625	1121.79	732.292	839.667	913.625	898.604	1084.46	989.875	1017.79	1108.79	1193.04
FBgn0035204	CG2277	1	0.102731	24	5	177.778	1258.12	753.917	1030.65	1046.42	1237.46	789.333	808.875	785.792	709.083	608.708	928.146	637.708	1161.62	785.042	961.312	1045.12	1095.58	542.625	1003.62	703.104	783.854	594.542	969.625	659.833
FBgn0086134	Prosalpha2	1	0.102731	24	12	138.711	1499.29	1577.21	1989.42	1244.75	1773.38	1767.35	2079.54	1989.42	1918.38	1587.21	1675.21	1678.29	1608.75	2015	1859.58	1855.54	1727.38	1779.5	1929.92	1848.62	1768.54	2223.77	1608.75	1523.38
FBgn0011603	ine	1	0.102731	20	16	111.163	746.875	633.646	1022.73	593.167	610.583	620	640.917	907.188	854.25	799.417	952.833	550.167	528.396	565.75	739.417	630	640.667	764.083	559.25	674.667	628.875	833.625	572.042	521.188
FBgn0035321	CG1275	1	0.102731	24	8	82.3927	991.917	691.125	1138.67	971.396	1290.54	901.375	1328.88	847.979	963.042	971.125	854.875	751.583	1008.81	635.646	1210.35	1040.17	1080.02	777.208	746.292	791.771	909.271	673.208	786.292	506.5
FBgn0263830	CG40486	1	0.102731	24	16	77.163	273.833	148.042	179.417	146.542	136.854	167.312	284.208	265.312	374.042	226.792	257.167	101.792	104.479	168.75	258.312	191.375	176.75	208.333	202.958	358.375	266.625	222.292	229.125	223.708
FBgn0040308	Jafrac2	1	0.102731	20	8	74.0989	89.0833	78	231.042	130.396	193.875	153.875	154.625	151.042	83.5	86.875	142.875	92.5833	174.417	76.8333	156.833	71.3125	153.042	125.229	135.458	128	142.792	102.042	154.958	190.958
FBgn0038319	mRpL9	1	0.102731	24	17	65.8199	889.021	648.667	699	493.625	596.042	800.042	646.167	792.083	1214.75	753.604	784.75	908.5	582.792	872.312	727.167	475.812	678.333	942.542	992.604	839.104	829.25	1035.5	841.5	835.062
FBgn0263256	CG43394	1	0.102731	24	16	56.7748	282.75	328.375	225.417	308.125	287.75	317.167	352.833	386.917	530.708	395.417	322.417	397.208	334.25	527.625	336.583	363.479	423.083	368	403.083	337.333	439.083	416.5	394.083	206.125
FBgn0086347	Myo31DF	1	0.102731	28	18	56.2886	225.583	405.938	222.479	240.646	218.542	244.625	320.917	265.312	305.188	324.292	312.125	311.25	214.458	263.042	257.104	299.042	195.771	294.604	375.25	232.479	309.833	263.875	301.062	440.208
FBgn0032172	CG5850	1	0.102731	28	10	49.7921	197.979	286.062	246.25	284	321.167	315.75	298.75	170.792	254.292	140.458	213.583	194.333	284.792	184.292	218.188	144.958	296.875	130.083	306.292	381.521	322.167	283.833	249.771	166.417
FBgn0029800	lin-52	1	0.102731	20	18	49.2912	384.917	346.875	397.833	255.583	279.812	301.583	314.542	338.958	348.729	413.854	408.271	370.583	289.792	162.083	372.542	226.292	313.438	313.271	384.5	286.542	433.375	338.292	305.354	184.667
FBgn0039450	CG5484	1	0.102731	24	8	48.5399	574.479	483.688	713.333	527.75	738.771	666.688	734.979	520.208	522.75	360.792	523.958	547.333	622.167	409.208	660.375	484.583	633.458	553.333	515.708	561.021	448.25	535.875	482.5	409.583
FBgn0038083	CG5999	1	0.102731	24	10	46.286	44.125	39.9167	105.958	114.833	177.458	81.3958	89.9167	206.146	85.6667	52.375	41.7917	49.375	159.292	9.91667	89.5	46.75	151.083	47.5833	12.75	33.7083	13.8958	45.4167	5.54167	8.04167
FBgn0023388	Dap160	1	0.102731	28	18	45.4316	381.146	407.042	282.375	343.625	383.875	349.875	467.917	338.958	479.958	470.958	414.125	352.875	332.604	447.708	300.083	720.479	396.417	346.542	375.25	416.542	382.042	397.542	417.792	481.417
FBgn0038387	blp	1	0.102731	24	18	44.6508	610.583	502.146	460.729	542.625	554.958	497.167	504.25	616.042	608.083	551.417	565.292	649	611.438	415.875	572.604	431.167	588.792	464.354	799.104	541.583	760.417	608.208	864.167	542.5
FBgn0086680	vvl	1	0.102731	24	18	43.3545	124.458	110.854	87.1875	72.6875	59.1667	79.375	129.458	35.25	196.938	291.854	117.021	163.792	73.6458	315.667	55.8542	123.583	45.2708	208.333	151.333	145	137.208	184.958	96.7083	443.021
FBgn0040066	wds	1	0.102731	20	18	41.351	150.458	135.896	75.75	121.833	85.5417	85	107.188	87.3333	144.583	181.208	112.167	252.583	78.3333	113.75	74.125	140.458	129.979	148.708	106.583	122.625	127.667	83.4167	94.375	100.25
FBgn0026189	prominin-like	1	0.102731	28	9	37.8155	255.583	206.417	209.542	250.812	219.208	262.792	231.958	270.5	255.333	165.5	155.688	147.042	210.083	118.042	326.792	165	191.854	241.792	319.333	255.812	163.562	259.75	160.333	236.146
FBgn0284253	LeuRS	1	0.102731	28	2	35.0018	715.667	696.333	814.875	732.417	596.708	617.771	529.354	632.042	1078.58	509.708	654.167	717	738.542	729.083	1021.71	746.875	743.125	687.542	554.25	696.875	587.542	774.208	615.104	546.5
FBgn0035976	PGRP-LC	1	0.102731	24	16	34.7366	858	976	853.333	1032.54	884.375	976.875	895.208	1101.33	1486.29	1256.56	933.5	831.917	828.812	1061.9	833.625	1217.06	933.854	1011.79	1339.85	1094.46	1299.06	1313.29	1103.85	900.896
FBgn0250908	beat-VII	1	0.102731	24	20	30.7886	41.875	68.875	34	48.2083	25.3333	14.7083	34.375	9.83333	116.042	96.1667	52.5833	84.1667	34.75	47.5625	38.5833	61.0208	30.4583	59.9167	11.875	83.4167	27.875	71.1667	51.6042	138.917
FBgn0040666	CG12848	1	0.102731	28	2	30.1994	904.792	902.604	975.167	854.875	766.583	855.75	656.875	846.292	719.583	710.417	831.021	836.896	749.958	571.208	908.208	858	651.667	881.625	823.062	828.042	786.292	745.167	880.292	427.604
FBgn0027093	ArgRS	1	0.102731	24	6	29.1387	285.042	276.375	316.667	309.625	324.167	283.125	242.583	275.917	308.833	230.5	238.917	268.417	332.167	249.792	320.708	351.708	298.625	270.333	276.417	271	288.688	257.188	345.167	193.771
FBgn0034697	GM130	1	0.102731	22.6667	6.66667	24.8862	462.417	314.458	395.167	338.333	443.917	383.208	467.25	428.083	313.875	282.917	397.625	255.875	482.208	491.229	480.083	545.167	440.083	421.583	365.604	259.917	387.25	299.854	404.75	275.458
FBgn0038429	CG14882	1	0.102731	28	24	24.351	244.208	153.667	92.625	199.396	182.458	105.5	110.583	145.958	231.958	183.229	199.208	179.458	218.771	200.917	203.792	149.417	166.292	153.604	133.521	122.625	171.5	163.979	170.792	72.25
FBgn0024728	Slip1	1	0.102731	28	24	24.0416	285.042	324.25	377.833	290.25	300.25	215.25	251.417	253.229	295.729	374.833	190.479	382.833	326.917	375.146	260.958	342.583	285.833	349.562	252.292	193.292	306.521	252.5	316.125	317.417
FBgn0259167	CG42272	1	0.102731	20	0	22.0087	52.0833	66.125	55.1667	26.6667	8.16667	10.625	19.6667	16.25	31.3333	34.8542	69.8333	56.7917	9.79167	14.5417	15.4583	27.375	3.41667	23.625	13.5833	14.4375	16.4583	26.875	18.6875	10.5833
FBgn0050021	metro	1	0.102731	28	4	17.8839	170	122.625	177.375	175.938	112.042	125.667	83.4167	108.208	124.625	130.333	146.917	105.042	74.7708	113.75	131.042	140.458	116.708	156.104	49.2083	106.75	78.2917	81	74.0833	115.167
FBgn0031855	CG11221	1	0.102731	28	0	17.4862	81.5833	78.875	75.75	86.1458	48.7083	54.625	62.9583	23.875	40.1458	40.2083	59.0208	139.083	25.2083	49.4167	64.8542	64.5417	39.25	51.2917	37.8333	31.5625	30.7083	53.25	33.9167	24.375
FBgn0028541	TM9SF4	1	0.102731	24	4	15.8952	174.958	175.646	181.833	179.167	147.75	153.875	118.208	194.667	145.583	153.167	145.458	179.458	149.5	244.062	183.833	178.458	108.812	160.271	107.875	135.458	78.2917	173.896	107.688	151.625
FBgn0053229	CG33229	1	0.102731	20	2	14.4368	300.667	355.375	316.667	367.021	312.208	296.25	293.917	196	339.979	355.792	244.208	400.062	469.917	380.667	254.333	234.833	367.542	269.083	369.333	348.833	407.333	397.542	365.604	250.042
FBgn0037583	CG9684	1	0.102731	24	3	13.2141	77.625	67.2917	100.167	89.7917	66.3333	83.3542	70.9792	41.0417	61.7292	28.75	56.1458	127.208	60.3542	116.125	57.0417	68.1042	45.8333	52.5208	46.625	56	64.4583	44.1667	54.5417	49.5417
FBgn0031631	CG3225	1	0.102731	20	16	11.7262	58.3333	50.625	41.75	48.2083	17.6875	15.6458	68.3333	25.2917	44.1667	58.4583	69	16.25	12.5	9.91667	51.3333	53.4167	22	47.5833	56.7917	29.5833	19.9167	28.5417	13.625	15.7083
FBgn0052683	CG32683	1	0.102731	20	18	8.8683	54.4167	42.5	60.375	41.875	9.79167	18.8125	47.8333	21.4167	111.646	43.3125	40.4792	68.2292	27.4375	14.5417	41.75	40.0833	31.0833	35.8125	25.2917	79.9792	21.2083	72.375	35.2292	21.5
FBgn0037222	CG14642	1	0.102731	28	14	8.80937	48.0417	27.4167	57.5417	31.3333	27.8333	46.5625	41.7083	67.6667	46.0833	70.375	56.7917	44.8125	20.7083	28.5625	32.5417	36.9583	53.25	38.2917	64.1667	42.2083	47.875	68.875	47.5833	117.333
FBgn0020224	Cbl	1	0.102731	24	18	5.36223	181.458	248.167	246.25	184.708	242.542	206.875	198.583	141.75	346.833	270.083	214.458	252.583	250.625	310.417	193.083	230.667	216.333	244.729	284.125	261.062	255.583	369.25	246.083	614.042
FBgn0033474	CG1407	1	0.102731	28	26	4.3163	38	41.7917	28.2917	47.1667	32.5417	8.95833	39.3542	14.5417	13.5417	68.875	38.6458	32.8333	20.2083	45.4583	40.875	61.0208	14.7917	33.75	26.9167	11.875	16.4583	8.29167	16.25	28.7917
FBgn0032049	Bace	1	0.102731	20	8	2.51907	19.5	20.0625	19.2083	21.9167	169.542	283.125	21.2083	11.5625	13.5417	11.2083	4.27083	16.25	109.542	96.5833	158.604	30.4583	183.917	13.0833	7.41667	249.75	145.958	119.958	88.375	177.812
FBgn0033248	Dic3	1	0.102731	20	10	2.47487	9.70833	12.125	13.75	11.25	32.5417	24.125	12.4167	41.0417	13.5417	11.2083	8.25	9.91667	43.1667	14.5417	28.25	13.5833	50.25	13.0833	23.875	17.75	21.2083	11.625	12.2917	39.7083
FBgn0011455	ND-SGDH	1	0.111875	28	22	1252.82	7839	7891.92	8512.92	6355.46	5829.75	8394.42	7373.08	6596.54	9908.5	9144.83	8266.71	9824.88	7148.96	10234.8	8982.96	7395.94	6249.96	9052.21	7176.29	8565.25	7681.54	8684.67	9538.96	8684.67
FBgn0283427	FASN1	1	0.111875	24	6	478.505	14740	15305.7	21057.2	25055.7	18962.7	17194.5	15242.2	19130.8	20369.2	16517.8	17305.4	15242.2	20087.4	18633	22119.9	21768.3	26134.2	17450.7	8565.25	13912.2	15369.2	16086	11348.9	14970.2
FBgn0017566	ND-75	1	0.111875	24	18	390.529	8086.33	4493.46	4290.29	5110.17	5073.33	5183.54	5073.33	5778.38	7063.67	5625.62	9749.79	4736.08	4774.29	6226.12	4849.5	4632.96	5552.67	4315.96	7373.08	4947.21	5993.29	7016.88	6249.96	5426.62
FBgn0037163	laza	1	0.111875	20	0	364.322	2404.12	1674.5	1202.5	2072.54	1312.54	1181.5	955.833	1260.52	2186.21	1644.71	2019.58	1793.54	1326.25	1401.54	1491.62	1926.67	1176.08	1606.92	1589.83	1754.19	1355.83	2057.92	1491.62	1547.54
FBgn0263241	Mocs1	1	0.111875	28	24	72.2869	710.083	666.542	483.958	422.333	522.938	420.312	446.375	608.458	458.292	523.833	458.292	441.583	897.667	671	483.875	534.521	645.146	633.979	413.792	380.417	436.938	638.583	528.167	534.375
FBgn0050101	CG30101	1	0.111875	26	22	28.5789	111.458	82.0417	31.3333	47.8333	9.79167	12.875	44.2917	82.0833	75.2917	38.7083	47.9167	81.1875	48.9583	68.2083	37.625	75.2917	26.625	50.2292	26.9167	30.5833	60.5833	100.688	60.375	49.5417
FBgn0033351	AIMP1	1	0.111875	20	16	23.8354	1424.29	876.542	1337.54	1047.71	792.458	1074.23	1056.62	1177.42	1557.67	1081.42	1089.12	1037.02	796.646	785.042	1237.46	998	1076.25	1090.42	1265.65	1230	1000.88	1200.17	1047.71	942.542
FBgn0033365	CG8170	1	0.111875	26	23	21.5815	41.875	63.375	34	39.4583	8.60417	9.79167	12.4167	9.16667	43.4792	28.75	68.2917	47.1667	10.5	14.5417	9.58333	13.5833	4.625	22.1875	16.9583	4.45833	9.16667	10.7083	54.5417	8.04167
FBgn0047095	CG33939	1	0.111875	28	4	9.72272	52.0833	63.375	75.75	81.875	72.5	66.125	92.5833	33.625	52.9375	32.4375	57.4792	65.5417	60.7917	13.625	64.8542	83.4167	56.7917	97.8125	25.2917	59.0417	63.1667	41.4167	56.7917	7.27083
FBgn0004102	oc	1	0.111875	28	22	5.45061	52.0833	52.0833	44.375	52.125	25.3333	15.6458	83.4167	33.625	39.4167	94.0833	50.2083	98.2083	51.3125	59.2083	21.2917	68.1042	22	93.7083	20.0417	37.7083	37.7083	49.5208	50.625	138.917
FBgn0040817	CG14132	1	0.111875	28	4	4.47834	64.625	85.875	153.458	111.958	53.3333	105.5	50.7917	91.8958	99.2083	79.5417	47.5833	107.688	47.5833	105.229	104.5	128.104	105.083	136.083	23.875	60.375	56	81	33.9167	70.7917
FBgn0035228	CG12091	1	0.121019	28	22	1345.8	4233.25	5602.17	3226.54	5125.46	4163.92	4183.75	3547.12	5125.46	4812.29	5902.5	5729.04	6404.58	6226.12	7345.88	3472.04	7345.88	5086.83	4849.5	7110.67	4701.17	6149.71	5033.88	7085.08	5945.71
FBgn0017579	RpL14	1	0.121019	24	16	1031.88	97194	83565.4	88341.2	84773.2	92723.2	97194	102932	86961.8	105656	106923	89800.5	89800.5	97194	100142	95660.9	95660.9	98622.7	110664	97194	102932	98622.7	102932	101277	125079
FBgn0032198	eEF1delta	1	0.121019	26	3	765.708	3577.71	3842.79	3385.08	3996.67	4072.04	3409.25	2744.21	2730.31	2911.08	2425.96	2800.38	3917.71	5330.46	3269.96	4493.46	3111.92	3626.96	2733.08	2901.17	3335.46	3306.46	2501.08	3982.12	2044.12
FBgn0036975	CG5618	1	0.121019	28	0	763.351	3958.71	4701.17	2846.21	3111.92	2496.92	2032.38	2574.67	1551.17	1818.1	1435.54	5284	2817.54	3716.83	2089.58	3795.88	3126.62	2669.54	2453.75	3655.5	2253.19	3816.5	1929.92	4987.71	1754.19
FBgn0034398	CG15098	1	0.121019	24	6	643.349	2290.27	6505.75	4763	4290.29	4362.54	5625.62	5171.79	3927.21	1904.62	3324.71	3246.62	3853.17	3825	4125.75	3888.08	5231.92	3152.06	3667	3607.5	3816.5	4137	2956.54	3785.96	3369.17
FBgn0028371	jbug	1	0.121019	28	1	220.183	2431.04	2093.67	1502.58	1627	1468.5	1284.71	1286.19	1304.65	1151.83	1202.5	2390.83	1283.46	1411.79	1871.21	1583.9	1941.65	1344.83	1374.92	1785.02	1102.42	1368.75	1853.83	1586.54	1013.92
FBgn0025724	beta'COP	1	0.121019	26	4	179.237	991.917	637.167	1092.5	933.854	999.958	708.75	898.375	764.792	607.042	595.917	867.854	635.917	913.625	765.792	1136.62	720.479	892.271	705.208	803.708	658.75	790.833	831.917	744.125	635.375
FBgn0037635	CG9837	1	0.121019	24	17	175.142	318.792	367.625	350.417	304.271	340.312	223.708	561.667	558.5	590.333	500.021	556.833	568.208	267.667	218.708	442.792	174.833	229.25	232.292	277.5	362.25	489.167	367.792	368.354	225.521
FBgn0034876	wmd	1	0.121019	22	18	171.775	1352.96	935.729	1131.67	887.583	911.917	847.979	1051.04	1287	1327.67	1081.42	1363.21	1082.58	853.125	865.125	1020.25	940.25	958.729	1150.67	1220.46	1043.04	1187.04	1253.88	1095.58	1110.38
FBgn0024238	Fim	1	0.121019	26	21	158.208	473.604	446	442.792	329.208	323.333	317.167	597.042	246.958	534.021	598.333	554.104	717	456.25	879.583	246.792	467.917	400.542	669.5	410.917	443.25	413.792	610.042	371.708	655.771
FBgn0039877	CG2118	1	0.121019	28	18	93.3676	334	493.75	369.042	341.917	457.125	497.167	444.729	435.375	523.562	559.917	571.917	623.125	607.375	563.042	451.792	431.167	502.792	425.875	559.25	351.646	636.312	459.5	679.542	314.333
FBgn0031305	Iris	1	0.121019	24	6	90.7601	1290.54	1066.17	1330.96	2054.29	1358.35	1438.46	1230	1374.92	1052.75	1008.81	1528.25	1107.75	1460.21	848.458	1641.62	1196.21	1101.33	1051.83	747.042	1348.88	937.458	845.396	1055.02	723.771
FBgn0035791	CG8539	1	0.121019	24	5	85.2506	255.583	263.917	360.792	320.438	347.833	310.583	354.042	241.229	140.812	128.458	199.875	113.583	394.083	63.8333	340.917	221.708	239.083	177.146	96.0833	185.25	194.167	141.583	190.958	83.8958
FBgn0029771	CG12730	1	0.121019	28	4	83.4239	645.958	815.208	608.208	874.417	668.375	725.229	571.979	626	510.667	447.708	520.104	632.833	587.042	550.396	567.042	739.417	596.271	459.5	637.708	604.854	499.625	699.125	576.792	329.354
FBgn0030316	CG11695	1	0.121019	20	16	73.7159	1028.33	546.354	454.917	667.292	479.708	585.333	556.042	846.667	1025.83	583.958	727.354	642.771	338.75	555.583	586.896	654	526.021	671.604	767.375	726	633.083	994.229	571.208	451.292
FBgn0001139	gro	1	0.121019	28	22	62.9325	268.417	221.458	179.417	221.875	157.375	131.75	245.042	130.292	266.646	326.062	224	298.979	223.312	380.667	110.292	248.917	215.25	228.083	160.479	263.917	198.979	268.354	169.854	362.812
FBgn0029761	SK	1	0.121019	28	18	55.39	69.125	112.75	68.1875	83.0417	35.5833	116.708	107.188	90.25	317.292	391.083	147.458	213.542	60.3542	334.062	83.25	253.083	50.25	167.688	56.7917	297.708	72.6458	394.333	151.292	1798.25
FBgn0038897	CG5849	1	0.121019	28	2	46.8164	159.104	145.333	167.083	163.625	88	161.688	109.375	79.125	77.9583	103.354	194.333	60.2083	122.625	100.562	167.812	119.771	96.0417	153.604	116.771	72.125	116.875	94.5833	120.417	28.7917
FBgn0262538	CG43092	1	0.121019	24	22	42.0434	128.417	324.25	105.958	197.812	140.729	241.375	113.667	98.25	173.125	240.438	140.5	352.875	250.375	218.708	185.75	226.292	112.75	173.146	192.875	191.083	234.167	262.75	265.917	238.354
FBgn0039559	NSD	1	0.121019	20	17	41.2479	289.042	264.479	179.417	236.75	174.062	239.854	202.312	291.021	255.333	300.875	273	225.938	157.375	143.812	234.771	136.958	209.333	203.25	204.083	248.917	205.875	272.75	133.375	223.708
FBgn0052380	SMSr	1	0.121019	28	4	27.8276	285.042	267.833	308.208	330.292	275.292	273.146	184.688	281.812	270.896	245.688	237.333	238.104	234.042	310.417	300.875	276.208	306.292	306.667	334.542	297.708	209.542	244.146	192.562	386.458
FBgn0261983	l(2)gd1	1	0.121019	24	6	21.6993	128.417	197.479	249.208	221.875	140.729	178.583	211.042	187.125	144.583	124.417	109.792	166.792	155.375	125.417	197.333	170.458	156.104	152.146	137.208	116.125	134.958	136.208	168.75	46.4167
FBgn0005631	robo1	1	0.121019	20	18	19.2392	81.5833	75.5833	44.375	103.5	51.875	79.375	100.583	54.375	111.646	165.5	64.4792	75.8542	72.6667	53.2708	66.125	43.625	74.125	96.1458	72.2083	131.021	72.6458	84.375	70.6875	68.875
FBgn0000317	ck	1	0.121019	28	26	18.6647	107.542	84.375	78.625	114.354	92.125	92.3125	58.8958	75.1667	131.042	70.375	77.375	116.562	103.292	118.042	100.229	104.375	96.6667	142.875	51.75	52.625	50.0417	94.5833	56.7917	106.583
FBgn0011737	Wee1	1	0.121019	24	6	17.3241	140.083	347.958	279.917	446.021	227.875	386.75	209.562	412.021	284.833	255.417	153.646	255.875	222.792	388.958	290.083	363.479	226.542	288.208	192.875	216.438	168.625	207.375	208.25	222
FBgn0032615	CG6012	1	0.121019	28	12	15.3943	48.0417	33.875	103.208	33.6458	115.812	15.6458	82.0625	46.4167	55.6458	49.625	33.875	63.1667	24.2083	32.5417	10.4167	30.4583	64.4583	36.5	77.0417	51.8333	138.292	55.6458	84.625	66.9583
FBgn0033316	CG14749	1	0.121019	20	0	14.1716	285.042	222.75	249.208	198.125	190.417	175.458	337.771	216.375	219.083	236.417	318.729	238.104	178.333	147.917	205.333	115.833	218.417	155.062	247.5	161.958	282.958	218.708	225.75	115.167
FBgn0032911	tadr	1	0.121019	24	10	13.818	278.125	154.688	239.125	232.875	231.25	297.771	263.958	255.958	206.542	236.417	330.333	124.625	178.333	184.292	304.292	182.396	248.083	266.375	236.667	231.875	232.146	175.167	218.417	110.292
FBgn0040726	dpr1	1	0.121019	20	18	13.1993	31.5417	28.25	28.2917	35.9583	9.97917	12.875	31.6667	5.47917	47.875	56.7917	26.9167	49.375	11.5833	14.5417	10.4167	36.9583	13.75	46.625	14.4583	43.5833	14.625	36.6875	8.5	20.2917
FBgn0005695	gcl	1	0.121019	28	4	13.1109	266.958	216.958	297.479	274.667	253.958	212.417	235.417	240.167	265.312	156.375	255.979	225.938	239.729	194.833	258.312	311.792	241.042	228.083	261.458	185.25	234.167	184.958	217.271	72.25
FBgn0262123	l(2)41Ab	1	0.121019	24	18	12.286	21.4792	46.0417	39.4167	67.75	42.5	25.3333	47.8333	58.7917	34.5833	56.7917	64.4792	105.042	41.375	32.5417	31.25	27.375	39.8958	40.8333	40.3958	55.0625	56.8333	41.4167	55.6458	53.25
FBgn0042206	GstD10	1	0.121019	24	2	8.77991	159.104	118.604	103.208	85.7917	105.417	90.7917	94	64	22.6875	32.4375	91.3333	70.8125	160.271	24.6667	109.292	68.1042	72.75	44.4583	97.2917	30.5833	72.6458	60.2083	80.375	100.25
FBgn0030034	CG10555	1	0.121019	20	18	8.16119	67.2083	80.8333	60.375	93.3542	73.625	17.6042	79.1667	57.1458	83.5	98.2083	107.083	121.833	64	54.8333	54.5833	53.4167	95.2917	90.4167	97.2917	37.7083	104.75	38.5	61.375	19.2083
FBgn0039030	CG6660	1	0.121019	20	8	8.02861	5.66667	12.125	41.75	11.25	34.1458	27.125	19.6667	22.5625	13.5417	11.2083	16.2083	9.91667	34.0208	63.8333	20.1458	13.5833	13.4583	13.0833	8.1875	37.7083	15.5	18.5	12.2917	46.4167
FBgn0036493	CG7255	1	0.121019	24	22	7.96968	26.0417	65.5417	81.25	58.125	19.5417	17.6042	43.0625	8.5625	36.2083	60.4583	51.3333	54.3333	24.625	37.9167	47.875	22.8958	10.3333	37.5	31.2917	23.5	39.1875	52	44.0417	57.75
FBgn0033607	CG9062	1	0.121019	24	8	7.95495	135.833	123.479	36.625	155.958	117.042	203.458	127.167	124.604	116.042	94.0833	112.167	68.2292	80.75	76.8333	126.75	160.208	65.0208	157.375	123.271	121.854	91.2083	100.688	93.4167	39.7083
FBgn0036502	CG7841	1	0.121019	20	6	6.77644	336.75	511.604	316.667	322.521	475.271	412.833	250.042	334.5	312.938	263.833	381.042	434.875	465.292	581.583	398.625	363.479	439.333	300.604	489.5	196.938	376.021	304	605.417	490.792
FBgn0031302	CG14340	1	0.121019	24	6	5.45061	54.4167	80.0833	97.25	87.8333	63.9167	89.4167	72.375	77.625	72.9375	58.4583	83.7083	42.4583	50.875	56.7917	74.125	64.5417	55.625	44.4583	36.2917	44.375	41.5208	21.5417	44.0417	13.25
FBgn0003310	S	1	0.121019	20	18	4.81716	77.625	109.083	103.208	143.5	48.7083	102.271	53.2917	108.208	160.271	154.75	67	147.042	66.125	116.125	59.2083	107.833	78	138	91.75	158.125	93.2292	143.688	68.875	72.25
FBgn0032979	Clamp	1	0.121019	24	6	4.3163	247.812	297.833	277.438	368.458	361.125	261.188	307.75	347.833	227.792	236.417	213.583	291.729	330.229	336.208	252.25	411.604	320.458	284.583	258.208	271	246.958	259.75	256.083	331.125
FBgn0034292	CG5767	1	0.121019	24	20	2.93155	38	12.125	52.9167	19.1667	6.45833	7.85417	22.3333	25.2917	22.6875	22.9583	36.5	56.7917	3.16667	8.95833	11.25	13.5833	5.25	13.0833	86.2917	9.58333	36.25	149.625	9.10417	46.4167
FBgn0003721	Tm1	1	0.121019	24	4	0.500867	703.375	995.583	1119	1535	988.375	1360.04	804.708	994.875	724.583	1076.25	1155.56	1293	1011.79	1095.94	1158.08	1411.38	918.208	1284.71	1104.21	927.375	702.625	898.375	878.896	1084.96
FBgn0032945	CG8665	1	0.131559	24	18	1974.42	4515.62	6930.42	2489.04	5695.83	3103.21	8266.71	4183.75	7307.88	13494.6	10915.8	5330.46	9209.79	3350.5	8031.71	4515.62	11921.6	3064.83	9250.92	6355.46	8512.92	9991.75	13110.9	7935.29	7839
FBgn0040529	COX7A	1	0.131559	24	4	1799.82	15776.7	29073.6	18962.7	19850.8	19130.8	20636.3	14401.4	18820.2	17305.4	15369.2	11164.8	19850.8	18410.2	18028.1	18633	19502.5	18028.1	18228.9	13208.1	16765.5	17305.4	18319.5	17016.2	15242.2
FBgn0011693	Pdh	1	0.131559	22	2	1041.07	5445.62	4792.83	4812.29	6870.5	2953	4515.62	2834.42	2960.08	4290.29	2727.54	3982.12	4475.04	3735.38	4575.71	4290.29	4009.5	2529.17	4275.79	3156	3487.54	2076.96	4774.29	2945.75	5268.29
FBgn0015039	Cyp9b2	1	0.131559	28	8	678.97	1985.12	1505.58	2866.35	2201.25	2626.08	2780.54	2166.08	2738.17	1510.25	1723.73	1806.58	1447.35	1990.92	1205.21	2131.33	1217.06	2445.83	1435.54	856.958	2615.79	1707.46	1505.58	1499.29	1215.54
FBgn0016650	Lgr1	1	0.131559	20	16	13.1699	128.417	167.542	92.625	129.75	119.938	102.271	96.6042	124.604	180.417	138.562	105.083	121.833	86.1458	83.25	134.75	149.417	93.0417	141.333	99.3333	110.833	99.3333	136.208	72.7083	49.5417
FBgn0003515	st	1	0.131559	24	8	12.9784	152.125	83.7292	135.875	143.958	132.333	143.917	172.25	134.667	134.854	64.0208	101.5	37.75	125.896	83.25	154.458	71.3125	114.5	145.042	91.75	61.5833	82.4167	97.9583	82.4167	44.75
FBgn0054056	CG34056	1	0.131559	28	12	11.2253	138.542	133.104	110.875	134.75	156.125	141.167	142.562	215.229	75.2917	118.417	138.833	101.792	98	63.8333	100.958	96.375	101.792	110.542	151.333	88.0417	143.812	156.75	102.417	36.4792
FBgn0040345	CG3708	1	0.131559	20	12	9.5754	19.5	18.2083	9.04167	11.25	35.5833	32.625	24.7917	32.0625	13.5417	17.5417	13.5833	9.91667	23.0833	23.0208	14.5	13.5833	54.5417	23.625	44.125	39.875	17.25	9.83333	17.8333	28.7917
FBgn0005655	PCNA	1	0.131559	24	8	7.11526	26.0417	37.875	22.1667	34.2917	73.625	28.8333	45.4583	33.625	23.375	27.6458	23.0417	20.6667	27.8958	8.95833	29.9583	30.4583	23.0417	43.2917	7.41667	12.75	22.125	8.29167	22.5	8.91667
FBgn0002607	RpL19	1	0.1421	28	2	6128.05	177673	140903	163843	205068	157428	148761	160836	133369	133369	132267	219845	148761	154382	118869	219845	154382	147256	177673	147256	183314	134807	122789	148761	105656
FBgn0034229	CG4847	1	0.1421	26	5	432.661	4058	3234.92	5729.04	4415.12	3697.42	4475.04	3655.5	3878.83	3487.54	2859.65	3646.46	3193.04	3404.71	2826.5	4233.25	3152.06	2953	4115.29	2687.67	5426.62	2501.08	3143.65	3088	2557.54
FBgn0052407	CG32407	1	0.1421	24	4	357.796	1417.12	1452.44	1232.54	1072.88	1395.98	1130.75	858.917	727.917	402.667	507.167	726.542	767.375	1331.71	594.083	1115.27	539.854	1399	692.417	661.5	692.25	939.125	593.042	1060.12	626.292
FBgn0053113	Rtnl1	1	0.1421	24	6	195.368	1330.96	1858.17	1654.29	1814.04	1971.29	1215.54	1868.25	1004.79	1107.75	1572.6	1100.5	1619.44	1746.21	1662.65	1488.6	2267.88	1667.29	1959.92	1435.54	1415.38	1222.1	1137.5	1290.15	1810.67
FBgn0087035	AGO2	1	0.1421	24	6	158.51	1019.29	948.792	1161.62	1264.96	1422.42	1097.75	1782.98	781.25	471.021	744.333	1213	937.458	1571.38	810.583	1328.27	1533.85	1230	911.479	1154.21	475.062	1192.04	535.875	1239.12	281.208
FBgn0284256	bsf	1	0.1421	24	20	155.681	801.125	744.542	904.792	699.125	553.333	672.104	642.771	706	1184.38	918.208	1000.88	892.271	638.792	980.25	846.292	901.167	740.875	866.771	759.792	924.583	748.812	1065.79	900.625	954.979
FBgn0033232	CG12159	1	0.1421	24	8	136.457	533.312	593.104	796.792	594.083	904.167	764.792	673.354	726.292	516.125	583.958	447.542	687.292	813.083	426.833	701.25	445.729	754	587.708	477.583	590.958	666.688	381.354	526.5	415.083
FBgn0024986	CG3719	1	0.1421	24	18	101.426	789.875	1072.88	899.917	746.583	883.417	916.812	1180.81	1226.5	823.417	857.396	1190.79	1229.25	965.958	949.792	952.208	751.833	913.625	1039.33	1430.62	1015.5	1289.75	1056.02	1396.42	963.583
FBgn0037312	CG11999	1	0.1421	28	10	100.026	424.875	421.125	515.125	528.812	480.75	576.25	573.354	564.208	313.875	263.833	431.562	336.646	373.667	291.125	469.667	463.875	457.417	355.562	400.208	493.042	371.708	464	451.208	487.208
FBgn0037108	CG11306	1	0.1421	24	8	99.6873	500.021	736.125	618.958	781.25	666.542	806	705.771	796.646	516.125	511.625	640.271	742.25	603.167	540.25	745.875	751.833	550.542	705.208	576.625	596.375	517.75	550.792	479.083	506.5
FBgn0011336	Stt3B	1	0.1421	24	8	90.1856	194.833	342.458	402.875	563.438	376.708	443.792	292.958	420.75	385.333	293.208	246.854	277.5	325.042	386.833	495.542	342.583	288.542	307.896	231.292	400.729	230.708	366.083	227.417	231.792
FBgn0261647	Axud1	1	0.1421	28	5	78.2237	413.729	428.958	347.104	485.625	525.042	349.875	263.958	201.625	292.042	332.083	253.5	229.167	553.833	315.667	272.771	475.812	462.417	350.708	316.333	347.25	315.875	322.292	389.521	252.917
FBgn0283438	CG46280	1	0.1421	28	8	70.9169	292.042	443.667	360.792	492.521	478.167	503.542	301.75	392.333	352.458	272	262.5	280.208	530.542	345.292	383.104	373.333	626.729	366.208	422.75	585.708	351.646	470.625	351.708	659.833
FBgn0283439	CG46281	1	0.1421	28	8	70.9169	292.042	443.667	360.792	492.521	478.167	503.542	301.75	392.333	352.458	272	262.5	280.208	530.542	345.292	383.104	373.333	626.729	366.208	422.75	585.708	351.646	470.625	351.708	659.833
FBgn0011202	dia	1	0.1421	20	0	61.3857	411.958	516.979	515.125	456.542	373.583	319.167	399	458.458	485.812	434.333	435.875	523.562	368.354	384.583	308.583	407.125	315.458	388.667	409.125	315.521	403.104	443.5	339.979	331.125
FBgn0261802	CG42748	1	0.1421	28	26	61.371	299.271	494.958	418.604	532.188	370.146	331.812	310.604	234.625	365.604	502.25	320.917	370.583	436.042	635.646	388.792	756.708	397.833	550.396	432.458	329.875	317.521	350.125	347.5	624.333
FBgn0004387	Klp98A	1	0.1421	20	4	53.3276	358.958	450.25	502.396	444.333	422.688	527.875	260.708	301.458	498.604	374.833	408.271	463.5	488.042	443.854	383.104	368.417	407.333	339.438	348.479	523.667	460.729	535.875	397.875	489.167
FBgn0050055	CR30055	1	0.1421	28	24	48.3042	422.208	462.333	233.729	363.625	367.625	310.583	332.312	338.958	348.729	368.625	286.417	482.667	400.625	441.104	233.708	440.625	358.667	439.208	328.208	284.958	398.417	364.979	361.125	373.75
FBgn0000500	Dsk	1	0.1421	28	16	47.1552	121.042	216.958	225.417	124.208	139.708	238.542	229.229	232.021	227.792	281.417	163.562	173.375	153	170.812	167.812	140.458	107.542	206.958	113.5	160.208	175.875	176.229	189.625	427.604
FBgn0037182	ArfGAP3	1	0.1421	26	7	46.3744	560.625	861.417	838.833	790.5	1015.83	794.708	697.958	781.25	593.042	786.708	573.667	702.479	856.083	715.417	791.458	818.917	1017.46	794.208	855.75	595.042	939.125	644	751.583	431.875
FBgn0261535	l(2)34Fd	1	0.1421	20	16	45.903	230.625	206.417	153.458	170.458	146.625	175.458	194.333	290	235.042	270.083	231.25	155.167	159.292	107.5	203	191.375	207.375	203.25	141.167	197.708	213.583	268.354	228	95.8333
FBgn0039563	CG4951	1	0.1421	22	18	33.4034	366.375	244.146	239.125	187.708	193.875	208.354	263.958	308.604	337.167	242.208	300.396	232.375	211.042	233.354	309.417	170.458	224.625	297.917	357.292	246.792	309.833	345.083	364.854	199.833
FBgn0034537	DMAP1	1	0.1421	28	8	30.3614	803.083	776.917	766.062	811.229	837.604	806	723.771	753.021	547.083	601.938	740.208	599.208	723.125	732.604	751.125	545.167	892.271	661.312	890.083	858.917	845.083	799.583	864.167	346.125
FBgn0033698	CG8858	1	0.1421	20	6	29.5806	275.958	152.958	286.417	236.125	240.229	206.875	238.417	198.396	194.812	185.271	221.729	225.938	219.292	271.146	236.208	221.708	214.521	190.542	195	163.771	210.792	249.979	219.208	229.375
FBgn0051719	RluA-1	1	0.1421	20	16	26.7817	77.625	127.958	70.5417	117.458	88.9375	87.8333	112.167	124.604	139.542	151.583	83.25	184.938	76.25	80.7083	53.5	196.042	97.2917	198.083	109.167	117.875	108.958	129.833	75.2917	89.875
FBgn0032713	CG17323	1	0.1421	20	0	22.922	146.542	104.542	110.875	98.8958	79.25	39.9792	79.1667	106.958	141.771	111.667	153.646	127.208	109.833	105.229	122.375	104.375	60.4583	92.875	142.917	128	75	105.417	109.583	28.7917
FBgn0000520	dwg	1	0.1421	28	12	22.0234	366.375	237.458	316.667	239.854	244.042	244.625	275.375	390.646	317.292	263.833	373.917	210	210.688	210.75	294.771	239.25	279.979	277.375	346.271	361.25	384.833	377.417	374.208	193.771
FBgn0015316	Try29F	1	0.1421	20	16	20.948	155.417	102	97.25	93.9583	56.7917	90.7917	123.583	117.875	141.771	115.125	131.646	179.458	80.75	70.375	169	107.833	132.25	212.125	96.0833	136.271	126.625	133.542	131.542	54.75
FBgn0259164	CG42269	1	0.1421	24	20	18.8267	44.125	25.5417	52.9167	28.5417	5.08333	7.85417	27.4583	9.16667	38.5	20.7083	70.9167	70.8125	8.08333	10.875	29.9583	22.8958	10.3333	24.3125	36.2917	6.625	13.0417	19.5417	67.9167	36.4792
FBgn0039527	CG5639	1	0.1421	20	16	18.6352	48.0417	29.2083	47.2917	30.3958	32.5417	12	58.8958	43.625	65.25	60.4583	69.8333	9.91667	6.16667	9.91667	37.625	43.625	45.2708	39.9167	37.8333	30.5833	13.0417	28.5417	9.79167	41.5833
FBgn0033259	CG11210	1	0.1421	24	6	18.4437	203.792	110.854	156.375	225.688	143.5	158.583	192.542	130.292	131.896	144.125	130.146	121.833	153.958	72.625	195.333	248.917	101.792	143.938	98.25	98.4583	105.812	99.25	112.021	61.75
FBgn0004644	hh	1	0.1421	24	11	17.1473	44.125	41.2083	31.3333	35.9583	16.9583	15.6458	27.4583	12.4167	25.3333	26.4583	43.7917	44.8125	19.1667	41.7083	11.25	33.7083	6.5	39.9167	51.75	14.4375	24.75	18.5	42.625	37.9167
FBgn0264953	Piezo	1	0.1421	28	26	17.1473	83.3542	103.312	108.167	84.3333	31.125	24.125	68.3333	17.2083	81.9167	94.0833	47.5833	92.5833	16.125	156.917	63.4167	136.958	37.7083	165.5	15.1042	15.375	22.125	36.6875	21.375	28.7917
FBgn0046685	Wsck	1	0.1421	28	4	16.4844	194.833	160	190.104	265.667	173.25	161.688	199.875	219.604	149.438	140.458	196.083	166.792	105.979	53.2708	188.417	276.208	149.875	212.125	155.25	188.542	144.792	113.708	129.104	82.0417
FBgn0038804	CG10877	1	0.1421	20	0	15.4827	62.4167	31.2083	60.375	35.9583	19.1042	7.85417	22.3333	21.4167	31.3333	43.3125	38.6458	39.9167	18.625	17.7292	13.7083	22.8958	15.9792	36.5	23.875	18.1667	39.1875	17.375	26.5	30.375
FBgn0000524	dx	1	0.1421	28	13	14.4662	67.2083	68.2917	124.938	87.3333	45.9167	25.3333	62.9583	42.4375	37.7083	47.8333	63.4167	68.2292	47.9792	54.8333	42.6458	64.5417	32.8333	55.7917	31.2917	25.2917	34.6667	26.875	31.3333	28.7917
FBgn0037879	scpr-C	1	0.1421	24	16	12.1681	36.25	28.5417	19.2083	26.9167	58.8125	54.625	34.375	57.1458	70.125	40.2083	41.7917	75.8542	53.9167	47.5625	67.3333	30.4583	69.625	39.2083	64.1667	184.604	93.2292	73.5833	25.1042	119.667
FBgn0028863	CG4587	1	0.1421	28	24	10.6066	41.875	37.875	25.2083	26.6667	18.0833	7.85417	26.0833	12.4167	26.4583	153.167	33.0833	73.0833	9.4375	56.7917	14.5	68.1042	15.5	108.229	18.9167	3	23.3958	15.3333	38.875	203.646
FBgn0032034	Rcd4	1	0.1421	20	14	9.63433	64.625	93.625	39.4167	83.0417	118.208	127.688	154.625	131.854	96.6667	32.4375	114.875	105.042	92.5833	47.5625	119.375	128.104	66.2917	136.083	161.458	51.8333	112.75	100.688	96.7083	46.4167
FBgn0005616	msl-2	1	0.1421	28	2	9.28078	157.25	162.021	148.417	207.562	149.5	114.875	73.75	158.021	99.2083	144.125	89.75	184.938	158.562	146.021	86.875	165	153.792	161.875	133.521	84.2917	114.292	116.479	117.417	41.5833
FBgn0037763	CG16904	1	0.1421	20	8	7.12999	19.5	18.2083	16.5417	22.5417	254.521	264.188	22.3333	88.7083	13.5417	11.2083	29.7917	20.6667	282.75	159.625	161.354	36.9583	136.083	20.0833	145.146	292.146	115.208	38.5	117.417	407.5
FBgn0030655	CG9213	1	0.1421	22	15	7.05634	194.833	170.729	198.083	192.542	213.562	145.583	219.5	238.854	244.083	173.646	243.75	206.958	142.542	150.458	197.333	165	201.938	178.188	252.292	182.458	215.229	163.979	177.896	123.271
FBgn0031774	CG9147	1	0.1421	28	10	6.45235	416.667	330.854	337.833	299.958	439.458	466.333	384.25	434.125	289.104	339.979	413.667	356.271	330.708	218.708	366.292	276.208	370.458	254.208	550.917	438.208	467.167	286.083	433.875	227.312
FBgn0260386	mtg	1	0.1421	28	24	6.20192	52.0833	46.0417	39.4167	33.0417	8.16667	1.39583	24.7917	21.4167	25.3333	46.2292	49.7083	30.3333	14.5	28.5625	20.1458	53.4167	10.5833	30.2292	11.125	13.0417	7.54167	30.2083	17.8333	11.4375
FBgn0036194	CG11652	1	0.1421	24	6	4.43415	162.083	148.792	164.292	171.375	194.833	118.438	188.292	158.021	116.042	100.271	166.938	63.1667	178.812	164.5	185.75	191.375	142.917	148.708	191.646	95.2083	115.208	73.5833	177.896	77.7917
FBgn0051105	ppk22	1	0.1421	28	14	3.40295	23.625	25.2917	19.2083	24	29.2083	17.6042	12.4167	41.0417	27.2083	20.7083	25.2292	27.7917	13.0417	8.95833	12.125	13.5833	13.75	24.3125	33.8958	16.25	39.1875	32.625	35.2292	20.2917
FBgn0030787	CG9609	1	0.1421	20	16	2.35702	213.583	214.208	340.938	210.875	230.562	138.208	251.417	187.125	289.104	298.833	252.417	210	218.208	227.333	196.25	191.375	275.125	274.583	246.292	268.208	183.583	227.75	211.562	166.417
FBgn0038235	CG8461	1	0.1421	28	20	1.88562	101.833	117.146	52.9167	91.75	76.0833	93.9375	104.583	95.0417	84.6042	124.417	96.6042	144.125	83.4167	109.583	31.25	104.375	64.4583	131.583	70.9375	99.4375	77.2083	109.562	117.417	158.229
FBgn0030010	CG10959	1	0.1421	20	2	1.29636	64.625	48.0417	55.1667	50.0833	53.3333	41.625	40.4792	20.2917	58.125	58.4583	70.9167	89.8958	40.5417	16.7083	50.3958	36.9583	23.7083	51.2917	64.1667	13.0417	53.2083	67.5	66.9583	22.9583
FBgn0052425	CG32425	1	0.154209	28	2	943.516	5231.92	6616.46	3347.06	5674.17	5804.08	4283.04	4075.94	4561.75	1323.73	1437.21	4613.62	1987.92	4947.21	2873.5	3193.04	3075.69	4354.46	2921.98	3599.21	3404.71	3404.71	2340	3058.75	1606.92
FBgn0031830	COX5B	1	0.154209	28	0	751.566	6149.71	7176.29	4549.29	5877.46	5975	5086.83	4849.5	4377.5	4958.5	4750.38	5533.5	6716.67	6425.71	5695.83	6179.71	5755.08	5877.46	4865.71	6827	4711.75	5674.17	4093.33	6475.17	4125.75
FBgn0035121	Tudor-SN	1	0.154209	24	8	176.143	2560.1	1935.42	2113.21	2201.25	2727.54	1892.62	2727.54	1939.56	1868.25	1812.88	2431.04	1649.85	2457.17	1819.17	2393.58	2113.21	2615.79	2303.04	2044.12	1736.33	2116.12	1649.85	1869.73	1320.75
FBgn0036927	Gabat	1	0.154209	28	4	96.9031	2480.94	2106.62	2251.54	2615.79	2097.9	2143.06	2150.67	2127.42	2032.38	1603.62	2407.92	1796.17	2064.62	1401.54	2220.08	1867.12	2404.12	1673.79	1640.04	2237.21	2064.62	1565.71	1963.85	1084.96
FBgn0266197	CR44892	1	0.154209	20	18	25.8389	107.542	102	70.5417	138.5	100.375	66.125	29.1667	85.8542	130.083	122.396	76.8333	197.208	111.604	66.125	60.3958	68.1042	83	121.75	117.75	80.7292	94.2917	110.875	67.9167	30.375
FBgn0011787	mRpL12	1	0.154209	24	20	21.4194	792.083	765.042	776.542	486.062	617.438	761.792	877.833	792.083	856.083	707.292	1048.29	888.667	690.625	563.042	857.396	475.812	592.875	657.333	814.875	536.021	864.167	787.833	1060.12	673.208
FBgn0050042	Cpr49Ab	1	0.154209	20	6	6.45235	15.0833	18.2083	39.4167	20.2917	32.9375	51.375	18.2917	7.75	22.125	27.6458	9.16667	20.6667	30.5	85.75	31.25	27.375	9.02083	13.0833	47.7917	47.4583	13.8958	20.6667	63.3958	145.438
FBgn0035168	cep290	1	0.154209	26	13	5.39169	21.4792	25.0417	31.3333	32.625	28.5208	34.4167	31.6667	36.625	37.7083	36.2083	30.5	9.91667	13.0417	34.2917	18.1667	22.8958	35	32.8333	37.8333	36.7917	15.5	39.9167	15.5	43.2083
FBgn0051139	CG31139	1	0.154209	28	8	4.7877	17.375	12.125	19.2083	16.5625	26.1667	20.0833	12.4167	28.5417	13.5417	11.2083	10.125	9.91667	26.9167	12.7917	4.39583	13.5833	41.375	20.0833	44.125	25.2917	27.875	2	25.1042	14
FBgn0024232	gprs	1	0.154209	28	24	2.0182	179.833	141.708	113.708	143.958	85.5417	79.375	134.375	91.8958	150.396	153.167	166.417	116.562	112.167	116.125	123.396	165	116.125	94.8333	55.7292	114.625	81.2083	117.521	83.4167	102.583
FBgn0010100	Acon	1	0.166318	28	26	467.898	5318.77	5625.62	5993.29	7280.58	5049.83	4396.71	4110.48	5284	5426.62	6123.25	5755.08	5945.71	5141.29	7249.75	6049.79	8294.88	5268.29	7042.25	5778.38	4460.71	4725.54	5381.92	4922.71	5567.46
FBgn0051313	CG31313	1	0.166318	28	14	461.299	5459.67	6686.98	8003.62	4233.25	6930.42	7148.96	8086.33	6529.83	7345.88	5926.08	5049.83	4632.96	6179.71	5877.46	5330.46	3751.83	5674.17	4529.88	5625.62	5945.71	8031.71	7455.29	7373.08	4774.29
FBgn0030575	CG5321	1	0.166318	28	4	389.748	3785.96	1922.96	3834.46	3182.88	2667.31	2288.25	2684.25	2071.54	2576.92	2069.79	2535.21	1805.17	2225.42	2116.12	3626.96	3152.06	3262.79	2395.65	3365.83	3096.25	3255.38	3011.04	2855.92	1190.23
FBgn0015288	RpL22	1	0.166318	28	4	345.893	27329.4	12440.4	25055.7	40974.8	12362.2	14401.4	4922.71	17815.3	22798.4	15981.7	13912.2	20636.3	11026	12153.9	23559.8	19130.8	16610.6	33526.6	22119.9	18820.2	10805.1	19268.2	10416.7	12204.6
FBgn0027552	CG10863	1	0.166318	24	8	310.7	610.583	1201.08	766.062	1510.25	1266.33	1631.71	935.375	1811.77	575.854	840.958	747.208	861.812	1033.67	577.625	916.188	1323.73	981.375	1331.71	474.646	1189.67	620.583	796.042	715.667	833.083
FBgn0004926	eIF2beta	1	0.166318	24	6	161.161	2150.67	1818.1	2447.79	1818.1	2295.88	2108.46	2016.21	2015	1569.83	1250.75	2144.67	1740.08	2157.17	1385.21	2295.88	1787.17	2000.29	1727.38	2003.71	1910.12	1717.67	1807.85	1742.25	917
FBgn0032988	Tif-IA	1	0.166318	28	26	159.335	738.771	934.542	652.5	868.25	583.771	542.375	573.354	542.25	901.167	526.583	531.292	773.5	809.104	792.458	680.458	697.562	660.958	440.146	572.229	732.292	640.125	565.083	654.625	333.667
FBgn0261436	DhpD	1	0.166318	28	4	145.517	1652.58	923.042	1596.42	1409	1510.25	1421.21	1392.08	1611.83	1312.15	1045.12	1333.58	1131.21	1186.62	748.812	1483.58	1203.08	1559.42	1290.54	1015.17	1405.52	1121.79	1061.21	1126.71	667.292
FBgn0029881	pigs	1	0.166318	24	19	135.706	467.75	297.833	259.042	245.417	198.917	229.375	342.25	144.625	749.167	486.312	417.458	449.208	277.438	421.125	181.333	421.208	274.417	425.875	288.917	466.167	227.542	474.958	283.5	934.542
FBgn0022238	lolal	1	0.166318	28	22	130.594	342.688	455.083	190.104	367.792	247.812	315.75	288.917	140.417	440.083	565.917	293.417	528.396	387.812	689.458	189.625	368.417	326.083	576.292	315.042	324.5	352.292	395.833	371.708	745.375
FBgn0034708	Vps35	1	0.166318	24	4	89.8909	213.583	423.104	466.417	426.312	375.646	284.938	225.792	221.125	289.104	279.729	214.458	326.208	377.417	340.562	298.75	456.354	409.292	342.771	269.417	311.479	282.958	334.333	241.458	415.083
FBgn0029935	CG4615	1	0.166318	20	18	87.4161	714.167	671.958	548.333	880.042	518.354	615.583	538.333	578.688	882.688	601.938	590.958	599.208	498.542	471.417	612.562	589.625	549.271	527.625	560.25	701.25	549.854	689.312	463.542	441.583
FBgn0037710	CG9393	1	0.166318	28	18	69.5027	316.75	350.5	340.938	278.083	415.271	381.354	421.333	357.312	469.833	232	458.688	408.375	535.062	464.896	421.688	294.25	478.792	296.458	549.521	417.646	535.625	364.062	580.375	614.042
FBgn0051116	ClC-a	1	0.166318	20	16	63.9637	984.167	887.312	893.708	982.5	774.375	988.375	976.542	1234.29	1279.25	1280.75	1099.58	1158.62	598	874.646	926.25	1014.29	856.708	1128.54	655.25	1143.62	675.104	1333.58	567.208	887.583
FBgn0035103	Vdup1	1	0.166318	20	2	63.8458	889.021	786.292	637.375	545.25	628.333	571.979	501.25	568.833	547.083	428.708	942.125	690.188	640.125	543.208	627.958	456.354	590	489.271	865.125	476.792	741.917	668.375	875.062	340.125
FBgn0032694	MESR3	1	0.166318	28	16	63.8017	323.667	339.979	405.396	266.771	421.938	319.167	509.375	328.542	561.667	498.25	430.208	311.25	432.042	505.812	303.417	435.708	402.875	403.792	485.812	342.833	581.729	402	476.792	453.125
FBgn0028500	Rich	1	0.166318	20	16	62.3285	718.667	600.833	590.167	796.792	630.521	522.75	734.979	650.167	732.792	661.688	809.104	709.354	605.062	505.812	600.5	697.562	687.646	682.938	701.25	682.292	500.458	576.958	568.208	470.5
FBgn0010105	comm	1	0.166318	20	6	57.1136	223.542	187.75	262.333	253.333	264.208	203.458	145	207	171.792	157.896	161.375	259.25	215.25	279.729	207.417	182.396	270.417	227	215.396	139.271	258.312	263.875	226.729	422.688
FBgn0030141	Gga	1	0.166318	28	4	55.8614	601.938	471.5	534.375	581.25	587.708	451	527.312	637.833	455.375	435.375	576.292	492	425.812	391.708	501.25	560.917	486.458	593.104	568.25	488.188	486.312	467.75	387.667	203.646
FBgn0264982	CR44133	1	0.166318	20	16	52.7236	130.375	97.1667	50	86.8125	45.4167	51.375	127.167	80.75	140.812	96.1667	96.6042	73.0833	36.375	24.6667	75.5625	111.521	71.75	31.125	113.5	45.5833	108.958	82.0833	53.4167	18.1667
FBgn0263659	CR43650	1	0.166318	24	22	48.0243	124.458	183.229	146.104	103.5	78.0417	67.7917	70.9792	73.7083	157.333	145.958	105.979	127.208	122.625	100.562	103.625	165	75	109.583	76.0417	121.854	126.625	129.833	106.875	190.958
FBgn0010417	Taf6	1	0.166318	20	18	47.2878	1061.9	519.854	640.417	625.375	603.604	708.75	580.375	733.208	951.917	692.25	763.75	794.708	546.792	652.333	662	630	665.229	761.792	825.833	746.292	641.292	843.458	735.292	528.458
FBgn0031042	CG14221	1	0.166318	22.6667	15.3333	42.7505	209.583	146.917	161.708	146.542	139.25	153.875	185.792	272	248.375	243.708	203.25	252.583	86.875	141.5	166.792	234.833	126.083	286.042	346.271	164.5	194.875	245.125	168.75	196.042
FBgn0263278	Fic	1	0.166318	28	2	42.338	435.792	434.812	255.583	393.542	428.583	407.583	347.708	412.021	186.542	332.083	359.875	339.208	302.771	405.396	330.917	467.917	318.333	333.708	360.562	204.271	272.5	275.292	292	182.354
FBgn0030897	Frq1	1	0.166318	28	22	37.7713	60.4583	61.375	31.3333	32.2917	14.1667	10.625	119.375	7.75	50.7083	175.625	84.75	160.479	10.8333	128.167	47.875	119.771	20.2083	139.792	59.2917	64.5833	70.5417	39.9167	71.6875	346.125
FBgn0032157	Etl1	1	0.166318	24	4	34.9429	171.75	153.667	233.729	184.708	169.542	105.5	153.375	103.583	71.0417	58.4583	166.938	116.562	141.896	43.6875	164.833	123.583	112.167	119.042	130.188	86.0833	197.979	85.5417	121.229	87.7917
FBgn0037386	CG1208	1	0.166318	20	16	33.4697	194.833	131.833	127.854	123.625	185.479	90.7917	168.771	123.083	175.188	187.375	135.833	113.583	125.896	150.458	137.833	132.667	194.667	138	148.875	144.208	148.083	162.542	131.542	66.9583
FBgn0039483	CG14259	1	0.166318	24	12	32.7479	114.792	230.938	198.083	200.333	211.042	362.5	230.562	262.25	291	236.417	181.146	197.208	171.958	166.75	253.229	160.208	147.583	280.917	126.417	292.146	188.021	200.667	186.979	145.438
FBgn0036892	Lon	1	0.166318	28	25	32.468	549.271	537.25	505.062	518.125	389.083	491.333	470.625	542.25	521.542	504.917	581.562	382.833	568.25	639.604	693.458	513.396	493.625	482.208	519.083	434	433.375	509.208	471.583	489.167
FBgn0035440	CG14969	1	0.166318	20	8	31.8935	144.208	216.958	153.458	159.458	199.833	235.875	184.688	194.667	118.667	149.562	146.062	152.125	173.583	197.25	176.812	170.458	147.042	128.708	127.854	183.5	140.021	156.75	217.958	65.2917
FBgn0036986	CG5282	1	0.166318	20	18	29.6101	223.542	159.292	177.375	147.167	147.75	97.3125	147.625	191.375	233.125	253.292	235.583	132.833	125.417	76.8333	189.625	128.104	136.083	138	174.312	159.417	159.167	192.125	206.854	132.208
FBgn0000447	Dhod	1	0.166318	28	8	28.7409	661.688	641.104	665.583	612.562	676.583	706.208	565.521	847.979	638.667	591.917	643.542	438.875	624.938	433.812	694.625	539.854	681.25	517.042	936.458	629.583	592.125	622.354	495.854	386.458
FBgn0035337	CG15877	1	0.166318	24	20	27.533	146.542	117.875	135.875	85.4792	83.4167	56.4583	117.125	66.2083	102.5	124.417	98.8333	141.75	68.3125	85.75	88.4583	71.3125	71.0417	141.333	88.2708	99.4375	124.167	96.7917	118.667	138.917
FBgn0038422	CG14880	1	0.166318	24	15	27.1058	176.5	114.312	110.875	90.8333	140.729	111.5	135.125	285.125	174.083	192.854	128.708	73.0833	57.8958	159.625	95.1042	46.75	189.125	220.333	97.2917	296.25	175.083	215.542	147.125	104.75
FBgn0032055	CG13091	1	0.166318	20	8	26.3397	26.0417	22.9583	36.625	26.4375	252.25	97.3125	50.7917	115.083	13.5417	11.2083	13.5833	16.25	380.146	141.5	119.375	13.5833	188.542	22.9583	5.91667	429.312	7.54167	8.29167	91.3333	37.9167
FBgn0266572	ebo	1	0.166318	20	0	24.513	297.667	240.646	204	264.542	225.438	206.875	183.5	197.167	216.958	236.417	216.792	197.208	215.25	200.917	203.792	186.75	236.25	186.875	286.292	231.875	278.167	242.792	223.625	336
FBgn0067629	CG33332	1	0.166318	24	0	24.4541	103.604	90.2083	73.125	85.7917	59.1667	46.5625	41.7083	42.4375	45.25	101.979	68.2917	84.1667	86.1458	14.5417	49.375	61.0208	75	69.125	40.3958	42.2083	71.4792	62.5417	81.3958	11.4375
FBgn0004198	ct	1	0.166318	24	20	23.6292	17.375	52.0833	13.75	37.1667	9.04167	5.625	46.625	5.47917	44.1667	94.0833	54.5417	60.2083	18.625	26.6875	17.2083	87.9167	12.4375	58.8958	25.2917	27.9167	22.125	41.4167	37.6667	89.875
FBgn0267033	mamo	1	0.166318	28	20	22.6863	64.625	95.9583	52.9167	66.125	38.6667	67.7917	92.5833	70.5417	95.25	142.542	122.625	98.2083	71.0417	210.75	59.2083	152.771	58.7917	164.375	101.688	76.375	77.2083	138.729	78.25	288.75
FBgn0034946	CG3065	1	0.166318	28	12	21.9056	804.375	766.333	534.375	636.458	689.792	630	709.354	837.604	583.583	535.062	599.021	639.604	576.958	531.396	542.75	568.979	672.5	568.208	693.458	683.479	701.25	715.417	645.958	553.5
FBgn0039759	CG9733	1	0.166318	20	18	19.799	72.25	53.9167	70.5417	31.75	18.6667	21.2917	53.2917	38	66	58.4583	47.9167	24.375	25.8333	30.625	59.2083	22.8958	18.1667	38.2917	96.0833	10.375	56	67.5	35.2292	8.04167
FBgn0039829	CG15561	1	0.166318	28	22	19.2539	28.875	66.6458	39.4167	51.7083	16.5833	25.3333	30.4583	91.8958	49.7083	103.354	48.7292	73.0833	27.8958	76.8333	28.25	61.0208	28.375	83.7083	25.2917	22.125	37.7083	59.125	69.875	89.875
FBgn0039904	Hcf	1	0.166318	28	26	18.7973	309.146	304.417	355.875	333.333	313.979	275.625	220.625	187.125	306.75	428.708	222.188	438.875	297.771	369.667	249.75	564.917	302.896	348.167	261.458	169.25	272.5	195.896	244.208	348.958
FBgn0031484	CG3165	1	0.166318	24	4	17	191.938	221.458	187.312	301.458	219.875	266.042	187.083	272	170.25	135.125	197.417	352.875	220.333	249.792	183.833	311.792	179.042	219.104	225.938	169.25	149.792	157.5	169.854	136.688
FBgn0030993	Mec2	1	0.166318	28	10	12.8016	221.188	122.625	167.083	113.667	140.729	188.958	160.146	155.083	100.104	92.1458	144.375	105.042	74.7708	134.854	139.792	144.958	151.083	173.146	562.5	221.25	267.667	236.25	286.729	260.167
FBgn0036995	atk	1	0.166318	28	22	12.0208	85.3333	52.875	34	45.4167	26.1667	45	116.125	60.2083	59.9167	62.4167	113.708	35.5	53.9167	105.229	53.5	57.2917	38.5	38.2917	28.2708	32.9792	39.1875	67.5	30.1458	59.75
FBgn0259211	grh	1	0.166318	24	18	9.92896	105.604	132.5	105.958	73.125	90.8333	103.708	68.3333	67.6667	143.792	165.5	117.75	152.125	127.167	288.792	67.3333	149.417	114.5	223.042	209.521	114.625	251.333	199.042	153.646	244.083
FBgn0036509	CG7739	1	0.166318	24	4	9.89949	96.5833	119.938	198.083	148.875	98.7917	118.438	105.938	159.104	61.7292	83.4167	77.375	141.75	95.375	100.562	97.125	107.833	60.4583	66.9583	80.875	36.0833	60.5833	73.5833	85.9583	22.9583
FBgn0263072	CG43347	1	0.166318	28	24	7.17419	138.542	103.312	97.25	88.2917	93.1667	34.4167	99.3333	43.625	98.1875	126.521	118.333	124.625	93.125	80.7083	106.167	92.125	67.6458	110.542	69.9792	56	96.3125	68.875	77.3125	91.9167
FBgn0038423	CG10317	1	0.166318	20	10	7.07107	5.66667	12.125	16.5417	11.25	88	63.1458	21.2083	60.2083	13.5417	11.2083	7.125	9.91667	119.958	85.75	45.5833	13.5833	90.4792	13.0833	51.75	77.375	34.6667	14.2917	39.7917	293.208
FBgn0032018	CG7806	1	0.166318	26	4	6.86483	92.9583	99.7083	103.208	123.083	84.375	83.3542	61.5	112.646	84.6042	81.4375	83.25	105.042	61.9583	100.562	138.917	104.375	63	73.125	73.3333	76.375	18.8958	70.125	32.625	24.375
FBgn0052195	CG32195	1	0.166318	28	2	6.15772	191.938	197.479	151.062	163.625	190.417	183.938	224.729	156.75	108.521	83.4167	181.708	222.5	194.167	66.125	204.375	244.208	175.875	110.542	165.375	141.75	160.208	115.208	160.333	28.7917
FBgn0034636	twz	1	0.166318	28	26	5.90729	50	55.5	41.75	74.6458	40.7917	61.1042	43.0625	33.625	36.75	56.7917	66.4583	42.4583	47.5833	51.4167	47.875	36.9583	41.375	67.9167	23.875	16.25	34.6667	17.375	26.5	41.5833
FBgn0027074	CG17324	1	0.166318	28	24	4.61093	33.9792	52.0833	34	50.0833	13.625	1.39583	27.4583	8.5625	47.0417	36.2083	41.3333	51.7917	11.5833	30.625	32.5417	61.0208	5.25	26.625	22.4167	10.6667	16.4583	18.5	32.625	8.91667
FBgn0035581	Dnah3	1	0.166318	28	3	4.34576	92.9583	38.5	90.1042	64.4792	57.5417	18.8125	31.6667	55.6875	45.25	46.2292	68.2917	63.1667	26.9167	34.2917	87.6458	53.4167	44.6458	84.8125	50.4583	63.875	24.75	15.3333	21.375	22.9583
FBgn0028857	CG12448	1	0.166318	20	10	3.03467	5.66667	12.125	9.04167	11.25	22.4167	27.125	12.4167	25.2917	13.5417	11.2083	8.25	9.91667	46.9583	18.9167	13.7083	22.8958	16.75	13.0833	10.3333	19.6875	24.75	9.83333	6.70833	61.75
FBgn0029838	CG4666	1	0.166318	28	18	2.94628	56.2917	61.375	47.2917	50.0833	103.167	70.9167	84.5417	55.6875	42.625	60.4583	85.125	95.4375	76.9167	47.5625	51.3333	43.625	32.8333	46.625	82.0417	53.8333	70.5417	60.2083	63.3958	93.6667
FBgn0011211	blw	1	0.180185	24	22	1283.78	17607.5	17607.5	15369.2	17607.5	15511.9	12926.2	15638.4	16086	15638.4	17450.7	21057.2	16610.6	19130.8	20087.4	15511.9	17450.7	21057.2	18410.2	17305.4	13284	21057.2	16517.8	20636.3	21057.2
FBgn0037607	CG8036	1	0.180185	24	10	1117.41	8565.25	5268.29	6729.5	8294.88	11601.3	7968.54	8266.71	10088	7455.29	7968.54	6901.54	5654.46	7455.29	4750.38	7935.29	4701.17	10494.5	6729.5	6049.79	7206.33	7307.88	7418.79	5877.46	4549.29
FBgn0000042	Act5C	1	0.180185	24	8	872.01	3530	5484.25	3196.46	5073.33	5445.62	4632.96	4736.08	3865.17	2135.08	3404.71	3335.46	2826.5	4613.62	4763	3462.12	3865.17	4774.29	4750.38	3801.58	3968.62	4020.33	3592.98	3547.12	3859.17
FBgn0032001	CG8360	1	0.180185	28	6	155.004	1535.77	1195.83	1832.02	1425.94	1698.29	1409	1985.12	1381	1411.38	1189.1	1241.79	1316.56	1360.04	1006.29	2152.54	1719.75	1696.25	1452.44	2137.92	1239.75	1425.94	1333.58	1483.58	879.583
FBgn0264357	SNF4Agamma	1	0.180185	24	18	28.6673	1061.9	963.583	451.625	845.708	739.688	817.896	795.042	1030.65	884.167	872.312	911.917	886.25	685.812	935.375	502.396	911.917	848.458	937.458	918.208	1004.79	1038.9	1083.96	964.417	1097.75
FBgn0024194	rasp	1	0.180185	20	4	20.6534	77.625	111.5	148.417	111.125	83.4167	87.8333	107.188	58.7917	81.9167	46.2292	104.458	65.5417	85.4583	8.95833	84.1875	71.3125	71.75	58.8958	68	57.375	102.083	83.4167	93.4167	108.208
FBgn0032205	CG4957	1	0.180185	24	16	17.2063	209.583	269.458	233.729	149.479	225.812	225.625	276.312	156.75	361.625	284.583	188.979	264.958	286.583	224.979	219.208	182.396	212.062	244.729	303.375	223.708	307.708	288.625	269.458	193.771
FBgn0032856	CG16798	1	0.180185	28	26	13.6855	113.354	56.7917	36.625	56.7917	24.125	28.8333	35.6875	6.10417	29.2083	41.875	78	51.7917	16.125	18.9167	49.375	64.5417	8.29167	29.25	41.5833	7.5	6.125	38.5	50.625	28.7917
FBgn0000588	esc	1	0.180185	20	18	6.58493	186.625	126.771	124.938	117.458	85	85	132.271	148.708	149.438	124.417	123.042	119.333	57.3333	143.812	112.75	96.375	103.854	137.104	198.083	112.75	122.625	140.167	81.3958	138.917
FBgn0030629	CG9123	1	0.180185	28	20	2.82843	79.625	79.25	31.3333	49.25	54.75	15.6458	89.9167	103.583	53.8333	73.5833	83.25	101.792	55.625	83.25	55.8542	87.9167	57.5	87.1875	47.7917	69.125	69.5	64.8333	113.083	100.25
FBgn0031504	CG15403	1	0.180185	20	10	2.7695	5.66667	12.125	13.75	11.25	30.5	37.2083	12.4167	39.5833	13.5417	17.5417	9.16667	9.91667	40.5417	59.2083	16.25	13.5833	20.2083	13.0833	10.3333	32.375	15.5	12.5	15.5	44.75
FBgn0038834	RpS30	1	0.194051	20	18	6952.51	133369	127226	115247	109471	102932	118869	118869	126238	125079	120067	124266	133369	106923	128591	126238	109471	120067	133369	129838	133369	122789	140903	118869	135892
FBgn0261602	RpL8	1	0.194051	20	0	3428.64	169649	131087	145044	121016	126238	133369	122789	145044	148761	125079	154382	127226	110664	135892	127226	102932	139561	116478	160836	126238	145044	152950	142508	121016
FBgn0034753	CG2852	1	0.194051	24	10	1616.68	5552.67	5381.92	8792.58	7839	6355.46	7110.67	9209.79	7029.56	5400.25	6796.5	6930.42	5211.12	4460.71	6179.71	8334.12	6381.83	6870.5	8939.04	6796.5	7148.96	5400.25	6703.83	5533.5	7176.29
FBgn0034128	CG4409	1	0.194051	24	8	233.655	606.875	633.646	1147.17	792.271	928.729	1042.5	1200.62	903.5	840.958	514	721.542	669.146	663.146	397.917	1120.83	517.146	738.167	722.042	423.792	696.875	618.75	438.208	596.271	303.896
FBgn0033229	CG12822	1	0.194051	24	16	163.533	1798.25	1463.9	1620.9	1425.94	1321.54	1409	1599.62	1695.17	2088	1519.17	1773.38	1537.23	1158.08	1311.21	1651.67	1519.92	1468.5	1564.98	1840.71	1635.5	1477.62	1887.5	1688.46	1484.35
FBgn0266064	GlyS	1	0.194051	24	6	153.442	2086.42	1898.96	1394.88	2029.88	2457.17	2097.9	1836.29	2044.12	1863.79	1608.75	1645.54	1812.88	2632.08	1980.27	2523.08	1633.12	2326.21	1732.88	1330.96	1365	1201.08	1739.02	1861.58	1357.92
FBgn0040256	Ugt86Dd	1	0.194051	24	11	107.259	316.75	272.083	478.375	614.042	577.25	757	431.333	760.833	532.458	613.417	366.208	506.833	475.271	150.458	444.417	517.146	624.833	442.833	227.979	466.938	434.812	526.812	295.667	227.312
FBgn0003429	slo	1	0.194051	28	12	106.994	287.667	395.146	377.833	664.917	808.417	698.875	891.771	536.812	325.583	488.583	828.042	559.562	478.938	279.729	522.958	394.438	638.792	453.312	403.083	719.583	904.792	505.958	636.458	411.792
FBgn0032022	CG14275	1	0.194051	28	12	96.5348	278.125	308.667	444.417	210.875	437.979	356.042	736.125	589.812	436.042	381.458	412.583	252.583	333.375	265.917	425.208	178.458	333.75	291.417	304.958	338.333	518.896	292	362.146	273
FBgn0283680	IP3K2	1	0.194051	28	18	92.8372	481.562	644.292	363.333	545.25	539.708	564.75	530.542	626	896.833	1026.54	558.5	682.708	708.104	671	345.875	978.875	632.167	671.604	542.562	580.208	734.667	777.771	616.042	906.438
FBgn0034538	CG16799	1	0.194051	24	6	85.9282	511.625	456.5	562.375	609.146	550.917	591.125	415.667	405.5	520.354	417.583	340.75	617.771	528.812	548.167	651.958	594.625	452.729	542.625	447.854	729.083	425.625	477.271	523.458	753.604
FBgn0031942	CG7203	1	0.194051	28	4	83.2324	282.75	406.667	718.917	534.25	376.708	292.708	167.521	403.25	257.104	253.292	337.125	463.5	328.542	188.542	890.417	196.042	408.167	405.396	208.125	333.708	143.812	301.062	237.958	283.333
FBgn0034277	OstDelta	1	0.194051	28	8	81.3762	286.417	353.333	410.5	428.583	361.125	429.146	242.583	419.042	442.646	426.083	236.792	311.25	267.667	150.458	446.208	234.833	355.542	462.083	282.812	465.396	306.521	377.417	263.25	273
FBgn0031322	CG5001	1	0.194051	28	4	76.2497	671.25	774.208	775.083	936.833	605.062	719.75	583.104	794.708	747.917	574.333	644.438	675.938	611.917	597.271	580.208	1022.21	664	803.958	641.104	797.583	641.292	712.125	557.167	582.792
FBgn0036501	CG7272	1	0.194051	24	4	75.2038	661.688	799.75	975.167	905.458	1029.25	706.208	1214.75	603.167	398.583	915.167	628.146	799.104	846.667	633.271	594.542	895.833	640.667	768	528.167	455.708	593.875	469.292	542.25	377.708
FBgn0038725	CG6184	1	0.194051	22	15	71.0127	355.458	152.25	153.458	162.042	202.146	145.583	381.792	246.958	237.188	279.729	363.646	163.792	115.542	156.917	207.417	165	143.812	196.625	248.917	172.792	165.375	238.917	219.208	95.8333
FBgn0061492	loj	1	0.194051	24	8	59.78	174.958	283.062	272.792	237.458	372.417	370.667	333.875	298.917	98.1875	249.75	275.458	170.25	325.75	85.75	317.417	248.917	268.688	200.917	282.812	187.771	237.167	149.625	209.542	136.688
FBgn0039722	Capa	1	0.194051	24	16	55.3311	121.042	156.833	206.854	92.5833	97.5417	190.75	227.917	221.125	242.875	268.208	191.021	235.083	105.083	85.75	194.333	107.833	98.3125	156.104	158.417	124.792	121.125	173.896	122.917	158.229
FBgn0038803	CG5191	1	0.194051	28	3	54.6019	698.875	550.917	560.521	734.667	548.167	412.833	535.458	477.708	423	446.021	578.333	492	436.042	384.583	482.792	502.792	499.271	482.208	584.688	380.417	438.042	395.833	390.438	344
FBgn0034009	CG8155	1	0.194051	26	6	54.3662	116.167	224.792	201.125	370.792	124.708	264.188	75.1667	230.938	162	157.896	107.083	121.833	123.583	215.729	146.708	325.646	87.9583	225.438	123.271	168.562	79.375	153.375	63.3958	46.4167
FBgn0034365	CG5335	1	0.194051	28	10	53.1509	661.688	671.958	680.167	788.125	772.292	857.396	758.583	855.312	710.083	538.917	659.833	655.25	736.375	407.5	772.917	528.812	691.75	498.542	948.5	635.125	812.458	585.167	690.625	466.5
FBgn0038983	CG5326	1	0.194051	26	7	46.6543	362.75	430.375	502.396	355.792	368.875	400.875	423.083	434.125	334.896	358.375	239.625	213.542	399.667	340.562	440.625	304	389.875	381.875	300.938	383.875	379.792	379.375	313.042	353.542
FBgn0028436	ECSIT	1	0.194051	24	19	46.4996	515.917	330.854	413.146	315.792	365.604	322.438	397.229	354.25	489.375	335.625	432.771	425.688	397.542	330.021	507	280.604	371.25	300.604	400.958	380.417	535.625	416.5	545.167	333.667
FBgn0040321	GNBP3	1	0.194051	26	13	44.0321	1117.79	1073.79	996.958	1225.88	959.583	1480.19	1155.56	1541.5	1253.88	1020.73	1112.79	1358.79	836.896	814.292	1077.62	865.125	903.5	1086.12	1131.21	1550.12	1005.54	1257.04	982.5	1169.88
FBgn0036662	CG9706	1	0.194051	20	12	43.7522	211.417	169.917	291.708	185.833	227.875	277.438	360.042	285.125	231.25	194.396	227.917	163.792	233.125	184.292	286.083	276.208	237.75	174.417	201.708	274.833	210.792	203.75	216.375	208.167
FBgn0038721	subdued	1	0.194051	28	4	42.2938	209.583	433.646	400.208	353.146	295.354	266.042	337.771	263.729	210.292	282.917	255.979	179.458	184.375	235.542	323.333	308.417	251.042	271.792	226.938	129.542	246.25	251.667	235	143.438
FBgn0035437	Strip	1	0.194051	28	4	40.8354	558.5	461.479	596.708	529.479	493.979	534.667	465.562	455.5	547.083	377.417	559.75	374.333	476.917	550.396	492	582.667	514.25	408.167	563.146	547.979	458.917	430.875	436.792	373.75
FBgn0263406	CR43452	1	0.194051	26	5	36.5633	146.542	78	135.875	141.75	168.604	83.3542	158.625	108.208	71.0417	58.4583	117.021	84.1667	147.167	68.2083	125.417	100.542	133.458	87.1875	80.875	47.8333	91.2083	24.25	62.375	44.75
FBgn0037541	CG2747	1	0.194051	24	6	35.4879	587.042	352.208	613.542	511.625	444.729	358.104	439.708	471.25	394.542	374.833	632.958	359.542	446.021	310.417	528.333	484.583	431.333	409.312	375.25	241.75	292.958	329.083	323.375	227.312
FBgn0019990	Gcn2	1	0.194051	28	4	34.2947	101.833	166.208	138.583	242.792	162.083	192.583	105.938	160.104	100.854	113.583	169.083	129.875	121.917	56.7917	166.792	208.104	126.667	131.583	105.083	123.5	108.958	184.958	76.25	93.6667
FBgn0037382	Hpr1	1	0.194051	20	16	33.8675	320.417	265.604	222.479	307.208	225.812	247.833	280.042	295.729	321.25	251.917	268.792	249.75	251.25	254.25	282.104	221.708	259.042	290.333	306.292	332	269.417	253.625	288.625	210
FBgn0033998	row	1	0.194051	28	4	33.1014	263.729	259.25	327.958	292.667	233.75	113.042	110.583	225.292	246.292	263.833	188.979	152.125	242.417	150.458	245.458	230.667	303.625	252.833	239.083	250.438	206.854	197.896	246.083	188.542
FBgn0015569	alpha-Est10	1	0.194051	20	14	32.9689	171.75	192.562	161.708	124.667	206.583	239.854	218.375	183.125	236.167	240.438	164.417	136	175.167	137.167	191.333	100.542	271.833	206.958	182.438	139.958	308.5	217.625	162.083	115.167
FBgn0262656	Myc	1	0.194051	28	16	32.9689	12.5	12.125	44.375	31.3333	0.8125	18.8125	177.542	21.4167	59.9167	249.75	90.1042	39.9167	0.666667	614.125	9.58333	140.458	2.14583	33.75	18.9167	282.104	49.2083	187.729	87.4583	3697.42
FBgn0000078	Amy-d	1	0.194051	28	10	31.3189	140.083	123.479	275.375	238.625	268.021	296.25	205.167	216.375	162	189.375	194.333	121.833	230.667	244.062	227.979	165	274.417	175.625	334.542	657.333	449.542	289.854	541.5	559.021
FBgn0031868	Rat1	1	0.194051	28	26	30.9212	138.542	130.917	113.708	169.542	124.708	93.9375	96.6042	90.25	105.167	135.125	125	176.5	148.896	156.917	90.5	178.458	136.083	134.875	143.938	89.1667	139.208	119.958	145	104.75
FBgn0038989	CG6937	1	0.194051	20	0	30.9065	605.271	361.25	392.542	321.875	348.833	344.958	407.667	314.708	440.083	381.458	622.542	386.833	420.625	310.417	528.333	248.917	384.875	358.104	547.979	448.938	451.625	420.75	435.958	197.979
FBgn0035936	Tsp66E	1	0.194051	28	24	30.7886	157.25	218.333	124.938	143.5	157.375	138.208	136.292	97.0833	199.75	242.208	161.979	184.938	198.083	181.75	112.75	239.25	160.312	174.417	89.3333	140.458	110.062	193.771	171.708	247.917
FBgn0050411	CG30411	1	0.194051	24	0	25.2938	77.625	60.5625	78.625	46.6042	49.25	18.8125	43.0625	16.25	29.2083	24.7917	92.0833	42.4583	47.9792	23.0208	31.25	87.9167	18.1667	43.2917	18.9167	27.1667	21.2083	25.4167	64.5417	22.9583
FBgn0004101	bs	1	0.194051	28	0	25.0434	232.417	149.625	169.917	181.333	135.896	90.7917	163.708	115.083	165.646	108.167	138.833	139.083	167.875	170.812	147.688	208.104	183.229	167.688	103.708	130.208	176.917	123.542	160.333	59.75
FBgn0031344	CG7420	1	0.194051	28	2	23.1136	153.646	107.042	92.625	139.042	105.417	79.375	142.562	72.125	63.4583	46.2292	155.292	70.8125	83	36.25	119.375	152.771	75.625	81.7083	132.292	43.5833	93.2292	35.3125	83.4167	18.1667
FBgn0026369	Sara	1	0.194051	28	2	21.7141	424.875	395.146	418.604	424.792	402	379.875	591.708	364.208	208.104	381.458	500.583	329.042	412.167	257.958	427.042	467.917	293.854	308.771	404.062	272.5	385.625	304	292	80.0625
FBgn0032336	AstC	1	0.194051	28	20	20.9186	46.3958	92.1458	22.1667	37.1667	44.125	41.625	107.188	62.625	67.0417	142.542	57.4792	105.042	41.875	83.25	39.7083	152.771	25.6667	138	13.5833	47.4583	47.875	66.125	46.5833	160.104
FBgn0051189	CG31189	1	0.194051	24	22	19.1803	90.9792	99.0417	103.208	75.7083	59.1667	56.4583	62.9583	45.0208	67.0417	51.25	93.2917	121.833	119.042	47.5625	87.6458	40.0833	18.1667	59.9167	78.875	32.9792	78.2917	17.375	121.229	53.25
FBgn0034786	CG13531	1	0.194051	24	4	19.0035	307.354	245.917	340.938	356.417	259.958	308	205.167	230.938	330	223.312	281.125	334.333	293.854	233.354	313.333	456.354	284.208	227	210.875	261.062	235.333	255.104	285.75	102.583
FBgn0034187	CG6967	1	0.194051	28	22	18.0018	5.66667	37.875	34	55.625	5.47917	1.39583	12.4167	19.1667	48.9583	62.4167	20.5833	70.8125	9.16667	85.75	32.5417	36.9583	10.5833	48.4583	15.1042	11.1667	6.125	28.5417	14.5	73.75
FBgn0035134	CG1231	1	0.194051	20	18	15.0702	74.0417	80.8333	108.167	70.0833	47.5833	43.4792	49.375	65.3333	84.6042	100.271	87.3333	129.875	49.5	36.25	68.5417	75.2917	56.1042	72.125	72.2083	48.6458	46.625	71.1667	33.9167	22.9583
FBgn0036913	Usp32	1	0.194051	26	5	14.1716	282.75	305.417	325.708	370.792	335.979	142.625	374.625	254.458	313.875	228.625	305.667	238.104	325.75	244.062	377.854	589.625	361.25	343.917	364.958	136.271	277.438	272.75	273.625	149.75
FBgn0038165	Task6	1	0.194051	28	0	13.435	52.0833	70.5417	87.1875	115.375	15.5	30.7083	49.375	16.25	49.7083	62.4167	33.0833	63.1667	26.4583	28.5625	50.3958	132.667	43.2917	74.5625	28.2708	33.7083	9.16667	19.5417	18.6875	73.75
FBgn0262871	lute	1	0.194051	28	4	12.2565	244.208	303.667	289.042	330.292	246.917	252.979	271.708	141.75	344.208	210.083	161.979	160.479	294.875	340.562	201.25	351.708	308.167	324.562	176.938	300.396	236.229	289.854	193.438	97.8125
FBgn0037195	CG11226	1	0.194051	26	18	11.9545	94.6458	105.958	73.125	89.0417	111.125	63.1458	68.3333	147.25	109.562	157.896	76.0833	107.688	124.875	111.812	85.9583	79.25	79.4583	80.5417	132.292	75.5833	114.292	138.729	133.375	108.208
FBgn0033221	CG12825	1	0.194051	28	13	11.3432	36.25	46.5833	28.2917	39.125	113.667	72.625	87.25	73.7083	47.875	55.1667	49.25	44.8125	71.0417	49.4167	37.625	40.0833	50.25	43.2917	10.3333	96.1042	63.1667	57.7083	53.4167	39.7083
FBgn0053514	CG33514	1	0.194051	28	24	10.8423	41.875	24.125	47.2917	32.625	9.79167	10.625	18.2917	12.4167	13.5417	32.4375	23.0417	42.4583	15.7083	45.4583	12.125	53.4167	10.5833	37.5	11.125	19.1458	18.0833	12.5	15.5	33.6667
FBgn0037327	PEK	1	0.194051	24	6	10.2236	197.979	247.833	289.042	373.188	212.667	304.417	192.542	233.375	288.333	220.375	239.625	244.208	230.667	255.958	308.583	383.938	304.354	282.042	196.042	243.812	199.875	277.917	231.292	250.042
FBgn0032050	CG13096	1	0.194051	28	22	9.78164	275.958	410.375	325.708	291.042	216.958	301.583	368.229	314.708	315.417	251.917	539.708	486.167	283.062	486.562	387	253.083	266.438	349.562	280.542	318.208	303.771	364.062	326.792	427.604
FBgn0035544	CG15021	1	0.194051	20	16	9.64906	77.625	82.0417	65.4375	70.5417	15.1042	51.375	41.7083	95.0417	33.7083	72	46.7917	44.8125	25.8333	16.7083	68.5417	40.0833	41.375	109.583	69.0625	97.6875	45.4167	76.7917	38.875	10.5833
FBgn0038919	CG17843	1	0.194051	20	12	7.15946	15.0833	33.875	13.75	27.875	15.1042	25.3333	45.4583	38	29.2083	64.0208	22.4167	30.3333	10.5	18.9167	33.9167	36.9583	9.29167	31.125	25.2917	27.9167	5.25	13.4583	18.6875	32.125
FBgn0087012	5-HT2A	1	0.194051	26	12	6.17245	225.583	199.25	231.042	285.771	224.917	247.833	291.125	287.042	233.125	223.312	248.083	203.708	208.417	223.208	206.354	152.771	268.688	327.583	171.75	264.958	270.875	266.458	241.458	143.438
FBgn0040928	CR15345	1	0.194051	28	24	5.98094	56.2917	65.5417	60.375	59.125	14.5	14.7083	50.7917	18.1458	53.8333	41.875	21.5417	78.7917	18.875	56.7917	17.2083	64.5417	14.4583	51.2917	13.5833	15.7292	24.75	45.4167	12.2917	141.167
FBgn0033665	Zip48C	1	0.194051	20	16	5.65685	323.667	233.125	310.667	282.812	227.188	277.438	285.438	314.708	321.25	279.729	277.5	285.667	204	170.812	292.667	294.25	285.833	330.708	355.417	257.667	209.542	294.771	250.958	250.042
FBgn0032259	CG6144	1	0.194051	28	2	2.22444	152.125	196.833	174.771	237.458	108.583	95.2083	89.9167	234.625	149.438	90.375	97.2917	238.104	127.167	152.583	145.667	221.708	98.3125	179.25	114.583	68.3125	57.9167	144.792	44.0417	102.583
FBgn0035146	CG13893	1	0.194051	20	16	1.41421	41.875	46.9167	57.5417	44.9167	31.5	17.6042	69.7917	33.625	44.1667	62.4167	43.7917	32.8333	29.2083	8.95833	29.9583	30.4583	34.2917	44.4583	40.3958	13.5417	41.5208	36.6875	27.875	19.2083
FBgn0034245	UQCR-6.4	1	0.209879	20	18	1182.08	6565.75	7345.88	7492.29	4354.46	5674.17	4812.29	7176.29	5602.17	8939.04	6930.42	7596.04	8982.96	5877.46	5268.29	8512.92	2727.54	5426.62	5778.38	7681.54	6796.5	5778.38	6565.75	7492.29	4675.04
FBgn0031417	CG3597	1	0.209879	28	4	1077.45	7206.33	5945.71	5110.17	6754.79	6226.12	5141.29	6729.5	5674.17	3760.62	3139.17	5506.79	2960.08	5110.17	2145.88	6648.54	2514.46	6967.54	3820.75	2976.12	4233.25	4058	2994.92	3586.75	1769.38
FBgn0036663	CG9674	1	0.209879	24	20	566.967	4354.46	3572.88	3139.17	3226.54	2927.54	2715.46	3139.17	2771.06	4275.79	3735.38	6404.58	3246.62	2911.08	4058	3607.5	4190.75	3603.35	3164.79	4045.67	3514.75	3795.88	4332.21	4736.08	2846.21
FBgn0035046	ND-19	1	0.209879	20	18	272.943	3716.83	3269.96	3103.21	2883.96	2615.79	3395.88	2483.83	3572.88	3878.83	3079.38	3445.38	3586.75	2674.42	2919.58	3853.17	2755.5	2727.54	2930.71	3697.42	3445.38	2826.5	3343.62	3035.38	2422.38
FBgn0000721	for	1	0.209879	24	4	83.527	1082.58	2054.29	1311.75	2272	1568.46	1451.04	1332.92	1460.75	1244.75	1692.71	1401.54	1297.52	1606.92	1840.71	1692.71	2715.46	1652.58	1707.46	1513.96	1197.42	1339.08	1367.38	1369.31	1488.6
FBgn0029804	CG3097	1	0.209879	28	12	48.0685	263.729	360.042	347.104	282.208	227.188	390.583	366.458	436.625	322.958	385.75	337.125	460.167	210.083	224.979	286.083	230.667	293.083	244.729	290	305.292	354.458	360.042	286.729	234.208
FBgn0031306	CG4577	1	0.209879	28	26	47.6561	193.312	273.625	214.375	286.292	193.312	215.25	168.771	160.104	247.354	291.854	152.625	348.875	260.708	271.146	194.333	304	175.125	355.562	69.9792	182.458	179.917	177.396	185.771	303.896
FBgn0030400	CG11138	1	0.209879	28	18	26.487	87.3333	80.8333	100.167	53.4583	54.5417	83.3542	133.417	20.2917	117.271	177.708	145.458	107.688	87.3333	203.354	72.1667	156.417	78	109.583	72.2083	232.479	119.958	182.354	167.688	679.083
FBgn0040843	CG15213	1	0.209879	28	0	17.442	205.25	171.5	161.708	93.3542	98.7917	223.708	138.5	117.875	67.0417	83.4167	127.25	238.104	142.542	116.125	139.792	83.4167	87.9583	156.104	136.292	30.5833	49.2083	73.5833	93.4167	83.8958
FBgn0038846	CG5697	1	0.209879	28	2	16.2782	94.6458	69.6458	65.4375	89.0417	99.2917	63.1458	46.625	46.4167	32.2917	38.7083	77.375	51.7917	53.9167	17.7292	74.125	36.9583	77.5417	49.375	46.625	32.9792	46.625	54.5417	51.6042	20.2917
FBgn0028993	scro	1	0.209879	28	22	11.299	162.083	159.292	146.104	171.375	101.625	116.708	141.375	155.083	180.417	177.708	99.5417	197.208	162.083	150.458	121.167	174.833	121.854	120.75	80.875	133.667	145.958	146.042	129.104	126.75
FBgn0265813	CR44602	1	0.209879	24	19	10.695	48.0417	62.625	83.7708	33.6458	24.125	46.5625	47.8333	30.4583	169.312	92.1458	42.6042	75.8542	16.5833	51.4167	25.2917	57.2917	30.4583	64.125	32.7083	38.2917	67.4583	124.708	59.125	89.875
FBgn0015574	alpha-Est6	1	0.209879	26	11	8.01388	12.5	24.125	19.2083	27.3333	34.1458	51.375	29.1667	33.625	39.4167	17.5417	19.5	24.375	52.1667	13.625	29.9583	22.8958	37.7083	29.25	55.7292	59.75	33.3333	17.375	16.25	59.75
FBgn0002524	lace	1	0.209879	28	22	1.62045	148.708	156.833	195.333	141.75	154.75	85	154.625	112.646	154.542	156.375	155.292	184.938	162.958	100.562	141.75	149.417	116.708	97.8125	138.542	109.833	121.875	123.542	132.5	186.708
FBgn0004429	LysP	1	0.209879	28	14	0.824958	5.66667	12.125	9.04167	11.25	14.7917	7.85417	12.4167	20.2917	22.6875	11.2083	5.91667	9.91667	13.5	7.54167	6.5	13.5833	18.1667	31.9583	13.5833	107.583	14.625	42.9167	25.1042	54.75
FBgn0033820	CG4716	1	0.225707	20	6	3387.6	21465.2	63128.2	34325	35243.2	25055.7	40974.8	23998.8	22798.4	18633	22798.4	31340.4	37846.1	33526.6	48153.3	34325	39691.7	29594.5	42208.9	29073.6	36620	33526.6	26134.2	46797.4	37846.1
FBgn0001248	Idh	1	0.225707	24	2	1250.67	14826.9	14970.2	9991.75	9908.5	11104.5	9908.5	11348.9	8223.04	5552.67	6028.04	12204.6	6249.96	17305.4	11348.9	10234.8	11026	11782	7755	9538.96	9209.79	12153.9	6648.54	14889.8	7249.75
FBgn0030160	CG9691	1	0.225707	24	6	676.024	8003.62	13696.1	11164.8	9250.92	8223.04	10955.2	9749.79	11439.1	5755.08	7016.88	8939.04	8294.88	8394.42	8358.17	10164.7	8471.38	6796.5	9375.17	8223.04	9749.79	6381.83	6616.46	8684.67	5049.83
FBgn0037715	CG9399	1	0.225707	26	3	307.15	3940.58	3607.5	3487.54	3385.08	4958.5	3462.12	4362.54	2412.25	1698.29	2178.67	3760.62	3173.12	5625.62	2432.96	3751.83	3096.25	4575.71	2800.38	3011.04	1951.21	3139.17	2044.12	3343.62	1901.08
FBgn0033663	ERp60	1	0.225707	28	8	302.539	1240.48	1269.38	1801.62	1621.54	1487.46	2147.08	1715.21	2007.71	1257.58	1168.35	1561.12	1345.56	1074.23	1438.46	1707.46	1397.21	1392.83	1741.17	1330.96	1815.21	1056.02	1523.38	1133.71	1640.04
FBgn0026428	HDAC6	1	0.225707	20	16	297.221	10543.3	4650.5	6596.54	9209.79	6616.46	5852.33	7016.88	7804.38	8394.42	6425.71	9991.75	5506.79	5307.08	5975	6505.75	6320.67	8334.12	7249.75	7345.88	8726.12	6967.54	8294.88	6149.71	4952.85
FBgn0033799	GLaz	1	0.225707	28	4	198.55	1222.79	1366.58	1227.81	1293	989.875	1423.62	1012.21	1226.5	993.25	898.021	959.583	850.083	1154.21	1249.83	1217.5	1050.56	1137.06	991.917	799.104	1428.92	842.271	1015.17	1008.46	816.583
FBgn0027506	EDTP	1	0.225707	28	26	183.789	1290.54	1230	1311.75	1133.17	1059.31	843.062	1123.29	935.729	970.083	1106.27	1523.38	1073.79	1486.29	1153.46	1384.42	1612.48	1284.04	998.667	1337.54	884.375	1207.77	1086.12	1373	873
FBgn0034706	CG11275	1	0.225707	24	21	174.287	1464.79	704.896	1292.54	799.583	696.083	686.083	755.938	746.583	1002.42	984.812	1388.75	961.625	952.208	1169.88	1159.17	920.542	968.958	823.417	1775.67	1023.6	1224.15	1024.46	1630.6	1042.5
FBgn0027356	Amph	1	0.225707	28	26	170.531	377.854	829.458	493.75	686.708	373.583	529.333	302.833	371.604	377.25	498.25	331.125	666.271	565.917	907.5	320.708	743.5	452.729	921.25	355.417	450.25	281.708	505.958	330.979	673.208
FBgn0263603	Zn72D	1	0.225707	24	17	145.016	1000.33	657.333	637.375	662.125	851.062	613.542	909.271	743.125	839.958	878.896	1057.88	434.875	638.792	702.333	686.562	508.667	804.375	704.062	763.354	744.958	930.062	882.458	765.542	551.208
FBgn0039562	Gp93	1	0.225707	28	4	141.628	1030.65	764.083	754.083	1189.67	903.5	790.833	699.125	1335.38	708.104	618.75	876.958	552.958	501.938	606.062	949.083	634.958	743.125	877.604	599.583	989.125	497.271	889.021	443.5	403.125
FBgn0034371	SP2637	1	0.225707	28	2	110.751	903.188	1359.42	878.25	906	1093	778.042	964	855.312	469.833	809.333	719.583	693.208	1006.29	965.958	725.542	1032.54	1125.71	720.479	825.833	510.042	851.417	862.458	810.104	679.083
FBgn0267336	Glut4EF	1	0.225707	28	22	106.42	237.417	312.542	231.042	266.292	169.062	218.625	369.083	162.583	412.312	432.646	369.125	390.542	255.917	614.125	150.458	383.938	201.938	396.562	252.292	358.375	260.917	351	287.958	419.042
FBgn0021995	Rs1	1	0.225707	28	26	87.7402	574.479	336.583	496.75	307.75	303.625	290.958	371.583	250.625	516.125	385.75	641.104	417.104	413.542	575.854	511.104	394.438	427.042	428.104	522.938	407.042	353.083	355.875	405.292	409.583
FBgn0052311	zormin	1	0.225707	28	4	82.2306	387.542	503.542	610.917	691.125	337.917	611.438	256.625	624	387.25	462.083	377.667	496.312	303.667	600.833	536.812	639.125	377.333	607.208	282.812	444.583	210.792	491.333	359.583	308.312
FBgn0013773	Cyp6a22	1	0.225707	24	7	79.8736	362.75	267.833	448.667	469.292	493.542	404.208	397.229	277.083	236.167	391.083	332.375	308.5	479.583	203.354	392.917	435.708	357.333	248.583	364	236.188	344.833	232.75	302.146	190.958
FBgn0015024	CkIalpha	1	0.225707	28	20	76.618	411.958	284.083	255.583	240.646	196.375	246.25	518.354	226.729	235.042	1115.92	728.792	620.375	311.167	976.875	245.458	769.125	174.208	936.083	255.75	539.125	305.25	320.792	359.583	2535.21
FBgn0010620	CG10939	1	0.225707	28	18	69.1492	395.167	614.125	344.188	407.417	440.208	585.333	433.646	545.875	481.417	682.5	338.854	468.396	538	674.917	368.229	522.938	430.792	458.292	435.792	457.417	633.833	655	509.292	641.625
FBgn0029959	Rab39	1	0.225707	28	0	66.3649	407.042	782.896	460.729	661.125	565.75	540.792	412.021	386.917	469.833	456.542	379.542	571.417	635.125	550.396	505.958	522.938	636.312	408.167	459.271	522.75	482.792	392.208	496.812	337.938
FBgn0261872	scaf6	1	0.225707	24	20	64.5235	628.333	521.917	371.958	460.167	524.542	453.125	498.396	514.604	481.417	551.417	603.604	586	501.938	597.271	511.104	573.667	531.5	584.5	545.333	568.833	551.75	665.625	632.75	546.5
FBgn0029113	Uba2	1	0.225707	24	16	60.0304	657.083	588.083	475.625	591.125	496.458	588.375	658.375	676.833	817.042	672.979	715.167	460.167	548.5	600.833	632.833	484.583	565.917	732.292	610.75	630.292	607.042	740.667	548.333	711.5
FBgn0000527	e	1	0.225707	28	2	57.0989	1231.92	666.542	770.521	742.75	747.542	443.792	716.042	662	401.75	498.25	930.062	672.25	805.833	380.667	864.75	611.125	747.375	625.042	475.458	651.958	505.062	500.021	621.292	369.125
FBgn0027585	CG8740	1	0.225707	20	0	55.2722	2544.12	2174.33	1107.33	1844.54	1448.5	1826.46	1508.75	2251.54	1904.62	1665.75	2102.67	1715.21	1028.33	1859.58	1453	1889.44	1434.79	1578.12	2358.67	2057.92	1796.17	2295.88	1815.21	1556.42
FBgn0036516	CG7656	1	0.225707	26	18	55.1543	376.542	411.167	286.417	298.125	485.667	354.333	476.667	492	233.125	313.875	504.792	449.208	415.458	378.167	294.771	363.479	402.875	380.042	499.792	371.375	572.417	428.708	477.833	495.375
FBgn0036896	wnd	1	0.225707	24	4	53.9464	135.833	254.208	231.042	309.625	167.354	254.333	117.125	212.417	216.417	154.75	132.208	176.5	181.333	317.292	166.792	304	157.896	232.292	97.2917	194.292	119.958	184.958	150.333	229.375
FBgn0021760	chb	1	0.225707	20	6	53.6812	312.292	379.542	313.833	492.521	428.104	414.292	306.625	371.604	270.896	302.896	287.583	486.167	493.542	702.333	293.417	435.708	431.333	319.167	369.333	367.708	417.958	340.958	346.271	427.604
FBgn0038861	CG7009	1	0.225707	20	16	53.1656	636.833	385.479	470.896	331.438	312.875	395.833	443.354	551.75	471.021	432.646	435.875	500.167	340.042	324.25	445.521	346.562	379.208	454.646	444.583	448.938	374.375	442.792	410.833	377.708
FBgn0001235	hth	1	0.225707	24	20	46.9931	234.25	222.75	267.042	162.5	226.75	102.271	653.312	185.771	244.729	751.125	393.708	520.646	205.792	602.708	145.667	703.646	161.021	489.271	231.292	353.583	301.583	482.5	261.854	2376.12
FBgn0051126	CG31126	1	0.225707	20	16	45.137	309.146	403.771	327.958	297.708	309.25	294.271	452.5	425.812	385.333	327.854	373.917	482.667	299.667	295.292	317.417	289.167	257.042	445.938	377.625	361.25	320.792	335.729	260.75	342.458
FBgn0024995	CG2680	1	0.225707	28	6	41.2921	217.062	115	195.333	179.917	192.979	136.833	206.5	216.375	139.542	113.583	185.875	89.8958	150	96.5833	197.333	111.521	227.042	196.625	137.208	227.917	162.292	140.167	132.5	134.271
FBgn0027453	Dnz1	1	0.225707	20	16	40.8207	453.312	450.25	255.583	379.292	334.896	480.875	306.625	405.5	464.458	440.333	346.042	374.333	325.75	235.542	396.25	456.354	341.771	410.625	607.958	420.688	370.667	484.417	351.708	321.479
FBgn0031313	CG5080	1	0.225707	28	12	38.4489	252.458	181.333	161.708	162.5	227.188	220.25	333.875	254.458	195.229	142.542	355.542	160.479	146.458	156.917	215.979	140.458	214.083	110.542	337.042	300.396	277.438	241.229	289.583	110.292
FBgn0037288	CG14661	1	0.225707	24	2	31.6136	1149.33	1631.71	1175.06	894.833	1130.35	1372.27	933.854	1231.29	713.917	870.438	1166.62	1434.04	1292.08	1119	1406.29	895.833	957.583	1033.1	863.125	984.458	1025.83	996.625	1201.79	1124.92
FBgn0259978	vlc	1	0.225707	20	6	29.669	119.042	185.917	198.083	267.542	209.562	176.958	156.125	158.021	123.458	175.625	110.333	113.583	223.312	283.625	136.75	156.417	180.833	174.417	111.479	147.542	212.042	121.25	159.188	197.979
FBgn0040609	CG3348	1	0.225707	20	11	29.6322	83.3542	63.9792	100.167	81.875	203.458	110.167	315.875	207	46.0833	64.0208	100.25	89.8958	93.8333	32.5417	204.375	64.5417	97.875	53.7083	100.458	44.375	15.5	28.5417	46.5833	106.583
FBgn0016013	Faa	1	0.225707	24	18	28.3432	858	652.167	954.333	496.604	594.292	563.625	684.854	710.25	877.833	692.25	580.625	592.708	726	926.583	574.333	336.708	606.417	648.5	651.146	573.792	998.667	917.833	777.5	851.417
FBgn0032752	CG10702	1	0.225707	24	14	27.4004	194.833	151.479	214.375	173.542	187.125	194.333	304.812	223.708	224.25	305.917	267.292	179.458	172.583	212.875	282.104	140.458	210.5	230.938	222.188	262.792	171.5	253.625	214.25	155.938
FBgn0037755	CG12945	1	0.225707	24	4	25.9567	50	105.208	119.354	139.042	43.3125	100.708	39.3542	64	100.854	38.7083	72.125	75.8542	50.875	54.8333	70.5417	100.542	41.8542	73.125	60.5417	24.375	39.1875	68.875	61.375	39.7083
FBgn0035421	CG12034	1	0.225707	23	9	25.7799	547.708	437.792	534.375	520	557.917	404.208	632.833	553.5	495.083	372	507.417	417.104	569.125	352.875	666.688	618.604	549.271	531.958	545.333	550.25	404.271	438.208	491.021	333.667
FBgn0000075	amd	1	0.225707	24	16	25.4853	160.625	60.125	78.625	57.6667	65.8333	54.625	146.458	82.0833	187.312	96.1667	143.5	44.8125	94.375	53.2708	91.75	87.9167	87.9583	96.1458	106.583	75.5833	176.917	99.25	117.417	110.292
FBgn0024998	CG2685	1	0.225707	24	16	24.9992	386.604	201.833	198.083	254.167	257.646	201.771	286.625	260.542	415.083	205.875	298.75	229.167	266.208	192.542	293.417	136.958	292.146	252.833	330.625	267.083	359.417	342.583	371.708	225.521
FBgn0035439	CG14961	1	0.225707	20	18	22.7895	64.625	32.875	31.3333	30.7083	2	13.8333	47.8333	18.1458	76.3542	55.1667	43.7917	39.9167	4.58333	10.875	12.9167	36.9583	8	31.125	13.5833	14.4375	8.625	41.4167	11.625	13.25
FBgn0036476	sstn	1	0.225707	20	18	22.4801	28.875	66.6458	50	66.125	19.9583	18.8125	34.375	20.2917	52.0833	75.2917	31.3333	54.3333	27.8958	51.4167	24.125	40.0833	22.5208	82.8333	34.875	55.0625	32.2083	56.5833	17.8333	44.75
FBgn0039485	CG17189	1	0.225707	24	12	22.0087	46.3958	64.5417	164.292	83.0417	130.604	89.4167	163.708	137.208	153.958	60.4583	89.2917	87.3333	60.3542	107.5	120.167	68.1042	84.1875	116.771	59.2917	119.396	102.083	102.042	48.7292	30.375
FBgn0032166	CG4619	1	0.225707	28	23	21.5299	173.25	159.292	201.125	137.167	143.958	158.583	197.146	166.75	215.25	226.792	209.542	241.167	187.125	233.354	210.292	144.958	196.083	194.292	132.292	130.208	192.979	186.625	187.771	80.0625
FBgn0010316	dap	1	0.225707	20	4	21.3016	46.3958	109.083	110.875	101.104	82.9583	34.4167	70.9792	39.5833	52.0833	83.4167	53.7917	119.333	91.5	61.5417	68.5417	87.9167	27.5833	53.7083	72.2083	36.7917	104.75	68.875	47.5833	93.6667
FBgn0039115	CG10214	1	0.225707	20	5	19.6664	148.708	157.583	198.083	167.292	157.75	169.375	151.271	95.0417	94.125	108.167	128.708	219.208	157.896	118.042	138.917	71.3125	113.708	116.771	154.042	81.375	157.042	81	160.333	155.938
FBgn0037792	TAF1B	1	0.225707	20	16	19.3276	44.125	47.5833	19.2083	46.6042	22.4167	9.79167	72.375	21.4167	55.6458	62.4167	54.5417	27.7917	19.5	14.5417	50.3958	49.8125	24.9583	45.6667	21.2708	20.1667	23.3958	28.5417	17.8333	18.1667
FBgn0037364	Rab23	1	0.225707	28	22	18.9298	54.4167	56.7917	19.2083	41.375	9.79167	14.7083	43.0625	36.625	80.1042	68.875	30.5	84.1667	14.7917	49.4167	21.2917	71.3125	10.8333	64.125	7.41667	35.2292	37.7083	44.1667	17.8333	44.75
FBgn0036970	Spn77Bc	1	0.225707	20	6	17.9134	28.875	22.4167	47.2917	20.2917	44.75	79.375	12.4167	45.0208	13.5417	11.2083	12.75	20.6667	37.9167	54.8333	20.1458	13.5833	22	13.0833	15.9792	227	53.2083	18.5	42.625	163.854
FBgn0032753	CG17572	1	0.225707	20	14	16.8674	96.5833	72.2292	83.7708	72.125	177.875	85	133.417	131.854	107.625	70.375	119.854	87.3333	91.5	26.6875	131.042	83.4167	133.458	106.958	73.3333	137.167	115.208	70.125	95.0417	39.7083
FBgn0035755	CG14830	1	0.225707	20	0	15.3501	38	56.125	25.2083	41.375	13.625	12	19.6667	13.7917	36.2083	33.7083	39.9167	30.3333	9.79167	9.91667	12.9167	61.0208	8.29167	27.9792	18.0417	13.9167	18.8958	24.25	17.8333	15.7083
FBgn0037061	CG12975	1	0.225707	20	0	15.1439	293.583	307.042	275.375	212.458	253.958	247.833	287.958	266.833	304.083	266.292	334.667	275.208	266.208	241.458	332.604	221.708	261.062	221.75	290	273.667	291.292	238.917	263.958	261.917
FBgn0039323	CG10559	1	0.225707	20	15	14.9671	23.625	30.5	9.04167	28.5417	14.1667	2.91667	50.7917	55.6875	35.3333	28.75	41.3333	24.375	13.0417	10.875	12.125	46.75	13.0833	33.75	22.4167	14.7917	14.625	7.39583	12.875	14
FBgn0051663	CG31663	1	0.225707	20	18	14.4957	337.938	263.292	262.333	242.792	159.625	229.375	305.417	309.625	368.229	179.375	298.75	319.833	137.958	218.708	242.583	212.438	226.542	251.333	166.125	328.792	212.729	318.333	214.25	234.208
FBgn0000119	arr	1	0.225707	26	5	13.3761	67.2083	111.5	143.875	126.875	126.771	70.9167	120.875	103.583	89.625	79.5417	97.8958	92.5833	64.4583	116.125	102.083	119.771	78.9167	120.75	58.0208	37.7083	50.0417	93.2917	82.4167	32.125
FBgn0261612	CngA	1	0.225707	20	18	12.9636	52.0833	37.25	31.3333	32.2917	15.8333	12	33.0833	18.1458	41.8333	41.875	38.0833	44.8125	17.6875	20.2083	12.9167	36.9583	20.7083	55.7917	14.4583	18.1667	6.91667	33.9583	18.6875	11.4375
FBgn0038072	CG6225	1	0.225707	28	0	12.0797	83.3542	127.958	92.625	89.7917	75.5417	116.708	53.2917	70.5417	108.521	64.0208	99.5417	51.7917	67.8125	109.583	105.25	128.104	42.625	115.396	86.2917	94.3333	51.2083	54.5417	78.25	91.9167
FBgn0027108	Inx2	1	0.225707	28	24	10.4298	148.708	278.083	164.292	200.333	169.542	171.125	241.229	133.292	144.583	266.292	201.604	339.208	151.458	184.292	133.708	221.708	142.917	174.417	133.521	112.75	142.792	134.75	174.188	365.062
FBgn0038640	CG7706	1	0.225707	20	18	10.2825	177.896	141.708	174.771	155.083	117.458	59.2917	127.167	156.75	203.229	133.688	158.417	229.167	102.875	147.917	148.812	136.958	141.708	180.25	122.375	190.333	166.438	156.75	152.167	134.271
FBgn0037236	Skp2	1	0.225707	28	4	10.2383	85.3333	70.5417	92.625	98.375	88.9375	53	58.8958	80.75	64.4583	65.5833	73.9792	68.2292	91.5	15.7083	90.5	107.833	68.875	51.2917	106.583	39.875	77.2083	87.2083	48.7292	11.4375
FBgn0033166	Eaf	1	0.225707	28	0	8.94195	357.083	385.479	243.729	326.792	320.625	183.938	356.812	178.188	249.667	316.396	332.375	314.146	342.771	293.375	268.708	460.792	284.667	385.167	426.542	217.5	246.958	187.729	224.5	216.375
FBgn0020277	lush	1	0.225707	28	0	8.45582	94.6458	75	87.1875	50.625	38.6667	12	47.8333	21.4167	41.8333	27.6458	46.0417	78.7917	39.9167	39.7083	55.8542	57.2917	31.4167	46.625	56.7917	14.7917	50.0417	19.5417	63.3958	28.7917
FBgn0028838	CSN1a	1	0.225707	20	12	6.8059	9.70833	12.125	13.75	11.25	20.875	41.625	26.0833	47.75	13.5417	17.5417	10.9792	9.91667	53.9167	56.7917	20.1458	13.5833	37.7083	13.0833	45.4167	58.0417	3.70833	9.83333	22.5	145.438
FBgn0005636	nvy	1	0.225707	28	24	4.41942	85.3333	41.7917	60.375	57.6667	25.3333	15.6458	33.0833	33.625	63.4583	85.1458	63.9167	113.583	31.125	49.4167	46.75	83.4167	61.8333	37.5	50.4583	23.5	50.0417	49.5208	50.625	36.4792
FBgn0024245	dnt	1	0.225707	24	6	4.41942	48.0417	47.5833	68.1875	66.4583	47.875	37.2083	62.9583	22.5625	36.2083	31.25	41.7917	63.1667	30.0417	9.91667	51.3333	79.25	60.4583	63.1875	16.9583	24.375	21.2083	24.25	52.4167	59.75
FBgn0016054	phr6-4	1	0.225707	24	22	2.88735	41.875	32.875	41.75	28.7917	20.375	21.2917	40.4792	23.875	29.2083	11.2083	44.8958	30.3333	19.1667	37.9167	22.5417	27.375	23.0417	28.5625	22.4167	7.0625	55	13.4583	35.2292	54.75
FBgn0263235	Phae2	1	0.225707	28	14	2.2981	17.375	12.125	22.1667	19.1667	22.4167	99.25	27.4583	32.0625	13.5417	11.2083	10.125	24.375	20.2083	26.6875	9.58333	13.5833	31.0833	24.3125	11.125	231.104	30.7083	102.979	41.5833	255.333
FBgn0052767	CG32767	1	0.225707	28	24	1.7383	41.875	40.3958	39.4167	37.6667	18.1667	16.6667	43.0625	8.5625	57.4583	65.5833	59.875	39.9167	11.5833	70.375	43.7917	75.2917	24.25	96.1458	18.9167	21.3333	23.3958	18.5	26.5	193.771
FBgn0032363	Dlg5	1	0.225707	24	4	1.35529	54.4167	86.2917	97.25	172	75	45	84.5417	57.1458	62.75	83.4167	102.75	73.0833	88.1667	94.7083	87.6458	149.417	71.0417	158.792	76.0417	51.8333	60.5833	67.5	82.4167	49.5417
FBgn0030968	CG7322	1	0.243716	20	14	625.819	7042.25	3760.62	6967.54	4093.33	7280.58	6796.5	7042.25	7891.92	7681.54	7162.62	5231.92	5098.5	6095.79	2873.5	6967.54	4301.92	7345.88	6475.17	3385.08	4197.75	4750.38	4987.71	4549.29	4301.92
FBgn0086704	stops	1	0.243716	20	16	493.619	1756.38	1359.42	728.5	1455.25	862.208	1172.08	960.542	2073.54	1860.58	1756.38	1682.62	1789.83	677.833	1210	1204.71	1737.15	874.083	1892.62	1520.56	1668.25	752.25	2182.83	858.667	1435.54
FBgn0061356	CG18003	1	0.243716	24	6	460.179	5049.83	2340	5268.29	4197.75	4667.25	4024.21	3607.5	4275.79	4701.17	4197.75	4016.46	3371.58	5284	3599.21	6475.17	4446.38	5993.29	4072.04	2544.12	3385.08	3685.83	3374	4058	1940.71
FBgn0261985	Ptpmeg	1	0.243716	24	16	268.612	1086.67	857.583	770.521	1248.33	1086.67	1002.42	999.125	1424.96	1535	1608.75	1237.46	1049.48	992.917	986.917	800.042	1271.83	1117.79	1028.79	909.271	1056.02	1062.58	1511.38	914.375	1227.81
FBgn0032407	Pex19	1	0.243716	24	20	126.13	1850.71	1709.5	1488.6	1369.88	1284.04	1561.94	1654.29	1680.04	1500.12	1253.88	2238.71	1685.1	1365	1341.88	1654.29	1161.29	1330.21	1502.58	2135.08	1597.79	1898.96	1589.83	2431.04	1588.85
FBgn0034390	CG15093	1	0.243716	24	2	104.298	1244.75	762.104	786.5	368.458	448.875	375.479	518.354	496.75	558.292	266.292	596.375	116.562	1127.17	361.271	635.917	357.667	329.542	361.271	184.229	138.292	212.729	268.354	399	83.8958
FBgn0032015	Ostgamma	1	0.243716	24	8	59.3233	177.896	287.667	423.479	332.021	306.521	471.917	309.625	253.229	196.938	270.083	257.167	149.417	271.083	223.208	397.625	149.417	236.25	184.375	199.25	281.125	229.833	237.833	185.771	179.917
FBgn0030571	CG14414	1	0.243716	24	18	26.1777	316.75	336.583	289.042	172	305.188	288.542	238.417	444.5	293.417	326.062	333.646	496.312	337.333	194.833	291.021	230.667	339.542	326.375	383.125	291.021	379.083	400.167	367.542	223.708
FBgn0035432	ZnT63C	1	0.243716	28	2	24.7045	400.208	404.333	374.917	399.771	370.729	268	387.083	301.458	317.292	339.979	408.875	323.25	346.562	281.688	328.917	594.625	374.917	409.312	397.917	215.396	328.146	348.833	308.042	317.417
FBgn0000533	ea	1	0.243716	28	12	20.9186	271.833	171.5	282.375	189.625	219.208	192.583	269	287.042	277.25	214.292	264.479	229.167	153.958	159.625	228.833	144.958	189.917	213.625	276.417	216.438	246.958	276.417	247.042	134.271
FBgn0051010	CG31010	1	0.243716	20	6	6.93849	21.4792	12.125	19.2083	16.5625	35.5833	28.8333	12.4167	28.5417	13.5417	11.2083	8.25	20.6667	41.375	130.146	18.1667	13.5833	49.5625	13.0833	11.875	52.625	18.0833	20.6667	46.5833	145.438
FBgn0266313	CR44978	1	0.243716	20	18	6.8059	46.3958	53.9167	47.2917	56.7917	14.1667	9.79167	44.2917	28.5417	48.9583	56.7917	38.0833	39.9167	16.125	11.875	17.2083	30.4583	32.8333	49.375	28.2708	10.375	56	32.625	26.5	14.7917
FBgn0039041	CG13838	1	0.243716	28	10	4.2721	9.70833	12.125	9.04167	11.25	31.5	30.7083	21.2083	16.25	13.5417	17.5417	7.125	9.91667	53.9167	9.91667	8.625	13.5833	51.2083	13.0833	29.875	51.8333	18.8958	10.7083	23.875	33.6667
FBgn0010222	Nmdmc	1	0.261725	28	18	607.67	869.417	1001.96	689.917	525.5	1824.38	1107.33	1812.88	1523.38	2061.71	2780.54	720.854	1005.92	3134.33	1728.79	895.521	1017.46	1271.83	630.292	1537.23	505.208	1500.12	1532.71	1621.54	1030.65
FBgn0019624	COX5A	1	0.261725	28	18	541.909	13804.5	13284	13912.2	13635	11851	14599	18228.9	14172.3	14401.4	15105	18410.2	13912.2	13401.2	15981.7	14599	13912.2	12026.6	15511.9	13999.8	13696.1	13912.2	14172.3	15776.7	16086
FBgn0027335	Rip11	1	0.261725	20	18	384.975	2011.69	1315.58	835.062	1233.88	725.375	730.125	789.042	1032.54	1379.5	1197.88	866.625	1135.96	708.917	1361.71	1126.21	1161.29	769.792	1111.88	1713.25	1052.29	832.125	1086.12	726.979	1100.5
FBgn0010019	Cyp4g1	1	0.261725	20	8	347.911	83.3542	88.2917	1035.5	341.917	1803.75	2267.88	247	2476.1	13.5417	225.167	168.646	173.375	1391.33	2767.5	1245.75	463.875	1550.65	39.2083	705.146	12153.9	1392.83	767.833	835.333	11703.4
FBgn0025700	CG5885	1	0.261725	24	8	277.215	1559.42	1140.35	1866	1319.96	2242.38	1611.17	1737.96	1340.62	1187.04	1378.81	1330.21	1033.67	1697.27	845.396	2038.08	852.312	1812.88	1428.92	945.542	935.375	1365.79	1078.1	1252.12	883.167
FBgn0024491	Bin1	1	0.261725	28	14	248.519	318.792	388.25	431.333	169.542	1360.04	983.646	554.958	1270.25	559.021	792.271	229.792	503.542	1365.79	173.312	325.417	216.792	536.021	332.021	229.375	139.271	670.646	2392.21	461.479	1258.54
FBgn0002174	l(2)tid	1	0.261725	24	20	140.302	2213.58	1241.79	1541.5	1243.92	1346.29	1267.58	1263.46	1769.38	1737.96	1466	2478.04	1328.27	1352.96	1713.25	1504.4	1323.73	1565.71	1176.79	2029.88	1576.29	1652.58	1855.54	2071.54	1564.98
FBgn0037313	CG1161	1	0.261725	28	14	139.212	1320.75	1388.75	1636.67	1195.83	1632.42	1701.75	1961.04	1746.21	1648.08	1719.75	1935.42	1524.58	1498.46	1601.71	1806.58	1309.06	1480.19	1628.25	1485.12	1676.83	1348.88	1721.08	1669.21	1508.75
FBgn0024980	Syx4	1	0.261725	28	2	93.7653	718.667	795.271	637.375	675.708	666.542	603.042	605.062	604.583	513.292	432.646	501.104	556.042	723.125	469.292	560.625	713.5	598.083	555.333	518.25	618.458	524.542	629.375	702.083	377.708
FBgn0028519	hll	1	0.261725	28	16	82.54	403.917	92.1458	335.188	466.729	1241.79	736.125	360.042	1336.92	1096.77	1684.25	223.625	520.646	1334.81	342.875	212.188	675.104	665.229	537.083	300.146	341.083	836.896	956.792	1218.42	534.375
FBgn0027584	CG4757	1	0.261725	28	16	78.1942	275.958	595.375	545	181.333	532.188	859.292	242.583	686.25	813.667	933.5	168.646	642.771	776.542	493.625	404.979	170.458	241.042	444.417	1384.81	317.229	723.958	613.542	723.583	427.604
FBgn0010350	CdsA	1	0.261725	26	14	74.5335	511.625	896.833	695.542	1117.79	615.25	806	440.562	408.875	636.167	864.75	507.417	794.708	816.812	803.958	767.104	1032.54	531.5	818.917	354.167	618.458	405.292	681.875	455.979	1016.98
FBgn0029639	CG14419	1	0.261725	20	15	66.1366	374.562	507.417	371.958	366.667	324.75	722.208	461.542	599.417	349.625	553.958	310.604	604.458	290.333	221.333	431.167	517.146	326.083	668.062	362.146	507.979	337.938	445.583	283.5	186.708
FBgn0260745	mfas	1	0.261725	24	10	65.2895	1066.54	745.167	1025.83	833.833	974.521	1083	1011.04	1196.81	904.167	933.5	1011.79	720.25	656.979	916.188	1065.79	837.604	936.083	858	732.167	964	785.792	926.25	695.542	566.875
FBgn0039073	CG4408	1	0.261725	24	10	62.7115	316.75	362	418.604	380.042	391.062	509.875	470.625	495.854	339.292	516.125	343.125	280.208	334.25	273.083	426.188	311.792	331.812	314.75	245.375	412.667	301.583	315.042	236.833	125
FBgn0033426	CG1814	1	0.261725	20	18	62.6084	1214.75	1081.79	1020.25	1053.19	764.604	993.25	860.542	1034.21	1363.21	1013.08	1139.96	1085.54	860.875	1004.31	1069.29	1040.17	846.667	1060.9	1224.15	1011.79	823.833	1186.21	967.375	942.542
FBgn0261387	CG17528	1	0.261725	28	24	60.8996	364.625	519.854	392.542	422.333	489.021	362.5	427.5	365.667	516.125	496.167	312.125	586	547.708	508.458	466.333	463.875	459.5	410.625	385.5	267.083	459.729	400.167	453.312	303.896
FBgn0035089	Phk-3	1	0.261725	24	2	59.9273	515.917	606.625	596.708	313.875	397.875	578.146	427.5	340.625	343.458	228.625	364.25	428.208	546.792	313.208	438.271	239.25	315.458	350.708	194.062	184.604	323.188	277.917	374.917	149.75
FBgn0032481	CG16972	1	0.261725	20	6	44.7245	155.417	145.333	228.292	168.188	279.812	339.458	118.208	262.25	131.896	128.458	146.062	132.833	282.75	397.917	198.396	182.396	385.625	141.333	247.5	396.146	194.167	223.521	212.542	503.417
FBgn0033949	CG10131	1	0.261725	24	16	44.4004	1255.52	1054.12	1237.98	497.646	725.083	1063.25	1296.5	1027.25	1713.25	1133.71	942.125	1116.92	460.729	789.625	1222.79	858	727.354	939.979	1465.4	900.625	1079.04	2691.75	817.354	954.979
FBgn0051321	CG31321	1	0.261725	26	3	43.5018	265.438	179.583	211.854	117.458	121.458	138.208	119.375	76.2083	55.6458	49.625	186.708	89.8958	124.875	45.4583	184.833	96.375	105.417	106.958	126.417	56.75	81.2083	92.125	181.833	47.75
FBgn0037156	CG11523	1	0.261725	28	0	39.9957	304.083	341.625	381.354	286.292	299.667	261.188	198.583	346.542	215.25	268.208	243.021	478.167	334.25	271.146	318.583	261.646	264.417	316.25	346.271	176.458	248	147.292	249.771	193.771
FBgn0037376	Hat1	1	0.261725	20	8	37.8597	119.042	136.542	161.708	130.396	119.938	174.083	189.729	162.583	104.479	108.167	159.167	157.542	138.438	208.458	162.083	178.458	122.625	128.708	150.125	147.125	140.021	159.792	152.167	161.75
FBgn0035583	CG13704	1	0.261725	24	12	37.3293	44.125	121.833	44.375	139.042	267.292	201.771	230.562	162.583	55.6458	86.875	109.792	139.083	146	75	148.812	57.2917	216.958	158.792	60.5417	208.5	194.167	67.5	127.438	93.6667
FBgn0264305	CG43783	1	0.261725	20	8	34.9871	50	78.875	130.292	108.479	137.188	133.333	49.375	90.25	131.896	70.375	88.375	73.0833	105.083	159.625	100.958	92.125	118.833	69.125	83.2708	89.9167	47.875	64.8333	90.2083	266.542
FBgn0052537	CG32537	1	0.261725	20	16	34.4125	208.208	163.979	108.167	131.292	132.333	172.688	181	230.938	171.792	142.542	209.542	188.042	128	80.7083	96.125	144.958	161.458	120	177.75	134.667	137.208	138.729	154.958	44.75
FBgn0036680	Cpr73D	1	0.261725	24	0	32.4238	334	345.125	167.083	190.438	151.271	160.104	123.583	209.562	144.583	115.125	316.667	147.042	297.125	263.042	225.292	191.375	117.333	141.333	312.417	163.771	152.458	157.5	374.917	41.5833
FBgn0000079	Amy-p	1	0.261725	28	14	25.8978	152.125	69.6458	195.333	159.104	410.375	456.25	231.958	294.708	147.042	216.333	168.208	105.042	300.667	489.167	222	111.521	401.167	103.333	340.833	1460.21	639.125	604.708	662.354	1669.21
FBgn0010113	hdc	1	0.261725	24	20	22.4506	48.0417	51.3125	52.9167	33.9583	14.5	16.6667	68.3333	35.25	77.9583	55.1667	67	98.2083	29.2083	92.6042	31.25	46.75	14.4583	72.125	45.4167	59.0417	13.0417	60.2083	31.3333	344
FBgn0030406	CG1463	1	0.261725	24	21	22.156	292.042	311.25	294.271	210.271	283.25	178.583	260.708	169.542	270.896	309.938	279.729	241.167	262.417	210.75	237.125	230.667	255.708	213.625	298.021	219.604	312.708	214.375	334.896	312.417
FBgn0039640	CG14516	1	0.261725	28	4	21.994	128.417	103.875	184.667	78.875	76.8542	67.7917	64.4583	51.5833	98.1875	41.875	142.875	54.3333	46.9583	59.2083	91.75	68.1042	72.75	143.938	102.771	55.0625	47.875	102.042	99.3333	14.7917
FBgn0266569	CG42259	1	0.261725	28	15	20.2557	273.833	234.333	313.833	185.292	330.625	227.917	382.875	237.479	270.042	295.229	284.938	339.208	216.875	277.688	380.75	136.958	269.083	236.75	381.25	304.25	416	306.083	523.458	377.708
FBgn0038903	RpI12	1	0.261725	24	20	20.2557	130.375	123.479	62.8333	113.667	94.8333	43.4792	125.729	103.583	80.1042	94.0833	150	129.875	97.6458	100.562	120.167	71.3125	86.9167	93.7083	175.708	85.1458	102.083	97.9583	123.917	104.75
FBgn0037845	CG14694	1	0.261725	24	6	18.8856	157.25	107.042	169.917	124.208	162.708	197.417	235.417	126.979	100.104	94.0833	179.417	136	117.042	56.7917	136.75	191.375	116.125	126.875	111.479	55.0625	118.875	92.125	101.292	34.875
FBgn0041789	Pax	1	0.261725	26.6667	3.33333	18.3455	855.917	1021.21	858.667	1152.71	803.958	1090.42	603.75	1041	493.333	846	848.75	956.792	701.125	810.583	790.312	1138.67	757.604	1018.12	709.083	822.708	628.875	747.542	697.562	764.792
FBgn0036142	CG7616	1	0.261725	24	6	18.2669	167.625	82.0417	113.708	137.5	155.292	172.688	129.458	143.5	70.125	70.375	141.042	84.1667	168.583	85.75	167.812	115.833	133.458	97.8125	148.875	89.1667	114.292	73.5833	139.333	53.25
FBgn0038282	dpr9	1	0.261725	28	22	16.5581	39.9167	39.4167	34	39.875	24.125	41.625	60.375	7.75	76.3542	92.1458	61.0833	70.8125	19.7917	90.375	17.2083	71.3125	41.8542	57.7083	13.5833	39.125	15.5	74.7292	89.3125	75.5833
FBgn0031608	CG15435	1	0.261725	20	16	16.3518	46.3958	62.625	36.625	57.125	44.75	27.125	73.75	70.5417	44.1667	64.0208	82.5833	54.3333	38.5625	7.54167	40.875	57.2917	53.8333	53.7083	72.2083	23.5	47.875	52	47.5833	11.4375
FBgn0267726	CG46059	1	0.261725	20	6	16.1751	28.875	12.125	50	11.25	268.417	199.75	19.6667	152.292	13.5417	11.2083	32.5	30.3333	394.458	300.396	176.812	13.5833	266.438	13.0833	186.812	375.042	222.062	109.562	274.833	686.417
FBgn0037000	ZnT77C	1	0.261725	28	24	15.0408	153.646	156.833	87.1875	68.625	58.8125	28.8333	36.625	73.7083	103.417	153.167	96.0417	89.8958	60.3542	32.5417	86.875	71.3125	52.4583	69.125	37.8333	53.8333	52.0417	71.1667	56.7917	63.5208
FBgn0028408	Drep2	1	0.261725	28	22	14.643	36.25	27.875	19.2083	29.2083	5.47917	6.77083	27.4583	7.75	36.75	56.7917	39.9167	65.5417	9.4375	54.8333	9.58333	46.75	9.83333	59.9167	6.70833	46.6875	5.25	28.5417	10.8333	108.208
FBgn0033494	KCNQ	1	0.261725	24	16	13.7297	90.9792	135.896	65.4375	87.3333	92.125	97.3125	125.729	105.208	109.562	136.896	165.208	89.8958	68.3125	92.6042	129.062	107.833	88.7083	126.875	101.688	172.125	121.125	184.958	157.396	66.9583
FBgn0086365	Orct2	1	0.261725	20	16	13.5087	39.9167	41.7917	57.5417	31.1042	31.5	27.125	53.2917	26.9167	67.0417	60.4583	58.3333	98.2083	16.125	30.625	22.5417	57.2917	24.25	51.2917	22.4167	41.4167	33.3333	35.3125	8.5	14
FBgn0034521	Mgat1	1	0.261725	28	4	13.3172	128.417	123.479	143.875	144.5	119.938	87.8333	92.5833	155.083	106.792	98.2083	123.479	141.75	71.75	109.583	98.2083	136.958	84.6667	116.771	118.958	76.375	69.5	74.7292	38.875	37.9167
FBgn0037712	CG16789	1	0.261725	28	22	13.2583	100.083	46.0417	52.9167	42.7917	41.375	12.875	80.7083	62.625	100.104	128.458	84.75	42.4583	33	61.5417	82.4167	92.125	30.4583	40.8333	29.875	51.8333	24.75	31.3333	85.9583	51.3333
FBgn0039056	CenB1A	1	0.261725	28	1	12.6248	424.875	311.917	400.208	322.521	208	283.125	243.812	307.208	278.083	273.708	326.667	268.417	208.417	281.688	335.188	426.292	201.333	307.896	268.042	187.771	235.333	272.75	259.375	220.458
FBgn0010607	l(2)05714	1	0.261725	24	18	11.461	135.833	122.625	113.708	96.8333	122.375	139.375	136.292	100.667	196.938	135.125	138.833	152.125	152.542	100.562	125.417	83.4167	95.2917	126.875	137.208	120.125	112.75	148.646	146.083	115.167
FBgn0264962	Pcf11	1	0.261725	20	16	9.54594	954.333	1215.54	838.833	1210	977.208	971.667	883.792	985.167	1098.92	1176.79	1150.67	905.458	880.542	1002.42	866.771	1075.62	1041.62	1195.83	1024.46	1113.79	1079.04	1086.12	961.625	865.792
FBgn0038071	Dtg	1	0.261725	20	18	9.11873	109.292	199.25	143.875	142.917	73.625	125.667	84.5417	202.812	234.208	138.562	94.5	152.125	69.9792	72.625	99.2292	87.9167	67.6458	138	135.458	181.083	122.625	147.292	117.417	73.75
FBgn0038311	CG14864	1	0.261725	28	0	9.104	94.6458	73	78.625	89.7917	57.5417	56.4583	65.8125	54.375	72.9375	40.2083	79.8125	89.8958	55.625	59.2083	66.125	43.625	67.6458	84.8125	34.875	89.1667	24.75	39.9167	49.625	47.75
FBgn0002948	nod	1	0.261725	24	17	8.27904	100.083	85.125	62.8333	80.375	60.2917	85	112.167	80.75	113.583	96.1667	92.0833	44.8125	41.875	45.4583	64.8542	49.8125	49.5625	69.125	99.3333	40.5	108.958	137.229	88.375	63.5208
FBgn0005624	Psc	1	0.261725	20	18	8.0728	48.0417	37.875	36.625	45.8958	9.04167	24.125	39.3542	50.0208	53.8333	72	40.4792	60.2083	14.7917	24.6667	12.125	27.375	20.7083	50.2292	23.875	12.75	18.0833	35.3125	21.375	19.2083
FBgn0259977	Tdc1	1	0.261725	24	16	7.76344	146.542	133.583	65.4375	120.854	132.854	188.958	142.562	156.75	134.854	171.479	161.979	110.5	125.417	132.396	110.292	136.958	139.312	147.25	197	110.833	145.958	177.396	202.167	68.875
FBgn0052529	Hers	1	0.261725	28	25	7.1079	83.3542	133.104	95.0417	151.5	65.3333	49.7083	72.375	72.125	128.917	94.0833	79.25	78.7917	81.25	206.125	64.8542	152.771	62.4583	85.875	53.1458	61.5833	44.0417	102.979	63.3958	56.3542
FBgn0030562	CG9400	1	0.261725	28	4	6.90902	33.9792	62.625	57.5417	65.1667	35.5833	43.4792	53.2917	45.0208	28.5208	33.7083	41.7917	39.9167	16.5833	14.5417	55.8542	30.4583	40.4792	93.7083	16.9583	50.875	58.9792	32.625	31.3333	27.3333
FBgn0042129	OS9	1	0.261725	26	6	6.90902	85.3333	75	110.875	73.6667	72.125	206.875	87.25	85.8542	67.0417	56.7917	97.2917	68.2292	65.5417	76.8333	102.083	104.375	52.4583	109.583	49.2083	84.2917	91.2083	39.9167	41.5833	36.4792
FBgn0026136	CkIIbeta2	1	0.261725	20	10	6.74698	5.66667	12.125	13.75	17.875	23.5	63.1458	12.4167	57.1458	21.125	17.5417	7.125	16.25	47.5833	32.5417	19.1667	22.8958	46.5417	20.0833	39.25	41.4167	37.7083	14.2917	21.375	47.75
FBgn0261617	nej	1	0.261725	20	16	6.36396	52.0833	46.9167	19.2083	54.5417	39.2708	51.375	60.375	41.0417	76.3542	86.875	79.25	32.8333	17.6875	39.7083	42.6458	71.3125	21.375	102.042	79.8958	70.4167	24.75	53.25	38.875	70.7917
FBgn0029906	xit	1	0.261725	20	16	4.90555	282.75	158.583	246.25	220.979	189.833	286.625	208.083	227.917	333.75	302.896	210.292	197.208	149.5	143.812	284.938	221.708	199.708	280.917	376.667	276.25	254.292	172.75	230.479	155.938
FBgn0025832	Fen1	1	0.261725	20	2	4.50781	70.6875	44.1042	47.2917	56.0833	50.625	32.625	41.7083	22.5625	59.0417	43.3125	60.375	73.0833	32.375	15.7083	32.5417	36.9583	27.5833	29.25	26.9167	16.9583	70.5417	39.9167	46.5833	5.45833
FBgn0036184	PCID2	1	0.261725	28	20	4.28683	138.542	117.875	73.125	125.292	141.75	90.7917	184.688	153.708	190.312	142.542	123.896	166.792	137.479	143.812	174.771	128.104	85.7917	94.8333	114.583	89.1667	126.625	105.417	166.75	73.75
FBgn0038675	CG6013	1	0.261725	24	14	4.22791	334	293.729	421.458	281.792	319.667	319.167	488.458	405.5	555.271	339.979	336.062	374.333	289.167	352.875	387	226.292	328.729	378.333	352.083	374.292	329.042	376.167	292	297.625
FBgn0086855	CG17078	1	0.261725	28	18	4.06586	150.458	199.792	116.562	149.479	206.583	150.083	286.625	159.104	156.146	159.625	211	107.688	156.833	152.583	128	115.833	159	146.146	164.5	143.562	175.083	148.646	216.375	210
FBgn0266808	CR45270	1	0.261725	20	0	3.565	52.0833	31.2083	22.1667	21.9167	26.1667	10.625	34.375	12.4167	27.2083	38.7083	29.7917	51.7917	14.7917	10.875	8.625	43.625	12.4375	38.2917	28.2708	13.5417	49.2083	14.2917	15.5	25.8333
FBgn0029751	CG17764	1	0.261725	28	8	2.35702	12.5	18.2083	9.04167	23.5833	24.75	35.8958	12.4167	14.5417	13.5417	11.2083	5.91667	9.91667	15.4792	10.875	8.625	27.375	61.25	22.1875	15.1042	30.5833	5.25	21.5417	13.625	37.9167
FBgn0085194	CG34165	1	0.261725	28	20	2.2981	320.417	514.083	252.375	260.917	288.583	352	437.917	357.312	206.542	437.792	306.375	542.104	323.667	471.417	240.708	230.667	241.042	232.292	333.292	210.167	407.333	279.75	453.312	331.125
FBgn0036916	Mtr3	1	0.261725	20	18	1.7825	232.417	180.417	225.417	148.875	175.104	167.312	281.271	209.562	212.083	189.375	209.542	219.208	180.667	212.875	193.083	152.771	179.875	219.104	242.688	219.604	206.854	228.875	213.583	112.75
FBgn0035638	Tektin-C	1	0.261725	28	10	1.04593	21.4792	22.4167	16.5417	19.1667	62.25	64.6667	46.625	49.0833	13.5417	22.9583	19.5	16.25	71.0417	59.2083	35	13.5833	56.7917	22.9583	76.0417	81.375	46.625	39.9167	15.5	112.75
FBgn0039503	CG14262	1	0.261725	20	6	0.883883	12.5	18.2083	13.75	23.5833	10.875	21.2917	12.4167	13.0833	13.5417	11.2083	10.125	16.25	25.2083	36.25	16.25	13.5833	22	13.0833	21.2708	17.3542	22.125	15.3333	21.375	87.7917
FBgn0259748	CG42397	1	0.261725	28	14	0.824958	5.66667	12.125	9.04167	11.25	3.79167	10.625	12.4167	43.625	13.5417	11.2083	10.125	16.25	8.41667	354.875	4.39583	13.5833	9.83333	13.0833	60.5417	312.542	39.1875	147.292	26.5	566.875
FBgn0030929	CG15043	1	0.261725	28	14	0.648181	5.66667	21.2083	9.04167	21.9167	34.875	13.8333	12.4167	62.625	22.125	11.2083	18.1667	24.375	10.8333	170.812	3.625	13.5833	3.875	21.3333	65.2917	236.958	34.6667	85.5417	33.9167	310.417
FBgn0037230	CG9780	1	0.282151	20	16	1812.05	12296.7	7533.88	7280.58	8792.58	7345.88	9634.29	6281.67	12153.9	14599	9908.5	9299.29	9052.21	6381.83	6827	7804.38	7634.71	7418.79	10494.5	9052.21	7891.92	6226.12	10543.3	6565.75	8003.62
FBgn0029897	RpL17	1	0.282151	26	16	1131.14	140903	118869	126238	115247	121880	120067	129838	127226	126238	121880	125079	113087	124266	124266	124266	110664	135892	132267	140903	145044	143559	154382	147256	134807
FBgn0002622	RpS3	1	0.282151	20	18	947.111	88341.2	76900.8	75178	92723.2	73658.6	78291.5	73658.6	94861.4	73658.6	79630.9	83565.4	86961.8	69798.3	80636.8	65902.4	74411.2	76900.8	76900.8	84773.2	85812	72091.8	81750	69798.3	69798.3
FBgn0001233	Hsp83	1	0.282151	28	2	708.786	4415.12	8031.71	5755.08	8684.67	8334.12	5829.75	5613.9	5171.79	4508.35	5459.67	5804.08	6049.79	6901.54	6967.54	5804.08	9634.29	8394.42	5353.88	8127.62	5381.92	6870.5	5125.46	6355.46	4756.69
FBgn0019957	ND-42	1	0.282151	24	17	384.578	6355.46	3708.29	5033.88	3807.29	3744.29	4667.25	4515.62	4613.62	7307.88	5211.12	6670.12	4493.46	4475.04	4922.71	6529.83	4110.48	5033.88	4396.71	5381.92	5877.46	5125.46	6451.08	5602.17	5110.17
FBgn0035541	CG15019	1	0.282151	20	2	298.296	1730.46	1803.75	1594.54	1449.35	1404.75	1473.42	1172.69	1165.94	1371.54	1030.08	1573.83	1985.12	1871.21	1946.46	1532.71	1211.88	1614.06	1432.42	1628.25	1730.46	1879.73	1339.85	1956.62	1116.92
FBgn0024556	mEFTu1	1	0.282151	20	18	253.822	2704.12	1643.88	1989.42	1523.38	1665.75	1737.96	1961.04	2102.67	2523.08	2096.92	3189.62	2016.21	1722.42	2096.92	2073.54	1878.29	2161.08	1881.17	2792.62	1959.92	2506.67	2344.12	2755.5	1463
FBgn0259993	CR42491	1	0.282151	28	22	217.671	1621.54	940.25	632.417	702.333	541.771	574.146	593.271	805.833	1210.71	788.729	916.812	1197.42	819.792	702.333	683.479	865.125	598.083	1224.58	1209.1	448.083	658.229	969.625	716.208	982.5
FBgn0036742	CG7497	1	0.282151	20	4	59.8389	558.5	375.646	415.792	339.417	338.604	325.854	291.125	291.021	224.25	203.854	391.062	288.604	477.958	281.688	332.604	253.083	280.917	203.25	457.875	279.729	367.021	332.604	519.083	186.708
FBgn0037339	Pi4KIIalpha	1	0.282151	20	10	24.9844	242	223.708	209.542	255.583	317.167	259.042	234.375	317.167	140.812	255.417	245.75	200.458	319.458	347.833	261.812	351.708	352.583	270.333	349.729	227.917	314.833	165.375	313.875	250.042
FBgn0032116	Mco1	1	0.282151	20	16	24.0416	9.70833	75	31.3333	61.25	16.25	32.625	27.4583	65.3333	149.438	122.396	31.3333	75.8542	6.16667	14.5417	52.4375	49.8125	33.6667	85.875	34.875	29.5833	61.7917	88.2917	9.10417	54.75
FBgn0029523	CR18275	1	0.282151	28	22	18.8267	39.9167	46.0417	19.2083	53.9167	21.9167	9.79167	46.625	25.2917	61.7292	67.4167	51.9167	68.2292	19.7917	34.2917	61.375	53.4167	29.9583	35.8125	39.25	21.3333	37.7083	38.5	53.4167	22.9583
FBgn0025643	CG3588	1	0.282151	28	12	15.4827	455.917	366.625	410.5	302.542	360.708	376.833	388.521	551.75	359.042	440.333	456.354	331.792	262.417	279.729	427.938	248.917	298.083	297.917	574.812	344.688	469.479	610.042	331.792	275.458
FBgn0032821	CdGAPr	1	0.282151	24	2	15.3354	141.958	240.646	214.375	263.625	196.375	203.458	160.146	194.667	169.312	185.271	110.333	206.958	179.583	275.625	176.812	212.438	194.667	173.146	159.458	175.062	177.792	199.042	115.125	288.75
FBgn0036331	CG14117	1	0.282151	28	2	13.7002	64.625	92.9583	110.875	70.0833	88.375	70.9167	53.2917	65.3333	52.9375	88.4583	69	87.3333	86.875	143.812	86.875	119.771	94.7708	87.1875	65.2917	59.0417	117.875	66.125	48.7292	14.7917
FBgn0052677	X11Lbeta	1	0.282151	28	22	12.3007	33.9792	30.2083	9.04167	32.2917	5.91667	8.95833	34.375	5.47917	45.25	49.625	35.0833	44.8125	9.79167	26.6875	7.95833	43.625	6.125	57.7083	5.91667	17.3542	16.4583	24.25	8.5	87.7917
FBgn0037262	MED31	1	0.282151	28	14	10.6508	650.771	510.583	622.667	560.771	578.146	609.146	569.833	746.583	609.146	616.667	601.583	714.167	593.167	594.083	660.375	539.854	705.146	750.333	652.792	603.042	751.125	926.917	804.708	796.5
FBgn0033185	CG1603	1	0.282151	28	4	10.2825	94.6458	66.6458	103.208	76.1458	75	53	69.7917	72.125	36.75	60.4583	62.7708	89.8958	46.9583	28.5625	64.8542	96.375	60.4583	75.6875	47.7917	25.2917	68.4583	87.2083	44.0417	19.2083
FBgn0039184	CG6432	1	0.282151	20	6	8.24958	28.875	22.4167	25.2083	19.1667	75.5417	53	21.2083	13.0833	13.5417	11.2083	18.1667	16.25	90.4167	96.5833	60.3958	13.5833	78.375	13.0833	100.458	60.375	93.2292	16.3333	79.25	119.667
FBgn0039799	CG15543	1	0.282151	28	8	7.77817	17.375	18.2083	36.625	21.9167	29.2083	67.7917	18.2917	25.2917	26.4583	17.5417	13.5833	9.91667	41.375	30.625	28.25	13.5833	33.6667	26.625	46.625	46.6875	26.4167	22.9167	20.375	80.0625
FBgn0039010	CG4907	1	0.282151	20	12	7.43935	15.0833	23.5	9.04167	25.1042	29.9583	63.1458	29.1667	38	13.5417	17.5417	15.0833	9.91667	47.9792	14.5417	14.5	43.625	59.125	13.0833	36.2917	20.1667	13.0417	2	16.25	49.5417
FBgn0040370	CG13375	1	0.282151	28	24	4.68458	50	52.0833	50	76.6667	26.9167	27.125	45.4583	9.83333	68.1875	64.0208	56.7917	124.625	33.6667	76.8333	44.7083	128.104	46.9583	81.7083	31.2917	17.75	46.625	57.7083	8.5	63.5208
FBgn0032669	CG15155	1	0.282151	20	14	1.48787	44.125	28.8333	13.75	20.2917	58.8125	70.9167	53.2917	16.25	42.625	46.2292	31.9167	24.375	28.5417	11.875	40.875	43.625	29.2083	29.25	28.2708	21.3333	18.0833	30.2083	14.5	24.375
FBgn0036619	Cpr72Ec	1	0.302578	24	2	471.316	1859.58	3807.29	2945.75	2826.5	533.917	1428.92	738.167	1372.27	1759.58	1193.04	699.542	1499.29	439.458	3413.79	1378.12	1896.54	388.521	1901.08	476.583	759.354	320.792	2201.25	744.125	3559.25
FBgn0041182	Tep2	1	0.302578	24	12	336.082	816.812	1010.08	1257.04	1388.75	1148.88	1521.21	1133.17	1557.67	1641.62	1737.15	920.542	1127.17	1029.67	1238.5	1180.81	1211.88	1270.25	1304.12	718.229	1614.06	1261.9	1665.75	989.5	1161.29
FBgn0038407	CG6126	1	0.302578	28	4	311.687	1965.54	1140.35	1912.46	1758.56	1769.38	1280.75	1547.54	1213	1120.83	1035.12	1703.04	1127.17	1408.04	705.542	1460.75	720.479	1351.58	1115.92	1056.62	1367.38	1056.02	805.833	1035.5	523.958
FBgn0051778	CG31778	1	0.302578	24	4	275.227	1402.54	2348	1566.4	2231	1707.46	1552.23	1746.21	1264.21	623.896	983.417	1318.23	1580.98	2098.88	1345.56	1509.5	2187.9	1418.79	1490.69	1844.54	1334.25	1843.52	799.583	2254.83	1165.94
FBgn0030258	CG1552	1	0.302578	24	5	268.229	1392.08	1596.42	1741.17	1750.85	1728.79	1494.21	1689.62	1204.71	1164.5	1155.29	1671.75	1220.46	1612.48	1193.96	1816.12	1101.33	1387.12	1266.96	1309.54	1328.88	1451.88	1123.29	1711.75	956.792
FBgn0037714	CG9396	1	0.302578	24	4	185.159	2106.62	1563.5	1812.88	1850.71	2767.5	1653.44	3061.79	1396.42	942.542	1278.54	1829.62	1588.85	2733.08	970.542	1438.46	1616.67	1664.25	1289.75	1349.27	716.688	1114.21	719.583	1450.21	655.771
FBgn0029831	CG5966	1	0.302578	24	18	178.839	1143.08	824.333	562.375	744.542	928.729	916.812	1077.25	882.917	1778.33	2265.96	1028.33	1244.33	1114.21	885.375	446.208	2560.1	834.042	419.271	1854.69	454	1748.12	1463	1249.83	415.083
FBgn0037684	CG8129	1	0.302578	26.6667	2	169.932	1025.83	821.396	705.542	961.312	702.333	461.479	610.042	633.833	514.375	413.854	816.229	517.562	874.083	378.167	767.104	618.604	588.792	423.25	665.625	511.917	561.542	459.5	731.125	252.917
FBgn0038020	GstD9	1	0.302578	20	8	168.056	390.583	414.292	680.167	352.542	584.5	603.042	834.042	422.458	346.833	232	387.167	378	459.562	409.208	550.167	304	532.917	371.604	376.667	265.792	420.229	330.312	426.292	323.125
FBgn0038115	CG7966	1	0.302578	28	14	134.468	860.542	874.646	1087.71	1060.58	1201.08	1459	1250.75	1234.29	1347.71	1050.56	1311.75	1135.96	1207.77	789.625	1065.04	764.083	1214.75	745.625	1167.23	1095.94	1516	1003.62	1327.67	787.292
FBgn0031090	Rab35	1	0.302578	22	10	129.651	529.354	787	386.458	697.833	538	515.25	461.542	422.458	658.979	766.833	516.979	808.646	589.333	952.833	396.25	513.396	601.792	571.312	651.146	808.104	613.958	707.292	690.625	897.667
FBgn0041337	Cyp309a2	1	0.302578	28	12	113.535	360.875	184.104	395.167	373.917	605.062	591.125	521.438	574.625	387.25	559.917	410.917	382.833	494.458	143.812	421.688	200.292	483.792	195.229	265.5	386	498.812	379.375	365.604	435.167
FBgn0033710	CG17739	1	0.302578	20	16	111.193	1320.75	1020.25	1004.31	1564.25	803.271	1175.06	1264.96	1750.85	1814.04	1332.31	1744.71	1098.92	667.292	1081.42	1019.29	1344.02	746.083	1120.83	1365.79	1787.17	760.417	1391.33	827.458	1100.5
FBgn0266369	Mtp	1	0.302578	24	10	106.994	686.083	782.896	934.208	1086.12	882.688	898.021	744.125	1021.71	1096.77	967.375	665.583	729.833	693.333	711.042	868.562	839.958	889.375	764.083	534.25	1036.54	715.854	931.625	617.583	549.521
FBgn0033317	CG8635	1	0.302578	20	18	98.9508	1756.38	1275.54	1866	1321.54	1166.62	1469.38	1618.62	1754.19	2209.29	1756.38	2106.62	1780.6	1170.88	1535	1769.38	1241.79	1434.79	1676.83	1620.25	1754.19	1335.38	1821.88	1550.12	1256.08
FBgn0265298	SC35	1	0.302578	24	17	89.4785	1235.5	1071.08	937.146	774.375	1269.38	1123.29	1323.12	1067.92	1249.83	1011.42	1501.04	1225.23	1234.29	971.396	1154.21	732.292	1439.19	853.125	1487.46	1228.5	1696.25	1233.21	1829.62	942.542
FBgn0039868	CG11563	1	0.302578	24	11	80.868	437.208	324.25	423.479	308.771	285.667	233.333	418.125	179.688	259.333	207.979	510.75	434.875	435.125	297.625	502.396	234.833	307.042	414.208	322.583	251.958	391.208	259.75	545.167	324.854
FBgn0017572	Mo25	1	0.302578	28	20	65.0244	583.583	582.542	486.062	581.25	533.917	518.896	585.333	540.25	708.104	785.042	533.125	831.917	584.5	752.75	542.75	623.896	571.417	1003.83	610.75	545	679.083	636.833	575.062	1007.54
FBgn0031948	CG7149	1	0.302578	24	0	59.1023	507.833	913.625	529.375	562.375	375.646	478.792	361.25	413.417	595.542	541.229	337.125	604.458	560.771	489.167	545.438	573.667	410.375	449.104	205.208	471.708	290.146	746.583	392.333	622.792
FBgn0015872	Drip	1	0.302578	28	12	58.1153	128.417	214.208	159.188	181.333	256.917	241.375	346.167	202.812	201.646	234.125	152.083	155.167	202.167	134.854	183.833	182.396	197.896	183.5	123.271	198.25	199.875	213.083	134.083	227.312
FBgn0034067	CG8399	1	0.302578	20	16	57.5703	490.083	553.333	366.042	381.583	309.25	471.917	495.083	598.833	482.792	484.333	487.708	363.312	228.333	433.812	465.625	320.917	294.771	480.083	440.083	441.583	452.833	560.25	410.833	112.75
FBgn0050183	CG30183	1	0.302578	28	8	56.5685	177.896	117.875	177.375	174.25	214.5	160.104	213.792	161.354	93.0833	92.1458	175.042	101.792	123.583	80.7083	145.667	152.771	175.875	133.708	237.875	89.9167	166.438	134.75	161.417	43.2083
FBgn0000615	exu	1	0.302578	20	6	52.8268	111.458	63.375	151.062	73.125	400.625	338.292	166.417	227.917	76.3542	62.4167	136.292	141.75	455.208	421.125	226.833	87.9167	374.438	65.8333	195	345.417	307.708	187.729	233.458	738.542
FBgn0001220	Hsc70-5	1	0.302578	26	18	52.7826	3314.62	3940.58	2892.46	3751.83	3795.88	3910.67	4125.75	3508.04	3842.79	3807.29	4212.33	3685.83	4125.75	4035.38	2738.17	3566.06	3816.5	3226.54	3927.21	2930.71	4332.21	3940.58	4222.92	3487.54
FBgn0027603	Ulp1	1	0.302578	24	4	52.6205	320.417	329.083	458.083	377.625	258.917	252.979	251.417	229.458	321.25	384.25	253.5	225.938	254.208	407.5	359.958	497.542	228.667	371.604	259.5	227.917	212.729	340.958	235.833	340.125
FBgn0030067	Rbm13	1	0.302578	24	22	47.9801	400.208	331.812	381.354	242.792	225.438	215.25	263.958	328.542	165.646	179.375	456.354	314.146	270.583	361.271	303.417	239.25	325.583	230.938	354.167	235.542	279.25	253.625	378.125	305.875
FBgn0263776	CG43693	1	0.302578	20	12	44.9897	466.167	408	440.5	440.729	552.833	482.208	608.458	518.354	442.646	478.688	627.375	378	464	350.5	551.125	475.812	508.458	383.542	440.625	362.25	461.625	326.708	445	275.458
FBgn0036597	CG4962	1	0.302578	24	16	43.4576	81.5833	102.5	138.583	73.125	53.3333	61.1042	113.667	185.771	441.333	228.625	84.2917	124.625	51.8333	150.458	131.958	119.771	106.062	263.833	91.75	202.833	148.083	274.083	72.7083	210
FBgn0036529	pgant8	1	0.302578	28	14	43.2072	179.833	157.583	264.958	238.167	249.792	329.75	202.312	265.312	328.604	210.083	206.458	386.833	215.833	166.75	223.979	226.292	212.812	179.25	263.5	251.958	330.333	287.375	334.062	186.708
FBgn0024947	NTPase	1	0.302578	24	4	42.7358	459.208	560.083	599.312	666.688	605.062	538.708	537.25	492	355.562	574.333	501.104	614.833	492.812	473.917	448.667	644.583	448.458	380.042	432.458	384.75	436.938	343.833	466.729	503.417
FBgn0034796	CG3700	1	0.302578	22	15	39.6422	1408.52	1050.56	1546.69	1038.9	1146.83	1197.88	1126.21	1358.35	1656.5	1184.38	1123.29	989.125	957.292	820.125	1382.79	953.958	1259.79	1026.54	1302.25	1571.38	1243.15	1287.77	1176.79	753.604
FBgn0039207	CG5789	1	0.302578	28	16	38.6404	109.292	250.812	233.729	378.417	260.667	310.583	278.875	305.458	410.917	391.083	317.167	275.208	164.667	286.292	246.792	226.292	277.375	212.125	181.25	271	175.083	366.083	198.917	312.417
FBgn0001977	CIAPIN1	1	0.302578	28	8	38.1985	194.833	200.375	181.833	147.167	206.583	255.75	224.729	251.958	145.583	118.417	201.188	98.2083	182.458	56.7917	166.792	156.417	175.125	150.042	205.208	176.458	209.542	171.521	177.896	110.292
FBgn0015509	Cul1	1	0.302578	28	4	34.4125	893.708	1005.54	1227.81	1318.92	961	1108.79	883.792	1060.12	1234.29	1155.29	818.917	840.188	903.188	1263	1014.29	1323.73	1043.04	1138.67	742.25	937.812	957.979	1192.54	760	745.375
FBgn0033133	Tsp42Ek	1	0.302578	20	16	32.0113	157.25	188.583	127.854	125.292	91.3333	141.167	115.021	204.292	249.667	161.729	166.417	132.833	84.625	75	159.458	144.958	132.25	97.8125	91.75	108.292	98.375	192.979	92.4583	73.75
FBgn0030508	CG15760	1	0.302578	28	22	31.6872	64.625	64.5417	39.4167	70.0833	36.625	21.2917	96.6042	38	89.625	101.979	94.5	89.8958	42.5833	78.7917	38.5833	92.125	43.2917	93.7083	59.2917	36.7917	60.5833	32.625	45.4167	63.5208
FBgn0051869	CG31869	1	0.302578	24	22	29.3449	72.25	148.042	55.1667	95.2083	51.875	34.4167	75.1667	77.625	96.6667	72	114.875	101.792	65.5417	105.229	54.5833	128.104	25.6667	103.333	109.167	35.2292	54.1458	62.5417	117.417	75.5833
FBgn0011509	SrpRbeta	1	0.302578	24	8	28.8883	258.75	321.083	332.792	266.292	297.958	367.375	311.75	298.917	270.896	319.396	176.167	225.938	316.458	310.417	436.458	304	257.042	421.583	221.125	301.458	241.792	326.708	244.208	236.146
FBgn0266580	Gp210	1	0.302578	24	12	26.0598	67.2083	102.5	103.208	98.8958	76.0833	123.146	113.667	119.417	157.333	124.417	75.4583	51.7917	62.625	68.2083	125.417	71.3125	85.7917	112.938	51.75	161.958	69.5	127.5	74.0833	32.125
FBgn0023528	CG2924	1	0.302578	28	24	25.9567	130.375	227.479	159.188	237.458	132.854	121.833	152.292	141.75	187.312	225.167	118.333	339.208	189	208.458	135.75	299.042	134.104	283.25	107.875	121.854	141.042	195.896	199.75	279.333
FBgn0030099	CG12056	1	0.302578	20	18	25.7799	400.208	272.771	397.833	293.583	243.104	312.354	271.708	349.104	375.479	330.042	372.292	314.146	244.208	257.958	439.917	294.25	262.583	333.708	419.417	433.083	303.771	298.083	352.917	197.979
FBgn0015391	glu	1	0.302578	20	16	25.0286	105.604	68.875	55.1667	59.75	20.875	39.9792	133.417	85.8542	84.6042	81.4375	80.375	75.8542	41.375	66.125	59.2083	49.8125	39.25	116.771	45.4167	64.5833	32.2083	52	49.625	43.2083
FBgn0037442	godzilla	1	0.302578	24	8	24.9697	202.167	382.583	294.271	459.417	458.458	412.833	403.104	393.792	301.771	407.333	309.625	386.833	350.583	388.958	315.375	573.667	412.625	385.167	425.417	236.958	383.875	363.083	334.062	312.417
FBgn0034491	Hsl	1	0.302578	28	2	24.5425	405.5	411.167	316.667	492.521	388.5	414.292	287.958	363.292	400.958	300.875	355.792	420.229	389.792	455.792	421.688	445.729	386.708	270.333	434.521	343.688	380.896	376.167	348.958	240.5
FBgn0031217	CG11377	1	0.302578	20	16	24.1153	105.604	126.417	81.25	117.458	105.062	92.3125	141.375	144.625	86.5	153.167	123.896	127.208	69.9792	54.8333	134.75	79.25	77.5417	114.292	106.583	87.2083	97.4583	67.5	84.625	20.2917
FBgn0034879	Rrp4	1	0.302578	20	18	23.6439	945.167	509.708	823.417	632.042	457.125	436.458	538.333	606.417	664.396	571.771	903.5	704.896	466.875	415.875	772.917	445.729	490.688	534.375	643.708	573.792	553.5	543.333	587.708	373.75
FBgn0031119	CG1812	1	0.302578	24	6	23.6292	74.0417	141.042	172.042	135.875	166.833	120.104	124.792	83.4167	74.0208	165.5	107.625	87.3333	147.875	118.042	162.083	196.042	147.042	163.25	112.417	76.375	150.688	131.208	158.479	51.3333
FBgn0265310	CR44283	1	0.302578	28	18	23.364	318.792	177.375	184.667	137.167	221.917	188.958	260.708	204.292	222	220.375	201.833	323.25	277.438	159.625	192.083	128.104	181.583	173.146	329.542	167.542	290.146	165.375	306.708	250.042
FBgn0262733	Src64B	1	0.302578	20	0	22.76	90.9792	114.312	116.562	109.667	64.7708	51.375	99.3333	47.75	124.625	169.146	129.625	157.542	100.083	139.271	58.1667	170.458	95.2917	112.938	89.3333	136.271	128.542	113.708	82.4167	63.5208
FBgn0259239	CG42337	1	0.302578	28	13	22.3475	17815.3	119.25	384.458	107.417	72.125	114.875	1675.21	33.625	103.417	115.125	710.25	216.312	104.479	168.75	4958.5	200.292	124.271	126.875	3088	108.292	86.8333	102.979	101.292	126.75
FBgn0039684	Obp99d	1	0.302578	28	8	21.2132	155.417	70.5417	151.062	54.5417	102.083	158.583	147.625	50.0208	62.75	37.5	119.854	54.3333	48.9583	36.25	128	61.0208	68.25	100.542	93.0833	102	76	89.4583	93.4167	43.2083
FBgn0028292	ric8a	1	0.302578	28	24	19.8579	152.125	149.625	78.625	149.479	127.375	102.271	113.667	116.375	121.542	240.438	138.208	129.875	137.042	168.75	110.292	261.646	134.75	122.667	110.375	99.4375	165.375	104.25	149.5	66.9583
FBgn0030932	Ggt-1	1	0.302578	28	12	19.6222	335.542	278.958	277.438	221.875	243.104	381.354	270.104	373.188	305.188	243.708	341.5	176.5	191.583	215.729	282.104	239.25	234.042	225.438	501.333	312.542	326.042	343.833	254.438	179.917
FBgn0038734	CG11453	1	0.302578	28	24	19.4602	70.6875	40.3958	16.5417	32.625	7.54167	12.875	30.4583	11.5625	23.375	26.4583	54.5417	56.7917	5.5	61.5417	22.5417	33.7083	9.83333	28.5625	33.8958	8.54167	15.5	25.4167	21.375	8.91667
FBgn0040823	dpr6	1	0.302578	20	16	18.5468	17.375	37.25	16.5417	29.2708	10.625	9.79167	54.5417	10.625	61.7292	53.6667	26.0625	63.1667	12.75	2.14583	11.25	43.625	17.6667	44.4583	13.5833	42.7917	9.16667	52	9.79167	41.5833
FBgn0263973	jv	1	0.302578	20	16	17.0737	58.3333	51.3125	13.75	89.7917	29.9583	32.625	69.7917	64	41.8333	90.375	47.5833	49.375	19.5	53.2708	42.6458	43.625	56.1042	81.7083	23.875	60.375	24.75	45.4167	16.25	61.75
FBgn0015838	Vang	1	0.302578	28	0	16.396	62.4167	71.375	68.1875	79.5417	26.9167	45	49.375	33.625	56.75	52.375	39.9167	89.8958	35.25	90.375	7.95833	115.833	56.1042	73.125	60.5417	57.375	21.2083	46.625	33.9167	27.3333
FBgn0027546	CG4766	1	0.302578	24	4	14.9671	87.3333	57.3958	90.1042	77.2292	64.7708	35.8958	77.8125	38	53.8333	41.875	81	47.1667	61.9583	49.4167	85.125	57.2917	70.4375	82.8333	51.75	25.2917	41.5208	59.125	60.375	51.3333
FBgn0036713	Mip	1	0.302578	28	22	14.6135	64.625	99.0417	113.708	93	69.2083	72.625	151.271	91.8958	131.896	113.583	138.208	87.3333	113.667	120.417	131.958	49.8125	84.1875	106.958	41.5833	77.375	75	109.562	93.4167	125
FBgn0032587	CG5953	1	0.302578	24	20	13.6118	50	72.2292	81.25	92.5833	34.875	28.8333	123.583	33.625	91.3333	191.292	100.5	101.792	68.875	188.542	36.2917	144.958	55.0417	108.229	143.938	181.333	128.542	159.792	100.375	399.125
FBgn0038366	CG4576	1	0.302578	20	16	12.6248	31.5417	40.3958	9.04167	42.7917	9.97917	22.5417	34.375	14.5417	47.0417	44.5	43.7917	49.375	9.79167	34.2917	39.7083	22.8958	11.9375	53.7083	34.875	25.2917	19.9167	32.625	23.875	9.70833
FBgn0039748	CG15529	1	0.302578	20	14	12.2271	271.833	132.5	122.375	171.375	187.125	153.875	173.25	243.438	188.667	165.5	219.5	144.125	143.188	83.25	196.25	216.792	172.25	183.5	195	124.229	119.958	129.833	153.646	65.2917
FBgn0035977	PGRP-LF	1	0.302578	20	18	11.5199	17.375	43.625	22.1667	42.5	12.125	5.625	29.1667	21.4167	37.7083	49.625	20.1042	39.9167	14.25	16.7083	12.125	40.0833	10.5833	32.8333	29.875	8.04167	34.6667	17.375	9.10417	7.27083
FBgn0037217	CG14636	1	0.302578	24	22	11.2842	74.0417	68.875	52.9167	67.75	28.5208	13.8333	55.8333	35.25	65.25	46.2292	62.7708	84.1667	9.79167	45.4583	29.9583	87.9167	14.7917	25.125	37.8333	16.25	67.4583	46.625	63.3958	18.1667
FBgn0036945	Ssk	1	0.302578	28	16	9.78164	90.9792	148.792	110.875	124.667	143.958	142.625	138.5	236.167	134.854	96.1667	183.833	157.542	160.5	59.2083	116.125	83.4167	118.333	119.042	116.771	179.292	162.292	144.792	154.958	236.146
FBgn0052296	Mrtf	1	0.302578	28	22	8.01388	33.9792	50.625	34	43.9583	19.1042	12.875	35.6875	32.0625	64.4583	60.4583	56.1458	42.4583	23.625	41.7083	12.125	46.75	17.3333	47.5833	33.8958	14.4375	36.25	32.625	21.375	39.7083
FBgn0038466	CG8907	1	0.302578	24	18	7.3657	98.2083	94.375	36.625	47.1667	56.7917	64.6667	67.2083	77.625	120.75	55.1667	88.375	49.375	48.9583	105.229	43.7917	57.2917	51.2083	45.6667	93.0833	67.6458	59.8958	128.458	75.2917	59.75
FBgn0250832	Dup99B	1	0.302578	20	6	7.18892	23.625	18.2083	44.375	11.25	291.417	180.667	18.2917	30.4583	13.5417	11.2083	26.0625	27.7917	356.875	260.542	102.083	13.5833	151.875	13.0833	156.271	298.438	172.833	85.5417	147.125	438.125
FBgn0015351	CG14906	1	0.302578	26.6667	20	6.99741	186.625	175.062	167.083	144.5	107.625	165.312	166.417	183.125	270.042	207.979	147.458	176.5	174.062	143.812	188.417	132.667	157.896	178.188	146.208	118.771	168.625	193.771	189.625	277.5
FBgn0052022	CG32022	1	0.302578	24	1	5.0676	162.083	141.042	201.125	89.0417	137.188	148.708	131.542	112.646	133.875	165.5	129.625	147.042	159.292	143.812	173.75	156.417	116.708	90.4167	141.958	100.354	134.125	134.75	138.25	179.917
FBgn0050115	GEFmeso	1	0.302578	24	18	4.71405	307.354	278.958	269.938	248.583	194.833	259.042	265.708	324.292	398.583	263.833	350.042	255.875	166.375	263.042	259.75	239.25	262.25	310	256.75	329.875	216.625	395.833	271.667	333.667
FBgn0265086	CR44197	1	0.302578	24	20	4.34576	56.2917	80.8333	22.1667	48.7917	58.8125	17.6042	92.5833	12.4167	22.125	56.7917	59.0208	60.2083	39.9167	49.4167	11.25	40.0833	20.2083	34.8333	50.4583	26.4167	63.1667	16.3333	51.6042	87.7917
FBgn0031926	CG6739	1	0.302578	20	16	3.63865	33.9792	41.2083	25.2083	34.875	10.625	28.8333	37.9167	15.4583	25.3333	31.25	46.7917	39.9167	5.08333	6.375	22.5417	36.9583	11.9375	52.5208	61.75	12.75	18.0833	33.9583	3.79167	12.4167
FBgn0047338	CG32148	1	0.302578	20	6	2.88735	15.0833	12.125	39.4167	11.25	55.4167	90.7917	12.4167	64	13.5417	11.2083	11.875	16.25	81.8333	190.646	50.3958	13.5833	44.0417	13.0833	31.2917	122.625	40.25	45.4167	60.375	346.125
FBgn0035923	CG6511	1	0.302578	24	4	2.06239	44.125	78.375	138.583	86.1458	67.6458	74.1875	92.5833	66.2083	87.4792	49.625	75.4583	51.7917	83	80.7083	106.167	100.542	75	62.1875	69.0625	27.1667	55	87.2083	57.9167	33.6667
FBgn0050093	COX6AL	1	0.302578	20	10	1.82669	9.70833	12.125	16.5417	11.25	44.75	14.7083	12.4167	47.75	13.5417	17.5417	16.2083	9.91667	41.375	23.0208	29.9583	30.4583	46.9583	22.1875	28.2708	45.0208	24.75	17.375	49.625	182.354
FBgn0051516	CG31516	1	0.302578	20	0	1.62045	23.625	23.5	16.5417	23	86.0208	4.625	21.2083	6.875	21.125	62.4167	23.0417	54.3333	15.7083	9.91667	6.5	13.5833	2.66667	13.0833	45.4167	12.1667	9.83333	16.3333	22.5	5.45833
FBgn0085431	CG34402	1	0.302578	28	1	1.56153	46.3958	31.875	36.625	33.0417	12.125	15.6458	27.4583	30.4583	44.1667	24.7917	27.8125	35.5	15.4792	16.7083	32.5417	43.625	24.9583	25.8333	12.75	13.0417	6.125	11.625	25.1042	3.54167
FBgn0038271	UQCR-C1	1	0.325675	24	18	782.944	18962.7	12362.2	13635	13401.2	10805.1	13912.2	11601.3	15638.4	18820.2	14508.5	18228.9	14172.3	11164.8	17450.7	14068.4	15981.7	13804.5	16400.3	17194.5	17016.2	14508.5	19130.8	16517.8	18633
FBgn0040074	retinin	1	0.325675	28	4	625.819	11504.9	7935.29	7681.54	9144.83	7148.96	7249.75	5330.46	9250.92	6796.5	7280.58	5902.5	6967.54	7042.25	5426.62	10955.2	7596.04	7968.54	10955.2	5533.5	10915.8	5284	7307.88	6827	9991.75
FBgn0033570	ND-B14	1	0.325675	28	22	267.876	2626.08	2986.83	3395.88	2724.38	2715.46	2553.88	2501.08	3026.38	3324.71	3298.79	3000.67	3697.42	2787.75	3103.21	3637.75	3178	2591.17	3026.38	2924.38	2834.42	2689.71	3096.25	3018.75	3451.58
FBgn0036211	CG5946	1	0.325675	20	10	247.929	1672.77	2073.54	2760.42	2015	2258.42	2424.17	2225.42	2760.42	1908.08	2295.88	1680.04	2264.04	2251.54	2272	2535.21	1837.6	2020.83	2449.75	1898.96	1713.25	2057.92	1842.5	1985.12	2009.58
FBgn0021795	Tapdelta	1	0.325675	26.6667	9.33333	232.864	2780.54	2231	2508.98	2317.92	2412.25	2901.17	2292.29	2859.65	2883.96	2309.9	1997.5	2003.71	1842.5	1685.96	3096.25	1685.96	2449.75	2767.5	2350.88	2506.67	1791.79	2817.54	1833.38	2201.25
FBgn0011570	cpb	1	0.325675	24	4	77.7228	440.083	377.854	548.333	417.583	470.625	257.188	330.167	283.208	394.542	249.75	373.917	268.417	466.167	338.292	416.583	411.604	406.667	319.167	419.417	249.75	443.792	270.333	428.438	353.542
FBgn0032195	CG4908	1	0.325675	28	22	34.4567	188.083	125.417	148.417	127.542	112.562	86.5	140.417	153.708	224.25	181.208	187.312	238.104	122.625	70.375	142.875	136.958	134.104	124.125	121.25	129.542	168.625	121.25	177.167	115.167
FBgn0036939	CG7365	1	0.325675	28	12	25.7505	326.5	128.75	201.125	141.75	194.833	141.167	202.312	300.083	215.25	161.729	158.417	170.25	167.875	66.125	165.5	132.667	172.917	147.25	160.479	177.458	198.979	175.167	191.583	141.167
FBgn0033686	Hen1	1	0.325675	28	2	19.6369	69.125	97.8542	75.75	97.6875	100.771	100.708	73.75	52.9583	52.9375	56.7917	85.125	78.7917	84.625	39.7083	105.25	140.458	58.1667	80.5417	111.479	53.25	89.9375	64.8333	84.625	17.3333
FBgn0051380	CG31380	1	0.325675	20	16	18.7678	92.9583	47.5833	138.583	70.9167	77.5833	28.8333	145	82.0833	107.625	128.458	93.8125	110.5	79.75	28.5625	84.1875	64.5417	103.167	70.9167	89.3333	91.2917	121.125	46.625	75.2917	37.9167
FBgn0038832	CG15695	1	0.325675	20	0	16.6465	167.625	175.062	187.312	124.208	118.208	152.125	75.1667	149.812	155.667	163.708	132.688	285.667	144.5	109.583	144.375	136.958	146.208	125.229	166.75	188.542	162.292	152.125	168.75	218.375
FBgn0038047	CG5245	1	0.325675	24	20	13.3466	26.0417	42.5	28.2917	35.5	15.8333	8.95833	36.625	20.2917	64.4583	40.2083	52.5833	47.1667	18.0833	24.6667	42.6458	40.0833	21.375	49.375	42.7917	13.0417	42.7917	52	28.9792	37.9167
FBgn0038956	CG5379	1	0.325675	20	18	12.448	21.4792	32.875	13.75	35.9583	7.54167	11.3333	31.6667	13.0833	56.75	22.9583	33.875	24.375	13.0417	8.95833	11.25	22.8958	13.75	35.8125	9.58333	15.7292	30.7083	16.3333	8.5	14.7917
FBgn0032252	loh	1	0.325675	22	11	12.146	28.875	38.5	34	45.8958	11.6667	7.85417	24.7917	9.83333	38.5	49.625	31.3333	32.8333	15.7083	21.5417	25.2917	30.4583	24.25	31.125	18.9167	25.2917	36.25	28.5417	31.3333	33.6667
FBgn0028534	CG7916	1	0.325675	28	14	3.77124	9.70833	12.125	16.5417	21.9167	20.375	54.625	12.4167	0.8125	23.375	26.4583	5.91667	20.6667	14.7917	15.7083	19.1667	13.5833	19.6667	20.0833	3.95833	174.208	32.2083	57.7083	20.375	93.6667
FBgn0036082	CG12362	1	0.325675	20	8	3.565	9.70833	12.125	9.04167	19.1667	40.3125	74.1875	12.4167	58.7917	13.5417	11.2083	11.875	9.91667	54.5625	107.5	19.1667	13.5833	46.9583	13.0833	11.125	78.9583	16.4583	26.875	16.25	153.458
FBgn0085273	CG34244	1	0.325675	20	16	2.62219	28.875	35.2917	39.4167	34.2917	10.875	16.6667	58.8958	38	57.4583	28.75	20.5833	35.5	3.54167	2.14583	14.5	33.7083	9.29167	39.2083	13.5833	19.6875	6.125	25.4167	10.8333	3.54167
FBgn0051777	CG31777	1	0.348773	28	0	1288.32	7176.29	8603.5	5804.08	3472.04	5582.25	3982.12	6670.12	3369.17	2344.12	2220.08	4475.04	4093.33	8266.71	5033.88	6729.5	5902.5	4632.96	3282.92	6475.17	3667	6648.54	2585.88	8982.96	2022.08
FBgn0025454	Cyp6g1	1	0.348773	24	10	382.854	1446.21	875.542	2332.17	3462.12	2231	1924.81	1461.29	2096.92	2445.83	2265.96	1627	1606.92	1887.5	1280.35	2056.1	1802.69	2297.4	1965.54	1334.81	2520.35	1469.38	1506.75	1611.83	753.604
FBgn0001263	inaD	1	0.348773	20	18	327.611	2366.71	2019.58	1659.52	2015	1164	1606.12	1459	1793.54	3212.92	1935.42	2235.71	1678.29	1159.17	1609.62	1761.58	1685.96	1193.04	1850.71	1578.12	2356.62	1374.92	2373.21	1658	1983.62
FBgn0037788	CG3940	1	0.348773	24	12	215.285	455.917	657.333	643.708	882.917	870.438	1029.67	679.542	1160.83	847.5	977.604	592.125	855.312	514.312	671	595.542	931	837.604	887.312	461.417	836.146	615.104	902.333	457.667	808.417
FBgn0261394	Prosalpha3	1	0.348773	28	14	210.07	2691.75	2404.12	2800.38	1799.42	1948.62	3064.83	3200.33	3118.96	3246.62	2701.21	2615.79	2127.42	1819.17	2863.38	2489.04	2303.04	2154.42	2632.08	2680.83	2733.08	2292.29	3716.83	2453.75	3111.92
FBgn0051550	CG31550	1	0.348773	24	20	207.271	1095.94	863.792	838.833	784.125	755.479	622.167	702.833	989.875	1145.58	986.917	1005.17	1077.25	643.708	1004.31	999.125	890.083	888.396	1113.29	888.667	1304.12	875.062	1310.67	1088.21	1155.29
FBgn0001105	Gbeta13F	1	0.348773	25.3333	18.6667	154.719	492	591.917	557.771	482	521.917	469.5	1136.62	266.833	866.625	1622.38	1700.46	1000.88	619.625	1809.9	430.125	1519.92	686.875	839.958	652.792	1217.5	743.375	1205.21	644.771	4718.65
FBgn0267330	KdelR	1	0.348773	24	9	141.598	889.021	1176.44	1144.67	1067.92	1292.54	1336.29	1253.88	1193.04	1053.62	1354.98	971.396	1005.92	1146.83	973.708	1310.1	993.583	1011.79	1106.92	923.042	915.167	995.583	1105.62	890.083	884.812
FBgn0010226	GstS1	1	0.348773	28	16	136.737	750.917	881.292	1073.33	989.125	1640.04	1066.9	1390.17	1315.58	1119	1451.88	1164.88	1210	1779.5	1023.6	884.812	769.125	1416.25	808.104	940.625	932.062	1699.38	749.958	1318.23	1057.25
FBgn0033266	Socs44A	1	0.348773	28	2	127.603	441.812	654	488.042	617.771	642.771	529.333	459.562	445.938	177.958	214.292	465.5	348.875	578	410.917	505.958	450.771	554.104	380.042	661.5	332.958	588.083	313.875	460.167	234.208
FBgn0034803	CG9849	1	0.348773	24	8	98.5235	764.083	473.75	747.729	625.375	814.146	757	723.771	641.625	796.271	437.792	583.5	608.208	690.042	409.208	792.458	539.854	703.375	587.708	619.812	608.854	560.25	570.979	613.292	373.75
FBgn0020521	pio	1	0.348773	28	4	96.5348	617.958	601.583	718.917	708.917	611.333	684.083	476.667	721.542	637.708	490.854	567.208	453.125	545	531.396	665.229	488.396	585.167	517.042	457.875	439.083	468.229	595.208	460.167	381.042
FBgn0035335	mRpL23	1	0.348773	28	22	83.6301	440.083	387.542	478.375	294.417	282.75	358.104	435.792	330.229	503.833	426.083	523.958	599.208	387.812	476.375	520.354	244.208	260.438	522.042	399.417	369.125	363.208	372.958	447.146	288.75
FBgn0053301	CG33301	1	0.348773	24	7	76.6032	344.188	184.938	438.208	377.625	468.396	281.125	260.708	379.833	280.083	200.333	357.083	157.542	475.917	107.5	529.792	234.833	304.354	179.25	123.271	236.958	192.979	170.625	181.146	47.75
FBgn0030276	Dlic	1	0.348773	28	26	75.2774	334	354.396	262.333	308.771	176.938	242.938	202.312	159.104	246.292	353.875	175.042	420.229	261.083	534.667	181.333	402.875	265.083	351.938	201.708	304.25	235.333	307.208	165.792	283.333
FBgn0025790	TBPH	1	0.348773	24	16	71.7419	682.292	569.271	529.375	581.25	670.646	515.25	855.312	651.958	623.896	581.729	901.167	682.708	613.958	489.167	552.958	560.917	689.021	615.688	729.083	565.292	790.833	679.292	702.833	495.375
FBgn0265045	Strn-Mlck	1	0.348773	22	14	70.5781	880.042	535.833	576.958	703.104	747.208	654.479	841.229	917.833	757.292	764.604	1336.29	446.375	541.229	705.542	715.854	720.479	686.25	764.083	780.896	634.271	592.125	775.5	473.458	539.417
FBgn0010039	GstD3	1	0.348773	24	8	68.1769	285.042	327.375	282.375	275.812	510.208	388.667	544.25	345.25	202.167	212.125	248.833	275.208	311.75	173.312	397.625	196.042	466.875	210.875	240.167	293	298.562	152.125	283.5	128.5
FBgn0038316	CG6276	1	0.348773	20	16	64.0079	698.875	527.625	262.333	422.333	471.5	394.083	487.333	520.208	485.812	279.729	541.417	405.5	385.583	375.146	459.562	426.292	465.729	429.083	669.146	410.75	465.833	476.25	447.146	115.167
FBgn0010292	bys	1	0.348773	20	2	60.7228	620.479	479.958	687.292	471.583	435.271	394.083	481.417	330.229	440.083	362.354	648.208	506.833	488.042	522.375	519.271	304	495.083	462.083	521.438	559.125	631.917	480.75	670.542	279.333
FBgn0016123	Alp4	1	0.348773	20	18	51.8545	695.333	602.708	529.375	549.625	434.333	581.562	380.583	567.583	660.375	430.958	701.25	563.042	342.042	400.208	553.604	407.125	458.292	580.542	545.333	708.25	449.542	658.562	496.812	403.125
FBgn0037026	CG3634	1	0.348773	28	4	46.8753	206.583	231.792	279.917	314.896	191.438	141.167	161.333	255.958	157.333	165.5	226.667	277.5	135.25	143.812	167.812	230.667	170.25	216.833	212.062	195.042	157.042	184.958	151.292	117.333
FBgn0027538	beta4GalNAcTA	1	0.348773	24	7	45.4905	50	234.333	156.375	232.875	198.917	210.958	141.375	178.188	118.667	145.958	116.521	119.333	194.167	137.167	99.2292	230.667	159	130.083	86.2917	96.8333	139.208	110.875	124.875	30.375
FBgn0267912	CanA-14F	1	0.348773	24	20	45.0928	186.625	260.812	135.875	224.792	153.792	150.083	252.833	156.75	222	319.396	249.75	225.938	175.167	484.042	153.667	182.396	171.5	337.708	246.292	263.917	191.938	246.083	212.542	735.896
FBgn0264785	Hph	1	0.348773	28	4	44.754	511.625	530.938	423.479	697.083	646.979	542.375	498.396	490.583	383.083	398.604	539.708	431.375	522.938	418.5	414.479	764.083	548.333	329.688	530.708	536.021	493.583	419.125	504.125	227.312
FBgn0033889	CG6701	1	0.348773	24	6	44.5035	173.25	222	264.958	375.917	293.312	264.188	297.938	204.292	188.667	189.375	244.208	149.417	308.833	223.208	311.917	346.562	303.625	244.729	300.938	228.875	288.688	272.75	317.333	85.7917
FBgn0032741	Sidpn	1	0.348773	24	16	42.1907	605.271	317.812	305.604	353.146	403.625	422.083	393.75	701.604	719.583	428.708	375.917	456.667	216.458	354.875	374.917	346.562	356.146	669.5	642.667	318.208	245.375	747.542	237.958	534.375
FBgn0261283	SREBP	1	0.348773	24	6	40.1578	1682.62	1473.42	1821.88	1652.58	1667.29	1622.38	1797.08	1610.5	1333.58	1285.38	2189.58	1080.54	1486.29	1456.19	2029.88	2032.38	1614.06	1159.17	1421.21	1372.27	1615	1483.58	1685.96	732.604
FBgn0037027	HIPP1	1	0.348773	24	4	39.5685	335.542	431.875	395.167	501.333	492.812	384.917	340.75	392.333	260.375	342.917	375.917	463.5	481.708	433.812	415.792	467.917	427.042	289.375	454.292	261.854	442.646	342.583	383.479	210
FBgn0266582	ND-30	1	0.348773	24	18	39.215	4529.88	3445.38	4045.67	3088	3501.33	3751.83	3646.46	3795.88	5330.46	3559.25	4650.5	3807.29	3577.71	3537.42	4974.46	3061.79	4332.21	2968.75	4774.29	4446.38	4493.46	5249.29	4958.5	3208.56
FBgn0037895	CG6723	1	0.348773	28	4	34.442	324.958	156.083	405.396	248.083	201.25	176.958	154.625	187.125	155.667	86.875	297.958	110.5	152.542	68.2083	273.958	96.375	145.583	164.375	186.812	181.083	149.792	161.042	135.875	102.583
FBgn0046999	CG6429	1	0.348773	24	16	34.442	188.083	208.229	316.667	147.625	157.375	185.917	235.417	234.625	265.312	344.688	189.625	141.75	181.792	263.042	214.25	149.417	151.875	216.833	237.875	248.375	287.292	209.917	271.667	184.667
FBgn0036090	CG8009	1	0.348773	20	4	32.2617	132.271	317.812	187.312	192.042	166.208	175.458	167.521	140.417	108.521	140.458	111	348.875	179.583	184.292	135.75	100.542	129.979	181.25	132.292	124.229	178.75	161.042	135.875	344
FBgn0024222	IKKbeta	1	0.348773	24	4	31.2895	122.708	130.042	92.625	152.625	106.958	163.562	85.7917	130.292	74.0208	73.5833	82.5833	107.688	105.979	30.625	87.6458	191.375	91.3333	73.125	82.0417	74.875	100.458	75.5833	87.4583	66.9583
FBgn0034704	CG6758	1	0.348773	24	20	31.0243	295.5	158.583	138.583	171.375	234.75	96.0417	243.812	200.667	251.583	187.375	215.25	323.25	233.125	252.417	265.792	156.417	255	181.25	266.688	222	323.188	257.188	313.042	203.646
FBgn0053002	mRpL27	1	0.348773	20	18	30.5234	524.271	358.333	541.771	375.917	440.208	438.333	476.667	435.375	654.167	606.75	601.583	642.771	484.042	476.375	595.542	342.583	495.083	507.292	648.354	475.812	506.25	526.812	721.542	357.5
FBgn0032084	CG13101	1	0.348773	24	0	30.0226	114.792	121.062	187.312	87.8333	92.5833	54.625	57.125	19.1667	109.562	75.2917	108.083	78.7917	205.271	41.7083	120.167	33.7083	63.6667	30.2292	89.3333	87.2083	80.2083	93.2917	130.229	19.2083
FBgn0026592	Fie	1	0.348773	28	24	27.9307	358.958	677.458	475.625	526.958	343.458	515.25	314.542	330.229	319.167	583.958	362.812	679.292	390.625	515.125	489.375	497.542	314.604	526.167	195	381.521	318.438	442.792	332.375	655.771
FBgn0036353	CG10171	1	0.348773	24	8	27.2383	103.604	159.292	267.042	196.438	240.229	238.542	132.271	133.292	142.917	187.375	127.688	136	206.167	184.292	163.854	200.292	235.333	97.8125	174.312	174.208	145.958	118.792	102.417	210
FBgn0038545	pasi1	1	0.348773	20	0	26.0451	103.604	122.625	124.938	85.4792	86.0208	49.7083	87.25	51.5833	144.583	105.062	81	75.8542	72.6667	30.625	58.1667	57.2917	77.5417	44.4583	96.0833	53.8333	114.292	96.7917	88.375	39.7083
FBgn0026438	Eaat2	1	0.348773	26	2	26.0377	499.062	872.312	587.292	1009.17	486.167	570.271	403.104	549.625	514.375	621.5	544.417	563.042	592.208	862.208	778.292	1002.42	561.125	675.5	344.167	788.417	477.583	736.25	443.5	690.042
FBgn0011236	ken	1	0.348773	28	26	25.3675	138.542	183.229	243.729	155.083	115.25	77.7083	130.458	117.875	147.042	130.333	123.042	160.479	119.042	212.875	133.708	248.917	132.708	164.375	116.771	98.4583	139.208	129.833	110.583	93.6667
FBgn0031003	CG7889	1	0.348773	28	8	24.7045	299.271	190.167	297.479	169.792	226.417	284.938	225.792	173.75	157.333	181.208	202.312	216.312	204	92.6042	216.958	170.458	249.75	273.042	288.083	253.042	310.646	207.375	236.833	72.25
FBgn0014417	CG13397	1	0.348773	24	16	24.6505	162.083	100.542	177.375	179.167	88	138.208	284.208	219.604	282.625	185.271	266.771	152.125	99.3333	194.833	151.417	165	118.333	116.771	181.25	344.688	255.583	176.229	141.625	163.854
FBgn0036746	Crtc	1	0.348773	24	18	24.6309	79.625	76.0833	83.7708	42.7917	59.1667	38.6042	94	22.5625	149.438	187.375	107.625	63.1667	65.5417	68.2083	40.875	170.458	72.2083	102.042	76.0417	55.0625	108.958	87.2083	77.3125	104.75
FBgn0032006	Pvr	1	0.348773	20	16	23.5408	101.833	150.208	156.375	137.5	117.458	100.708	175.125	138.875	170.792	181.208	199.208	139.083	93.8333	90.375	172.875	186.75	137	165.5	127.854	153.375	119.958	133.542	147.125	68.875
FBgn0260632	dl	1	0.348773	20	0	22.8926	318.792	386	415.792	216.333	240.938	266.042	291.125	293.458	302.896	309.938	246.292	285.667	253.625	424.958	246.792	271.417	228.667	305.417	353.417	319.208	339.208	435.083	309.625	177.812
FBgn0036897	CG8786	1	0.348773	24	20	22.8926	85.3333	116.125	78.625	70.5417	76.8542	47.875	73.75	52.9583	181.583	126.521	52.5833	116.562	84.625	102.917	83.25	92.125	94.2292	70.125	105.083	33.7083	138.292	95.9167	117.417	80.0625
FBgn0031309	Tfb4	1	0.348773	20	16	22.0234	130.375	65.5417	103.208	83.4167	79.6667	47.875	115.021	85.8542	110.812	128.458	107.625	81.1875	86.1458	80.7083	115.25	104.375	108.167	92.875	100.458	102.833	137.208	118.792	78.25	77.7917
FBgn0029173	fu2	1	0.348773	20	5	20.9038	174.958	137.229	201.125	152.625	170.208	121.833	168.771	131.854	118.667	79.5417	175.354	136	162.958	184.292	220.792	132.667	161.458	106.958	135.458	125.438	213.583	161.042	185.771	87.7917
FBgn0003339	Scr	1	0.348773	28	22	20.1231	44.125	50.625	22.1667	39.875	13.625	13.8333	37.9167	14.5417	66	96.1667	33.0833	49.375	15.7083	113.75	15.4583	79.25	21.375	112.938	18.0417	29.5833	13.8958	38.5	16.25	138.917
FBgn0053230	CG33230	1	0.348773	28	26	19.799	200.167	235.333	174.771	267.542	190.417	221.875	189.729	189.25	195.958	207.979	192.208	323.25	270.104	239.042	248.042	342.583	148.542	131.583	225.354	125.438	197.979	162.542	272.729	53.25
FBgn0034528	CG11180	1	0.348773	24	22	19.7548	138.542	76.0833	68.1875	66.4583	89.875	18.8125	109.375	26.9167	86.5	68.875	113.708	132.833	100.688	72.625	70.5417	115.833	83.5	93.7083	109.167	41.4167	89.9375	90.75	110.583	108.208
FBgn0036368	CG10738	1	0.348773	20	16	19.2981	54.4167	33.875	13.75	33.9583	12.75	27.125	85.7917	39.5833	59.9167	44.5	55.625	42.4583	7.41667	6.375	28.25	40.0833	17.3333	52.5208	18.0417	9.14583	11.5417	38.5	37.6667	13.25
FBgn0031107	HERC2	1	0.348773	20	16	17.6924	213.583	137.229	130.292	258.375	188.562	206.875	277.354	156.75	246.292	259.5	430.792	179.458	130.125	162.083	242.583	132.667	187.125	192.979	170.396	248	160.208	202.167	131.542	143.438
FBgn0261258	rgn	1	0.348773	28	18	16.9264	41.875	104.542	36.625	80.375	18.6667	61.1042	65.8125	50.0208	122.396	171.479	98.8333	149.417	49.7083	43.6875	49.375	75.2917	47.75	142.875	25.2917	113.667	50.0417	132.5	59.125	186.708
FBgn0039911	CG1909	1	0.348773	26	5	16.1382	239.042	411.167	448.667	469.292	408.688	290.958	368.229	365.667	365.604	516.125	315.521	366.792	444.729	410.917	604.229	480.812	443.208	434.812	266.688	339.979	404.271	388.875	343.688	273
FBgn0043005	prt	1	0.348773	20	16	15.8657	171.75	65.5417	47.2917	91.75	82.0417	49.7083	107.188	80.75	104.479	58.4583	135.833	78.7917	39.3125	41.7083	105.25	53.4167	75	87.1875	109.167	63.1667	41.5208	108.167	57.9167	22.9583
FBgn0033524	Cyp49a1	1	0.348773	20	9	15.3427	119.042	62.625	108.167	114.354	64.7708	63.1458	101.958	72.125	116.042	62.4167	85.125	92.5833	85.4583	21.5417	62.3542	68.1042	87.9583	54.625	147.292	124.792	98.375	124.708	104.625	83.8958
FBgn0035756	unc-13-4A	1	0.348773	20	18	14.7167	28.875	31.2083	16.5417	37.6667	3.79167	17.6042	26.0833	6.10417	63.4583	98.2083	26.0625	27.7917	11.2083	21.5417	9.58333	46.75	11.2292	53.7083	14.4583	51.8333	19.9167	41.4167	9.10417	57.75
FBgn0263705	Myo10A	1	0.348773	20	14	14.6725	75.7917	80.0833	52.9167	57.6667	96.75	66.125	103.208	97.0833	62.75	86.875	142.208	60.2083	49.7083	41.7083	92.5417	96.375	63.6667	72.125	62.9792	50	51.2083	93.2917	61.375	9.70833
FBgn0003731	Egfr	1	0.348773	28	4	14.5841	571.979	662.583	618.958	864.75	599.312	574.146	481.417	701.604	601.583	598.333	492.521	456.667	616.042	436.625	475.625	708.25	537.5	520.5	364.958	530.583	453.75	478.583	348.958	359.312
FBgn0263667	Lpt	1	0.348773	20	18	14.481	225.583	296.792	327.958	381.583	269.229	231.708	276.312	414.125	442.646	407.333	393.708	366.792	210.083	340.562	290.083	257.021	353.271	282.042	262.333	375.917	340.125	451.625	279.75	214.333
FBgn0035393	CG16753	1	0.348773	20	0	14.1863	122.708	138.917	201.125	104.417	115.812	87.8333	168.771	90.25	135.875	83.4167	157.396	213.542	152.542	83.25	92.5417	79.25	90.4792	112.938	162.396	115.417	116.083	100.688	140.458	97.8125
FBgn0032100	CG13108	1	0.348773	20	18	13.6707	54.4167	48.0417	47.2917	32.2917	16.25	27.125	34.375	50.0208	53.8333	38.7083	49.25	84.1667	39.3125	20.2083	15.4583	27.375	21.375	52.5208	14.4583	27.9167	23.3958	33.9583	22.5	16.5625
FBgn0052982	CG32982	1	0.348773	28	22	12.7868	335.542	261.396	214.375	247.229	200.688	199.75	287.958	312.625	265.312	228.625	257.167	326.208	246.271	286.292	269.708	294.25	310.896	271.792	206.167	213.667	220.083	223.521	222.75	361.125
FBgn0034540	Lrt	1	0.348773	22	14	12.5953	26.0417	44.9167	62.8333	70.0833	26.9167	41.625	61.5	80.75	116.042	113.583	43.7917	30.3333	18.0833	36.25	57.0417	79.25	58.1667	57.7083	62.9792	43.5833	21.2083	85.5417	22.5	51.3333
FBgn0036360	CG10713	1	0.348773	20	16	12.5217	60.4583	88.2917	31.3333	99.375	53.3333	49.7083	69.7917	62.625	71.0417	79.5417	65.8333	68.2292	50.875	39.7083	43.7917	111.521	63.6667	69.125	47.7917	86.0833	29.25	102.979	39.7917	19.2083
FBgn0039626	Slu7	1	0.348773	28	18	12.0355	170	184.938	116.562	129.75	134.667	152.125	149.5	281.812	279.188	169.146	162.396	216.312	164.208	156.917	142.875	191.375	136.083	258.333	106.583	188.542	160.208	205.104	183.396	227.312
FBgn0046687	Tre1	1	0.348773	20	16	11.3874	89.0833	53.3333	73.125	49.25	46.9167	46.5625	67.2083	55.6875	70.125	68.875	63.4167	39.9167	27.4375	45.4583	58.1667	49.8125	36.625	62.1875	46.625	28.625	55	24.25	23.875	20.2917
FBgn0004374	neb	1	0.348773	28	16	10.474	85.3333	37.25	68.1875	56.0833	81.6458	63.1458	65.8125	91.8958	77.9583	109.917	97.8958	49.375	61.375	83.25	91.75	30.4583	65.5625	54.625	125.25	92.0417	89.0417	72.375	84.625	119.667
FBgn0032111	CG13110	1	0.348773	20	8	8.75045	5.66667	12.125	22.1667	11.25	53.3333	66.125	23.5833	30.4583	13.5417	11.2083	18.1667	9.91667	60.7917	59.2083	14.5	13.5833	49.0833	13.0833	42.7917	55.0625	17.25	16.3333	65.8125	72.25
FBgn0038842	hdly	1	0.348773	24	20	8.19065	152.125	121.833	214.375	112.75	89.4167	107.542	179.417	135.875	180.417	135.125	147.458	95.4375	94.375	120.417	139.792	104.375	95.2917	78.0417	116.771	148.208	133.125	144.792	158.479	182.354
FBgn0038680	Cyp12a5	1	0.348773	22	13	5.92938	141.958	99.0417	151.062	148.292	115.812	75.875	168.771	112.646	130.083	161.729	96.0417	81.1875	110.312	51.4167	111.125	182.396	134.75	120.75	127.854	131.812	111.792	121.25	83.4167	75.5833
FBgn0050356	CG30356	1	0.348773	28	0	5.539	17.375	21.6667	22.1667	23	15.8333	13.8333	18.2917	10.625	23.375	11.2083	16.875	16.25	24.2083	51.4167	22.5417	22.8958	20.2083	27.4583	20.0417	31.5625	13.8958	7.39583	10.25	37.9167
FBgn0265541	CR44391	1	0.348773	28	4	5.36223	33.9792	48.8542	73.125	53.4583	34.1458	30.7083	23.5833	28.5417	38.5	30.1458	24.4583	16.25	37.3958	28.5625	33.9167	111.521	7.41667	38.2917	18.9167	50	8.625	41.4167	28.9792	16.5625
FBgn0052690	CR32690	1	0.348773	20	7	5.12652	12.5	12.125	22.1667	19.1667	88.9375	32.625	18.2917	12.4167	13.5417	11.2083	14.4583	30.3333	96.9583	105.229	77.8333	30.4583	112.167	20.0833	78.875	42.2083	51.2083	8.29167	71.6875	196.042
FBgn0039296	CG10420	1	0.348773	28	4	4.3163	113.354	88.8333	110.875	72.125	76.8542	81.3958	77.8125	83.4167	75.2917	105.062	76.0833	42.4583	51.8333	14.5417	102.083	96.375	64.4583	85.875	29.875	25.2917	63.1667	52	26.5	8.91667
FBgn0037408	NPFR	1	0.348773	20	16	4.18372	33.9792	37.25	31.3333	34.875	12.125	17.6042	35.6875	17.2083	41.125	103.354	47.5833	35.5	20.2083	3.91667	22.5417	46.75	21.375	34.8333	18.0417	25.2917	12.1667	22.9167	18.6875	6.45833
FBgn0040391	CG2854	1	0.348773	20	12	3.2851	12.5	22.4167	9.04167	20.2917	54.75	14.7083	18.2917	22.5625	29.2083	24.7917	16.875	9.91667	37.9167	30.625	19.1667	46.75	63	29.25	69.0625	72.125	10.5833	6.5	25.1042	53.25
FBgn0031895	CG4497	1	0.348773	24	6	2.50434	23.625	49.7083	52.9167	68.625	65.3333	41.625	49.375	32.0625	50.7083	52.375	26.0625	39.9167	39.3125	76.8333	54.5833	33.7083	36.2083	70.125	39.25	42.7917	23.3958	25.4167	28.9792	25.8333
FBgn0004901	Prat	1	0.348773	20	18	2.07713	103.604	102.5	65.4375	114.833	69.2083	69.25	132.271	100.667	127.542	58.4583	122.354	81.1875	81.25	45.4583	81.6042	61.0208	56.1042	73.125	145.146	96.8333	98.375	72.375	74.0833	46.4167
FBgn0263608	l(3)72Dr	1	0.348773	28	24	1.20797	38	40.3958	28.2917	33.0417	12.75	9.79167	26.0833	16.25	38.5	46.2292	35.8333	27.7917	17.3333	8.95833	29.9583	40.0833	9.83333	26.625	5.91667	16.5833	13.8958	17.375	12.2917	32.125
FBgn0033392	CG8027	1	0.348773	28	2	0.898615	146.542	108.521	103.208	107.938	84.375	118.438	107.188	77.625	113.583	70.375	106.667	95.4375	67.8125	61.5417	121.167	132.667	55.0417	105.167	74.7917	62.4167	71.4792	92.125	59.125	41.5833
FBgn0033912	RpS23	1	0.374809	28	20	5062.09	109471	126238	120067	113087	105656	124266	147256	143559	109471	151071	127226	151071	111733	151071	121016	142508	107843	121880	110664	127226	121016	128591	120067	145044
FBgn0016031	lama	1	0.374809	26	6	210.526	877.375	1411.79	1237.98	1501.96	1055.42	1710.62	1123.29	1690.79	727.354	940.25	1098.25	1197.42	940.25	722.521	1024.46	1220.94	960.083	957	1064.08	1019.29	914	871.958	693.458	768
FBgn0029093	cathD	1	0.374809	24	15	105.167	4045.67	3156	4075.94	2924.38	3362.5	4093.33	3487.54	4415.12	4362.54	3958.71	3451.58	3795.88	3282.92	3903.62	3501.33	2486.88	2994.92	3514.75	4415.12	4058	3888.08	3760.62	3697.42	3118.96
FBgn0265101	Sgt1	1	0.374809	28	20	93.5443	871.5	1277.65	968.625	928.458	1045.12	1204.19	1434.79	1369.31	1140.75	1442.83	1177.42	1499.29	934.542	1485.12	902.604	1309.06	871.5	1269.81	1232.54	1030.65	1076.88	1125.71	1015.17	1751.71
FBgn0035806	PGRP-SD	1	0.374809	24	14	92.9109	1827.52	1914.92	2401.75	1344.83	2275.54	2360.71	2288.25	2395.65	2336.71	2402.94	1730.46	2344.12	1737.96	1667.29	2248.83	1453	1530.88	1827.52	3721.44	1602.67	2154.42	2064.62	2016.21	1360.04
FBgn0010391	Gtp-bp	1	0.374809	28	4	91.0105	2242.38	1289.15	1898.96	1495.83	1711.75	1433.23	1725.04	1701.75	1583.04	1137.06	1887.5	1116.92	1317.54	1331.71	2034.88	1542.71	1669.21	1758.56	1938.42	1402.04	1317.54	1761.58	1284.04	900.896
FBgn0038363	Acyp2	1	0.374809	20	8	89.8615	392.167	626.729	402.875	470.125	649.979	596.271	596.042	358.583	353.75	251.917	417.458	571.417	571.417	447.708	581.562	573.667	492	403.792	557.625	449.542	606.208	318.333	662.354	457.771
FBgn0259937	Nop60B	1	0.374809	28	24	88.8008	1107.75	875.542	670.646	836.896	746.083	648.833	795.042	749.958	782	874.646	1568.46	782	845.083	1187.04	753.021	925.375	816.583	1059.31	1199.08	804.708	803.708	792.75	917.833	1075.15
FBgn0270924	zf30C	1	0.374809	28	15	76.3749	682.292	610.917	625.208	713.146	716.375	600.833	759.583	956.208	810.583	857.396	673.75	751.583	540.667	755.479	627.958	833.625	766.833	781.25	687.646	656.667	699.667	848.458	751.583	948.792
FBgn0039835	mRpL32	1	0.374809	20	2	37.0347	257.271	259.25	272.792	205	233.208	169.375	174	230.938	234.208	177.708	244.875	259.25	245.417	361.271	346.583	221.708	268.083	189.167	224.5	192.646	260.917	275.292	252.188	143.438
FBgn0260755	CG42553	1	0.374809	28	10	29.8753	188.083	256.354	259.042	192.042	333.75	404.208	242.583	326.854	215.25	98.2083	216.792	98.2083	388.875	132.396	213.562	144.958	316.75	198.083	280.542	202.833	299.958	226.167	277.792	208.167
FBgn0032295	CG12299	1	0.374809	20	18	13.4645	146.542	198.458	179.417	334.521	185.479	161.688	179.417	141.75	208.104	198.604	234.75	182	168.583	186.688	189.625	160.208	172.917	196.625	185.188	247.5	175.875	214.375	130.229	125
FBgn0031853	TTLL3B	1	0.374809	20	9	5.539	12.5	12.125	19.2083	11.25	69.2083	59.2917	18.2917	66.2083	13.5417	11.2083	10.125	16.25	49.7083	88	26.5417	27.375	82.1042	13.0833	25.2917	112.75	36.25	12.5	26.5	184.667
FBgn0037678	CG16749	1	0.374809	24	18	4.22791	48.0417	35.2917	34	31.1042	32.2083	24.125	27.4583	45.0208	88.5833	27.6458	71.2292	56.7917	25.8333	14.5417	58.1667	27.375	53.25	45.6667	53.1458	69.7083	32.2083	64.8333	50.625	73.75
FBgn0037398	CG15580	1	0.374809	24	8	2.57799	5.66667	12.125	9.04167	19.1667	29.2083	32.625	12.4167	19.1667	13.5417	11.2083	10.9792	9.91667	30.0417	16.7083	16.25	22.8958	51.8333	13.0833	40.3958	30.5833	19.9167	5.45833	21.375	15.7083
FBgn0039251	Trf4-2	1	0.374809	20	12	2.26863	15.0833	21.2083	9.04167	17.875	41.7917	14.7083	18.2917	21.4167	21.125	11.2083	14.4583	9.91667	40.5417	15.7083	18.1667	27.375	15.5	25.125	42.7917	16.25	11.5417	6.5	15.5	100.25
FBgn0040653	IM4	1	0.400846	26	11	1456.55	4947.21	21261.2	17016.2	22119.9	22798.4	42208.9	8603.5	40974.8	13401.2	23165.2	3716.83	30445.3	14826.9	22798.4	11921.6	12440.4	24569.5	26707.8	23165.2	29594.5	20636.3	16765.5	11439.1	21768.3
FBgn0267385	PyK	1	0.400846	28	4	1438.37	20636.3	11601.3	15776.7	18228.9	15242.2	11851	14889.8	13208.1	13635	9375.17	16400.3	9299.29	14401.4	10416.7	16086	12711.7	18820.2	14401.4	11348.9	12605	13110.9	12605	13494.6	10749.8
FBgn0053307	CG33307	1	0.400846	26	13	334.579	836.146	1694.08	1479.04	1070.38	1330.96	2123.75	1885.94	1754.19	1959.92	1620.25	1214.75	2007.71	1100.5	1396.42	1411.79	1147.5	1022.21	1142.54	1267.58	2068.04	1606.92	1653.44	1512.5	1051.44
FBgn0034394	CG15096	1	0.400846	28	24	308.873	2079.54	2350.88	1974.88	1748.12	2373.21	1511.38	1779.5	1817.04	1790.81	2069.79	2317.92	2209.29	2591.17	1763.17	2282.46	2042.62	2020.83	1552.23	2517.62	1501.04	2009.58	1098.92	2340	1824.38
FBgn0035871	BI-1	1	0.400846	22	9	246.014	322.042	972.542	675.708	920.896	1042.5	1247.54	1046.02	843.062	405.604	700.125	610.917	582.333	989.5	796.5	783.208	760	887.042	529.125	632.75	830.792	744.542	586.75	916.812	521.188
FBgn0262801	twr	1	0.400846	20	10	191.655	863.458	1100.5	1059.31	1269.81	1371.54	1600.67	1334.81	1344.83	826.083	1323.12	880.958	1068.94	935.375	939.417	1354.12	1009.17	928.146	917.417	926.917	1013.92	978.438	902.333	838.646	1213
FBgn0003867	tsl	1	0.400846	24	8	175.289	1377.42	1406.29	1706.58	1682.62	1544.88	1692.71	1241.21	1565.71	1709.5	1427.92	1155.56	1537.23	1557.67	957.979	1742.25	1315.58	1556.42	1383.6	1272.96	1440.77	1309.54	1425.94	1213	789.625
FBgn0039890	CG2316	1	0.400846	24	4	150.172	255.583	612.562	554.25	773.771	613.75	569.125	412.021	302.542	356.75	465.042	271	500.167	662.354	486.562	455.083	556.042	500.458	416.417	428.958	458.625	503.188	412.167	441.333	331.125
FBgn0263601	mib1	1	0.400846	28	14	130.55	455.917	505.812	507.417	699.958	720.25	640.271	702.833	620.188	530.708	669.646	982.958	724.833	452.396	529.354	581.562	669.792	677.083	484.792	1022.21	612.125	1094.46	720.708	836.896	392.812
FBgn0024734	PRL-1	1	0.400846	28	18	112.563	171.75	270.104	97.25	143.5	291.417	167.312	364.167	106.958	125.604	618.75	319.333	510.958	340.833	356.542	150.458	325.646	313.083	425.875	438.208	150.042	413.792	222.292	374.208	585.708
FBgn0000108	Appl	1	0.400846	28	18	102.869	362.75	309.625	277.438	172.583	189.833	336.75	459.562	227.917	441.333	788.729	354.75	422.917	234.042	438.479	225.292	289.167	239.75	699.125	145.146	319.812	226.625	484.417	303.167	1786.48
FBgn0033945	CG12868	1	0.400846	24	8	101.013	459.208	525.729	526.021	432.042	829.042	719.75	580.375	648.583	416	426.083	307.125	431.375	817.896	441.104	471.083	311.792	728.208	434.812	386.667	497.542	512.958	442.792	460.167	419.042
FBgn0050154	CG30154	1	0.400846	28	18	100.38	249.917	563.792	316.667	177.312	569.625	407.583	551.208	565.75	392.917	551.417	263.875	794.708	396.562	458.625	262.542	522.938	241.042	333.708	1948.62	128.75	595.812	395.833	515.917	603.312
FBgn0050404	Tango11	1	0.400846	28	26	93.8979	466.167	675.708	601.542	618.75	675.292	485.958	443.354	457.125	468.875	589.812	386.458	866.625	808.417	563.042	609.771	720.479	687.646	689.917	509.875	530.583	598.5	545.083	567.208	649.167
FBgn0032834	CG13965	1	0.400846	28	12	89.1396	316.75	356.146	374.917	405.083	525.583	545.167	435.792	570.979	620.479	403.104	358.667	589.625	444	175.542	311.917	402.875	281.479	348.167	570.167	440.729	456.792	324	410.833	308.312
FBgn0034468	Obp56a	1	0.400846	28	16	88.5209	157.25	187.75	363.333	56.0833	136.375	797.583	170.042	384.333	312.938	736.75	215.25	280.208	104.479	430.792	184.833	165	137	335.125	171.75	263.917	227.542	379.375	242.917	399.125
FBgn0054054	CG34054	1	0.400846	20	0	82.0244	845.396	1231.29	952.208	892.625	863.125	694.333	838.458	831.917	947.917	948.5	557.625	1339.85	828.812	1220.46	658.562	874.417	764.604	1169.88	1046.02	995.229	948.792	1195.83	865.646	1468.5
FBgn0039644	CG11897	1	0.400846	20	16	77.8701	200.167	456.5	233.729	371.583	200.333	271.333	293.917	337.125	405.604	381.458	315.521	326.208	164.667	223.208	252.25	221.708	250.333	300.604	188.125	212.729	163.562	305.125	163.792	75.5833
FBgn0037713	CG16790	1	0.400846	28	0	70.0625	407.042	193.292	305.604	184.708	294.125	165.312	399	125.708	114.625	171.479	307.75	166.792	276.333	244.062	243.583	316.208	236.25	205.375	215.396	111.729	234.167	102.979	283.5	61.75
FBgn0031030	Tao	1	0.400846	28	22	63.7575	455.917	359.125	366.042	382.208	294.125	310.583	434.521	321.833	444.667	480.812	502.958	428.208	361.271	525.042	293.417	492.375	379.208	687.542	328.208	424.292	382.042	405.229	374.208	498.604
FBgn0003651	svp	1	0.400846	28	4	63.4923	533.312	589.333	557.771	853.333	760.833	400	455.375	373.188	730.625	440.333	446.625	782	721.542	499.542	510.042	1287	667.75	862.458	541.417	498.604	578.292	528.396	442.375	453.125
FBgn0265767	zyd	1	0.400846	28	4	62.741	370.625	423.104	415.792	410.5	253.167	361.25	291.125	374.729	377.25	332.083	294.188	275.208	249.917	310.417	315.375	463.875	349.625	411.875	252.292	355.312	265.667	381.354	220.292	326.854
FBgn0032305	CG6700	1	0.400846	28	26	62.1665	98.2083	236.625	340.938	249.75	165.646	148.708	99.3333	109.667	223.167	284.583	112.75	170.25	274.917	347.833	234.771	216.792	226.542	191.792	139.792	189.625	177.792	247.208	175.167	182.354
FBgn0003392	shi	1	0.400846	28	24	59.6769	487.792	678.042	576.958	514.167	533.125	473.458	497.167	499.271	479.958	942.542	608.083	614.833	547.708	983.646	509.042	690.875	698.25	855.75	473.917	445.458	571.417	497.542	452.292	884.812
FBgn0039023	CG4723	1	0.400846	24	6	58.9256	239.042	446	397.833	344.958	243.104	372.167	330.167	355.875	295.729	261.625	137.458	244.208	196.875	268.708	316.333	431.167	198.979	257.208	206.167	215.396	164.333	276.417	164.833	199.833
FBgn0020510	Abi	1	0.400846	28	0	57.7029	167.625	347.958	255.583	268	215.25	205.208	132.271	226.729	165.646	200.333	116.104	317.125	281.875	313.208	188.417	257.021	250.333	260.667	181.25	249.75	238.458	192.979	188.542	212.25
FBgn0002022	Catsup	1	0.400846	24	8	57.1136	285.042	202.75	305.604	314.896	294.125	376.833	397.229	238.854	190.312	234.125	271	179.458	239.125	184.292	282.104	115.833	210.5	235.333	247.5	203.542	186.979	131.208	283.5	89.875
FBgn0261445	sgl	1	0.400846	24	2	54.845	487.792	440.729	431.333	479.396	418.75	283.125	457.292	322.792	310.042	374.833	452.396	370.583	318.667	441.104	384.292	411.604	351.25	341.208	423.792	301.458	336	319.479	330.312	396.958
FBgn0263392	Tet	1	0.400846	24	20	52.65	138.542	148.042	108.167	147.625	86.0208	113.042	163.708	72.125	308.833	311.708	156.125	244.208	130.125	372.708	105.25	144.958	133.458	246.167	134.458	310.604	96.3125	209.917	156.667	342.458
FBgn0037228	CG1092	1	0.400846	20	9	51.2137	124.458	160.417	124.938	196.438	200.688	234.521	201.083	159.104	166.604	90.375	120.208	152.125	211.583	150.458	184.833	174.833	157.896	132.708	102.771	175.062	161.417	89.4583	212.542	20.2917
FBgn0036627	Gagr	1	0.400846	28	4	49.9836	130.375	234.333	323.042	191.021	148.854	187.667	105.938	152.292	132.792	105.062	51.3333	132.833	72.6667	241.458	199.792	115.833	149.25	171.604	101.688	132.667	142.792	231.646	132.5	132.208
FBgn0038256	CG7530	1	0.400846	25.3333	17.3333	48.3975	526.333	508.125	473	275.271	571.917	449.104	588.375	547.708	499.708	672.979	705.083	552.958	535.062	396.042	473.375	431.167	525.042	416.417	533.5	332	554.104	540.25	487.583	401.042
FBgn0003514	sqh	1	0.400846	20	18	46.345	1168.88	1729.62	1182.4	1479.04	1214.75	1219.83	1270.25	1525.79	1713.25	1285.38	1255.52	1507.75	1068.58	1394.21	1267.58	1356.88	1198.33	1528.88	1752.44	1307.21	1347	1603.62	1183.83	1276.75
FBgn0029504	CHES-1-like	1	0.400846	28	18	45.5789	140.083	166.833	97.25	99.375	94.8333	147.167	133.417	64	258.312	253.292	163.833	191.125	127.542	206.125	105.25	239.25	143.812	230.938	173.167	283.833	138.292	249.979	189.625	389.208
FBgn0069969	CG40498	1	0.400846	28	24	43.5607	218.875	406.667	316.667	328.542	231.25	305.667	162.292	237.479	359.042	407.333	201.604	402.771	367.271	397.917	380.75	460.792	321.333	398.875	158.417	347.25	258.979	361.812	282.875	415.083
FBgn0265048	cv-d	1	0.400846	26	5	42.8683	620.479	489.167	673.354	639.875	541.771	551.208	690.479	514.604	517.75	482.667	586.521	378	450.375	626.438	677.458	508.667	507.5	664.542	413.292	562.229	438.042	583.104	473.458	419.042
FBgn0020018	Ppox	1	0.400846	20	10	41.2774	254.167	177.938	330.542	233.458	312.542	197.417	391.062	304.271	310.042	145.958	289.042	262	288.625	279.729	287.042	342.583	294.271	280.917	264.479	245.042	260.917	242.792	286.729	206.125
FBgn0015778	rin	1	0.400846	28	18	41.0859	190.542	177.375	225.417	125.958	206.083	197.417	351.833	191.375	219.938	676.167	323.5	390.542	205.792	838.646	137.833	534.521	267	468.875	233.854	760.833	251.333	723.125	276.833	3716.83
FBgn0030051	spirit	1	0.400846	28	18	40.9533	179.833	95.9583	169.917	82.4167	483.167	113.042	215.875	137.208	157.333	385.75	199.208	334.333	167.875	208.458	160.354	100.542	103.167	110.542	480.458	36.0833	312.708	137.229	224.5	163.854
FBgn0032129	jp	1	0.400846	28	26	34.9723	126.25	194.375	225.417	270.854	192.583	152.125	94	117.875	184.125	480.812	211	417.104	183.625	297.625	150.458	528.812	201.938	320.708	138.542	172.792	160.208	176.229	185.771	498.604
FBgn0265574	Cdc5	1	0.400846	28	4	30.7591	225.583	97.1667	119.354	177.875	90.4375	152.125	98	98.25	126.75	55.1667	192.875	75.8542	50.3333	51.4167	128	160.208	93.5417	104.479	152.958	74.875	84.6667	94.5833	88.375	27.3333
FBgn0003079	Raf	1	0.400846	28	4	30.7591	384.917	395.667	192.792	503.667	374.562	410.833	328.729	458.458	284.833	339.979	356.271	356.271	361.271	334.062	344.229	325.646	350.042	412.667	315.042	369.125	356.354	292	300.146	268.917
FBgn0031414	eys	1	0.400846	24	9	30.1994	128.417	148.792	187.312	207.562	224	203.458	181	137.208	238.292	304.25	157.396	136	153.479	194.833	153.667	316.208	235.729	235.333	62.9792	187.771	124.167	159.792	123.917	182.354
FBgn0033913	CG8468	1	0.400846	20	14	30.0078	275.958	201.833	127.854	365.667	291.417	264.188	306.625	290	482.792	412.312	206.458	280.208	266.958	128.167	206.354	416.667	267	213.625	202.958	228.875	205.875	248.583	169.854	161.75
FBgn0000473	Cyp6a2	1	0.400846	28	8	29.4922	914	619.812	515.125	615.583	550.167	633.979	457.292	852	613.292	454	538.333	366.792	507.5	508.458	604.229	445.729	794.042	677.083	776.729	599.208	703.917	655	549.625	582.792
FBgn0263852	Dad1	1	0.400846	20	10	29.2565	500.021	470.75	764.083	473.604	755.479	700.292	705.771	694.625	664.396	719.583	539.708	626.146	690.042	531.396	838.833	407.125	561.667	610.917	525.396	551.75	535.625	482.5	588.792	403.125
FBgn0051441	CG31441	1	0.400846	20	16	26.6785	196.438	177.375	130.292	186.542	184.292	124.583	89.9167	275.125	225.583	212.125	127.25	216.312	190.958	154.562	210.292	174.833	209.833	178.188	206.167	151.479	147.125	112.417	109.583	108.208
FBgn0038425	CG14881	1	0.400846	28	13	25.7726	426.917	306.083	434.333	331.438	347.833	424.708	397.229	416.333	436.792	403.104	396.562	342.583	312.875	249.792	482.792	357.667	365.417	346.542	461.417	396.146	424.104	503.417	532.542	344
FBgn0030093	Bap111	1	0.400846	28	12	25.3822	493.979	405.938	442.792	452.729	525.583	427.792	518.354	626	307.792	478.688	529.792	308.5	366.208	529.354	372.542	316.208	559.021	473.458	564.208	521.188	618.083	519.083	618.604	451.292
FBgn0052654	Sec16	1	0.400846	28	2	25.0434	174.958	164.875	179.417	262.979	172.521	103.708	129.458	115.083	113.583	171.479	182.542	136	125.417	94.7083	141.75	196.042	143.812	141.333	164.5	86.0833	130.125	134.75	135.875	85.7917
FBgn0050033	CG30033	1	0.400846	28	18	23.8354	249.917	385.479	130.292	252.875	339.688	336.75	370.042	268.042	348.729	459.208	352.083	620.375	377.417	203.354	189.625	330.854	303.625	282.042	234.688	365.062	364.75	309.333	333.375	317.417
FBgn0020270	mre11	1	0.400846	28	2	23.747	353.5	308.667	355.875	318.375	185.917	180.667	320.917	270.5	293.417	207.979	300.042	173.375	201.292	391.708	351.583	534.521	192.583	288.208	307.833	316.396	252.5	282.104	272.729	275.458
FBgn0004795	retn	1	0.400846	28	4	23.2314	74.0417	91.75	110.875	117.458	85.5417	59.2917	58.8958	112.646	57.4583	49.625	38.6458	75.8542	81.8333	28.5625	40.875	115.833	61.25	97.8125	51.75	90.4583	56.8333	72.375	76.25	59.75
FBgn0262866	S6kII	1	0.400846	20	17	22.9957	292.042	138.25	167.083	154.458	118.208	178.583	149.5	178.188	273.458	216.333	210.292	197.208	143.188	162.083	187.312	239.25	155.667	192.979	186.812	168.562	196.917	232.75	154.958	136.688
FBgn0033654	Sobp	1	0.400846	20	16	21.6404	48.0417	79.25	47.2917	86.1458	46.5625	45	55.8333	88.7083	77.9583	85.1458	86.5	54.3333	25.2083	37.9167	55.8542	36.9583	44.6458	91.75	32.7083	90.4583	58.9792	92.125	45.4167	36.4792
FBgn0027929	NimB1	1	0.400846	24	16	20.8449	229.208	184.104	148.417	107.417	222.083	195.896	182.354	238.854	290.229	259.5	213.583	152.125	114.917	175.542	283.833	186.75	154.625	216.833	416.5	109.833	227.542	255.104	237.958	110.292
FBgn0039681	CG7582	1	0.400846	20	16	20.5061	459.208	336.583	279.917	305.021	302.833	322.438	298.75	331.833	364.208	286.292	351.646	235.083	233.125	162.083	403.75	266.292	393.75	257.208	248.917	339.979	239.438	338.292	231.292	193.771
FBgn0036260	Rh7	1	0.400846	20	16	20.3735	54.4167	87.3333	62.8333	39.125	52.8333	57.9375	103.208	30.4583	113.583	128.458	84.75	81.1875	45.2708	66.125	69.6875	40.0833	74.125	64.9792	50.4583	50	33.3333	83.4167	41.5833	36.4792
FBgn0031738	CG9171	1	0.400846	28	22	19.4749	31.5417	57.7083	28.2917	46.6042	15.5	12.875	52.0417	11.5625	49.7083	86.875	56.1458	75.8542	29.2083	39.7083	14.5	53.4167	38.5	91.75	32.7083	9.58333	33.3333	53.25	26.5	106.583
FBgn0032869	CG17470	1	0.400846	20	6	19.2392	39.9167	24.5	62.8333	16.5625	252.646	308	19.6667	243.438	13.5417	17.5417	52.5833	27.7917	376.958	388.958	178.333	27.375	363.146	13.0833	298.917	361.25	173.708	133.542	220.292	690.042
FBgn0030090	fend	1	0.400846	20	0	18.1638	60.4583	52.875	65.4375	47.8333	34.1458	30.7083	70.9792	17.2083	74.0208	73.5833	77.375	73.0833	36	30.625	29.9583	30.4583	22.5208	70.9167	31.2917	36.7917	19.9167	53.25	35.2292	59.75
FBgn0032886	CG9328	1	0.400846	28	22	18.0901	624.833	691.125	515.125	734.667	797.854	378.333	665.542	371.604	678.25	833.354	787.833	924.333	682.708	553.167	427.042	858	644.292	617	591.417	601.542	625.375	540.25	682.042	848.458
FBgn0032505	CG16826	1	0.400846	28	10	18.046	28.875	20.0625	65.4375	23.5833	521.917	529.333	49.375	883.792	54.625	33.7083	16.2083	39.9167	229.333	553.167	95.1042	53.4167	456.667	43.2917	280.542	2368.96	119.958	302.771	171.708	1357.92
FBgn0044826	Pak3	1	0.400846	20	0	17.7955	146.542	176.625	127.854	150.458	125.292	127.688	127.167	87.3333	252.458	177.708	107.083	232.375	133.125	159.625	114.417	191.375	131.667	180.25	134.458	157.375	158.479	207.375	144.208	134.271
FBgn0000625	eyg	1	0.400846	20	18	16.6759	44.125	36	9.04167	43.2083	5.91667	7.85417	19.6667	12.4167	33.7083	28.75	36.5	24.375	7.41667	3.91667	11.25	43.625	10.3333	33.75	11.125	26.4167	15.5	21.5417	12.875	20.2917
FBgn0266251	CR44946	1	0.400846	28	25	15.549	74.0417	50.625	70.5417	55.0417	22.4167	53	39.3542	36.625	50.7083	38.7083	63.9167	87.3333	18.625	59.2083	47.875	71.3125	50.25	59.9167	23.875	39.125	44.0417	50.8125	55.6458	11.4375
FBgn0030506	Lig4	1	0.400846	24	8	14.9082	166.021	102	103.208	133.375	134.667	134.958	263.958	93.4167	113.583	77.3958	157.396	70.8125	93.125	45.4583	150.458	119.771	90.4792	125.229	113.5	87.2083	103.062	76.7917	90.2083	83.8958
FBgn0038207	CG14356	1	0.400846	20	12	14.5546	89.0833	63.9792	119.354	71.375	105.417	86.5	154.625	109.667	128.25	86.875	54.5417	92.5833	91.5	17.7292	121.167	182.396	96.0417	67.9167	61.75	40.5	58.9792	67.5	45.4167	54.75
FBgn0035336	CG9004	1	0.400846	28	24	14.5252	134.125	91.75	179.417	160.042	118.208	74.1875	108.208	82.0833	128.917	113.583	143.5	194.333	187.625	54.8333	210.292	123.583	118.333	116.771	107.875	65.5417	140.021	83.4167	173.5	63.5208
FBgn0031357	mRpL48	1	0.400846	20	18	13.9801	623.271	390.979	440.5	329.208	416.5	400	387.083	432.833	541.229	419.771	506.021	420.229	406.875	254.25	463.521	346.562	429.917	416.417	601.5	480.604	473.292	541.5	699.125	299.833
FBgn0030780	CG13008	1	0.400846	20	10	13.818	21.4792	22.4167	25.2083	24.6667	88.375	46.5625	33.0833	79.125	13.5417	11.2083	24.4583	9.91667	60.3542	111.812	74.125	13.5833	105.083	28.5625	59.2917	63.875	49.2083	46.625	63.3958	166.417
FBgn0051195	CG31195	1	0.400846	20	16	12.9636	159.104	193.292	87.1875	143.958	139.25	169.375	162.292	144.625	155.083	179.375	136.833	124.625	118.542	141.5	132.75	79.25	153.042	122.667	160.479	106.75	145.958	94.5833	121.979	87.7917
FBgn0021796	Tor	1	0.400846	24	10	12.1092	729.417	283.062	469.292	392.062	305.667	344.958	506.021	397.542	380.417	319.396	549	176.5	268.021	281.688	474.5	411.604	341.771	424.708	453.75	338.333	296.458	320.792	211.562	212.25
FBgn0032671	CG7200	1	0.400846	28	4	10.6655	237.417	198.458	214.375	223.375	275.292	174.083	213.792	223.708	142.917	198.604	208.875	139.083	233.125	154.562	227.979	196.042	219.083	186.875	214.458	128.75	205.875	163.979	161.417	136.688
FBgn0035695	CG10226	1	0.400846	26	7	10.474	137.104	133.104	286.417	216.958	168.042	171.125	142.562	169.542	249.667	159.625	125	160.479	111.604	111.812	227.292	136.958	143.812	143.938	134.458	191.938	134.958	122.625	134.833	97.8125
FBgn0039788	Rpt6R	1	0.400846	20	6	10.4298	19.5	23.5	28.2917	19.1667	50.125	92.3125	12.4167	73.7083	13.5417	11.2083	15.0833	20.6667	36	92.6042	31.25	22.8958	59.8125	13.0833	40.3958	70.4167	29.25	19.5417	33.9167	153.458
FBgn0028379	fan	1	0.400846	20	6	8.89776	23.625	12.125	19.2083	26.125	144.958	110.167	18.2917	102.083	13.5417	11.2083	22.4167	20.6667	170.729	215.729	59.2083	13.5833	171.5	13.0833	98.25	186.646	81.2083	63.4583	110.583	359.312
FBgn0036958	CG17233	1	0.400846	20	16	8.42636	171.75	191.458	159.188	213.583	181.083	161.688	120.875	193	227.792	223.312	130.146	191.125	166.917	159.625	170.812	261.646	142.917	263.833	155.25	222	177.792	187.729	153.646	117.333
FBgn0029118	Sucb	1	0.400846	28	18	8.01388	310.75	184.938	241.5	149.479	233.208	281.125	252.833	187.125	308.833	212.125	276.875	244.208	275.958	249.792	211.292	160.208	206.167	178.188	245.375	171.5	291.292	223.521	346.271	193.771
FBgn0030990	CG7556	1	0.400846	20	17	7.58667	1389.46	870.667	859.938	1329.54	744.75	945.792	642.771	1124.12	1128.08	846	1151.83	866.625	631.792	597.271	833.625	756.708	783.583	1046.42	1215.15	1123.29	631.917	1145.12	709.625	716.042
FBgn0034133	CG7813	1	0.400846	20	10	7.57194	12.5	12.125	19.2083	25.8125	64.4583	97.3125	12.4167	88.7083	13.5417	17.5417	12.75	9.91667	51.3125	68.2083	26.5417	13.5833	59.125	13.0833	31.2917	125.438	16.4583	36.6875	41.5833	173.667
FBgn0259896	NimC1	1	0.400846	28	4	7.0858	90.9792	73.7083	119.354	63.8333	24.125	70.9167	82.0625	47.75	70.125	70.375	64.4792	37.75	42.5833	49.4167	78.9583	100.542	38.5	78.0417	54.5417	47.8333	45.4167	61.3958	38.875	21.5
FBgn0026787	Nhe1	1	0.400846	28	24	7.07107	69.125	111.5	116.562	83.0417	81.6458	75.875	69.7917	88.7083	80.1042	100.271	100.5	139.083	78.9583	92.6042	93.1667	119.771	78	111.604	64.1667	57.375	86.8333	64.8333	98.1875	14
FBgn0038541	TyrRII	1	0.400846	28	24	7.07107	44.125	38.5	50	44.2917	19.9583	16.6667	29.1667	25.2917	44.1667	31.25	49.25	47.1667	10.5	45.4583	22.5417	30.4583	36.2083	44.4583	16.9583	11.875	40.25	25.4167	38.875	14.7917
FBgn0051882	CG31882	1	0.400846	20	10	6.83537	5.66667	20.0625	9.04167	16.5625	20.875	46.5625	12.4167	43.625	26.4583	11.2083	9.16667	9.91667	37.9167	14.5417	32.5417	13.5833	39.25	13.0833	18.0417	15.375	26.4167	5.45833	18.6875	68.875
FBgn0030048	CG12112	1	0.400846	20	6	6.62913	132.271	155.417	138.583	139.667	174.062	155.292	131.542	130.292	98.1875	103.354	123.042	188.042	212.667	179.875	140.875	111.521	153.042	102.042	139.792	81.375	176.917	85.5417	206	43.2083
FBgn0025836	RhoGAP1A	1	0.400846	24	4	6.42289	235.812	225.667	344.188	314.896	181.792	225.625	123.583	226.729	188.667	276.125	138.833	244.208	204.292	313.208	181.333	325.646	193	255.917	139.792	187.125	153.625	216.667	152.167	201.667
FBgn0000077	amx	1	0.400846	24	4	6.20192	56.2917	73	87.1875	52.6458	58.8125	63.1458	95.2083	54.375	41.125	26.4583	65.1667	49.375	59.875	34.2917	41.75	53.4167	39.25	52.5208	31.2917	30.5833	49.2083	21.5417	51.6042	30.375
FBgn0032167	CG5853	1	0.400846	24	20	5.95148	67.2083	53.9167	25.2083	58.7917	27.8333	14.7083	104.583	90.25	57.4583	46.2292	181.146	92.5833	15.125	24.6667	46.75	33.7083	21.375	39.2083	112.417	13.5417	69.5	64.8333	78.25	12.4167
FBgn0052396	CG32396	1	0.400846	20	10	5.92202	15.0833	12.125	9.04167	11.25	43.3125	81.3958	22.3333	54.375	13.5417	11.2083	10.9792	9.91667	40.5417	21.5417	22.5417	13.5833	65.0208	13.0833	29.875	66.9583	16.4583	17.375	44.0417	134.271
FBgn0038201	PK1-R	1	0.400846	28	4	5.74524	48.0417	36	52.9167	53.4583	21.9167	20.0833	30.4583	28.5417	27.875	40.2083	21.5417	32.8333	11.5833	12.7917	15.4583	40.0833	24.25	69.125	15.1042	6.625	10.5833	10.7083	12.2917	13.25
FBgn0030234	CG15211	1	0.400846	28	24	5.24438	72.25	119.938	78.625	101.104	82.4167	99.25	122.354	38	69.125	105.062	106.667	110.5	90.4167	92.6042	116.125	136.958	58.1667	67.9167	70.9375	56.75	60.5833	104.25	114	102.583
FBgn0259968	Sfp60F	1	0.400846	20	9	5.22964	9.70833	12.125	19.2083	11.25	211.042	134.958	12.4167	21.4167	13.5417	17.5417	10.125	9.91667	159.917	105.229	80.375	27.375	79.4583	13.0833	83.2708	201.646	73.875	19.5417	102.417	173.667
FBgn0052192	CG32192	1	0.400846	20	8	5.00867	9.70833	12.125	19.2083	11.25	96.75	24.125	18.2917	11.5625	24.625	11.2083	15.5625	9.91667	138.438	34.2917	54.5833	22.8958	129.25	13.0833	74.7917	15.375	56.8333	17.375	62.375	312.417
FBgn0052343	Atac3	1	0.400846	24	18	4.72878	141.958	109.083	70.5417	96.0833	105.062	99.25	105.938	160.104	66	130.333	183.833	105.042	103.75	111.812	104.5	96.375	134.75	88.2708	137.208	81.375	154.896	131.208	134.833	125
FBgn0030706	CG8909	1	0.400846	26	3	4.41942	89.0833	142.333	164.292	152.625	134.042	110.167	117.125	90.25	121.542	226.792	123.896	144.125	115.542	116.125	171.75	248.917	130.417	105.167	37.8333	102.833	52.0417	109.562	98.1875	34.875
FBgn0032706	Irk3	1	0.400846	28	12	4.38995	208.208	270.729	151.062	269.167	212.667	283.125	309.625	322.792	191.458	196.562	206.458	314.146	108.729	139.271	203	186.75	142.917	189.167	222.188	232.479	259.812	178.875	180.042	212.25
FBgn0038225	soti	1	0.400846	20	10	4.09533	12.5	12.125	9.04167	11.25	51.875	18.8125	23.5833	35.25	13.5417	11.2083	7.125	9.91667	69.25	130.146	40.875	13.5833	22	21.3333	20.0417	44.375	23.3958	2	15.5	49.5417
FBgn0029503	CHORD	1	0.400846	24	18	3.8007	327.958	310.396	231.042	216.667	266.625	231.708	356.812	272	294.75	245.688	253.5	271.875	273.667	281.688	330.917	165	300.25	262.104	315.042	245.042	383.875	326.708	436.792	468.396
FBgn0033442	CG1690	1	0.400846	20	10	3.03467	5.66667	12.125	9.04167	11.25	26.1667	18.8125	12.4167	49.0833	13.5417	11.2083	10.125	16.25	29.2083	41.7083	22.5417	22.8958	37.7083	13.0833	11.875	83.4167	9.16667	14.2917	19.5417	266.542
FBgn0026262	bip2	1	0.400846	24	21	2.48961	33.9792	58.7083	133.146	61.9583	40.3125	37.2083	58.8958	19.1667	77.9583	62.4167	89.2917	47.1667	32.375	83.25	47.875	71.3125	17.6667	44.4583	15.9792	92.0417	70.5417	94.5833	80.375	326.854
FBgn0263260	sel	1	0.400846	24	8	1.56153	353.5	382.583	313.833	278.875	377.875	496	358.583	330.229	356.75	214.292	328.021	235.083	307.417	257.958	410.625	253.083	280.917	346.542	250.438	296.25	248	288.625	270.375	218.375
FBgn0014184	Oda	1	0.430108	28	0	409.827	4247.17	5993.29	3255.38	6930.42	6179.71	4774.29	5110.17	3374	3374	4736.08	6529.83	5582.25	6703.83	5353.88	3212.92	6967.54	5755.08	4974.46	4058	5506.79	4009.5	3726.04	3816.5	5211.12
FBgn0034290	CG5773	1	0.430108	24	6	318.198	4387.1	6451.08	4974.46	3501.33	4981.08	4865.71	5926.08	4597.33	3811.9	3451.58	3395.88	4792.83	4763	3795.88	5110.17	5674.17	3018.75	5459.67	4736.08	4343.29	2810.08	4974.46	3599.21	4197.75
FBgn0031021	ND-18	1	0.430108	20	16	241.978	2135.08	1763.17	1722.42	1898.96	1569.83	1792.67	1718.71	2390.83	2248.83	2064.62	2323.5	2068.04	1368.75	1878.29	1948.62	1941.65	1336.29	2298.92	2311.88	2064.62	1594.54	2089.58	1978.42	1633.12
FBgn0001280	janA	1	0.430108	24	6	78.0322	898.021	851.417	888.125	932.062	1235.5	1037.98	1001.19	821.708	689.917	643.375	772.125	1018.71	1138.08	650.167	1083.96	664.917	905.729	779.583	866.917	712.958	866.917	633.083	898.375	556.375
FBgn0040068	Vav	1	0.430108	28	16	54.8155	490.083	493.042	554.25	555.833	435.875	473.458	545.333	536.812	776.083	648.667	570.562	393.708	376.417	525.042	501.25	435.708	473.458	421.583	509.208	563.875	487.208	570.979	465.958	573.875
FBgn0263706	CG43658	1	0.430108	28	22	46.6838	182.833	173.375	243.729	136.375	135.896	127.688	220.625	82.0833	252.458	205.875	227.917	184.938	166.917	237.188	163.854	257.021	141.708	177.146	165.375	171.5	165.375	184.958	166.75	170.312
FBgn0034405	Jheh2	1	0.430108	28	0	44.4593	866.625	769.708	970.833	896.833	667.292	891.188	778.958	721.542	782	727.729	896.833	787.562	748.188	901.375	919.833	550.667	620.75	739	678.042	733.208	569.125	625.208	622.354	673.208
FBgn0259735	CG42389	1	0.430108	28	26	21.5373	177.896	118.604	90.1042	138.5	108.042	66.125	146.458	64	119.75	142.542	177.938	155.167	117.042	173.312	66.125	178.458	93.0417	190.542	96.0833	114.625	67.4583	87.2083	81.3958	151.625
FBgn0038343	Trissin	1	0.430108	28	16	21.1248	111.458	119.938	195.333	67.75	156.125	127.688	176.417	149.812	209.521	203.854	138.208	68.2292	136.292	100.562	215.188	123.583	113.271	198.083	88.2708	143.562	156.125	172.75	194.333	286.833
FBgn0036959	CG6951	1	0.430108	20	16	20.2409	75.7917	104.542	60.375	73.6667	56.7917	25.3333	120.875	14.5417	72.125	124.417	80.375	65.5417	65.5417	23.0208	85.9583	64.5417	82.1042	58.8958	58.0208	70.4167	52.0417	18.5	49.625	14.7917
FBgn0051957	CG31957	1	0.430108	26	17	20.0421	174.958	161.292	119.354	141.75	105.417	171.125	166.417	194.667	177.062	187.375	159.583	179.458	110.875	139.271	105.25	107.833	68.875	225.438	142.917	122.625	162.292	166.417	81.3958	246
FBgn0003984	vn	1	0.430108	20	0	16.0867	46.3958	75.5833	44.375	53.0625	15.5	17.6042	41.7083	38	63.4583	60.4583	53.25	78.7917	18.875	41.7083	15.4583	68.1042	27.5833	50.2292	36.2917	19.6875	10.5833	57.7083	37.6667	28.7917
FBgn0052365	CG32365	1	0.430108	20	18	14.0832	21.4792	57.3958	25.2083	36.625	8.60417	6.77083	21.2083	26.9167	41.125	60.4583	26.9167	39.9167	16.5833	17.7292	20.1458	30.4583	15.9792	39.2083	18.0417	18.625	14.625	21.5417	23.875	15.7083
FBgn0032281	CG17107	1	0.430108	28	14	10.2972	17.375	52.0833	68.1875	27.875	18.6667	18.8125	75.1667	42.4375	34.5833	81.4375	22.4167	63.1667	16.5833	15.7083	17.2083	22.8958	12.7917	25.125	55.7292	15.375	63.1667	55.6458	44.0417	32.125
FBgn0039732	CG15525	1	0.430108	28	16	8.3085	148.708	126.771	100.167	100.271	116.625	113.042	124.792	131.854	185.771	161.729	91.3333	105.042	88.1667	152.583	95.1042	87.9167	96.6667	151.271	87.3333	124.792	128.542	105.417	146.083	126.75
FBgn0063368	Gpb5	1	0.430108	28	0	4.12479	166.021	97.1667	105.958	93.3542	81.6458	79.375	110.583	73.7083	92.1667	72	124.583	152.125	98	30.625	131.042	83.4167	86.9167	87.1875	100.458	60.375	71.4792	53.25	91.3333	53.25
FBgn0260480	CG32295	1	0.430108	20	12	4.09533	9.70833	12.125	9.04167	11.25	27.8333	18.8125	12.4167	21.4167	21.125	11.2083	9.16667	16.25	41.875	23.0208	14.5	13.5833	34.2917	20.0833	10.3333	41.4167	9.16667	7.39583	13.625	49.5417
FBgn0032682	grnd	1	0.430108	28	2	2.46014	109.292	146.917	108.167	86.1458	138.25	70.9167	122.354	51.5833	53.8333	98.2083	105.417	98.2083	99.3333	100.562	88.4583	149.417	59.125	153.604	155.25	23.5	85.5417	57.7083	93.4167	17.3333
FBgn0262036	CG42847	1	0.430108	24	8	1.76777	12.5	12.125	22.1667	17.875	19.5417	24.125	12.4167	13.0833	13.5417	11.2083	12.75	9.91667	39.9167	32.5417	13.7083	13.5833	38.5	13.0833	58.0208	66.1667	8.125	9.83333	6.70833	87.7917
FBgn0040637	CG11458	1	0.430108	28	13	0.987003	31.5417	26.9167	47.2917	55.625	18.1667	21.2917	35.6875	7.75	38.5	30.1458	89.2917	27.7917	29.2083	28.5625	81.6042	13.5833	35.7917	28.5625	0.5625	27.1667	0.458333	0.8125	12.875	14
FBgn0046776	CR14033	1	0.430108	28	0	0.883883	26.0417	48.8542	50	35.9583	20.875	17.6042	24.7917	10.625	40.1458	31.25	25.2292	81.1875	23.625	7.54167	51.3333	30.4583	30.4583	24.3125	15.1042	12.1667	24.75	10.7083	10.8333	3.54167
FBgn0040736	IM3	1	0.45937	28	12	23110.3	22119.9	58294.2	30445.3	25547	84773.2	69798.3	51221.7	63128.2	36620	48153.3	25547	49941.2	60704.1	49941.2	29594.5	22798.4	46797.4	46797.4	145044	34325	97194	40974.8	59690.2	54642.2
FBgn0019940	Rh6	1	0.45937	24	20	2078.07	7891.92	6827	6992	4756.69	3226.54	5945.71	3825	6796.5	9749.79	8726.12	8031.71	8939.04	3269.96	9250.92	5729.04	8266.71	3726.04	8792.58	8759.35	6281.67	4275.79	13912.2	5459.67	19502.5
FBgn0260972	alc	1	0.45937	28	0	824.221	4561.75	4501.08	3751.83	3716.83	3335.46	2945.75	2810.08	3592.98	2260.88	2108.46	4865.71	4072.04	4736.08	3847.98	4105.67	4348.88	3501.33	2557.54	6616.46	2665.08	4354.46	2755.5	5625.62	1990.92
FBgn0261873	sdt	1	0.45937	24	20	225.169	556.604	816.812	425.688	669.5	378.625	537.5	529.354	395.146	955.833	1023.6	663.146	744.125	443.25	780.542	419.917	743.5	469.458	736.375	583.583	618.458	422.917	878.667	505.812	1016.98
FBgn0030306	Spase25	1	0.45937	24	11	189.453	740.875	760.833	1178.67	672.104	1270.25	1024.46	1446.21	925.104	660.375	945.167	790.667	928.458	918.208	604.458	1098.25	644.583	963.042	1054.12	763.354	771.75	823.833	809.604	761.604	777.771
FBgn0033067	CG11211	1	0.45937	24	6	174.685	1282.88	1889.44	1672.77	2201.25	2106.62	2260.88	1271.83	1966.96	1315.58	1859.58	1390.75	2390.83	1891.38	1163.5	2317.92	1725.04	1787.17	1474.04	755.625	1990.92	1196.21	1020.73	1344.02	822.5
FBgn0052220	Csas	1	0.45937	28	5	168.704	703.375	966.583	1025.83	1200.17	878.896	1145.58	742.5	1101.33	842.667	713.5	633.833	1091.79	848.75	678.646	964.75	968.292	992.604	637	698.875	1198.71	874.417	835.333	779.271	420.854
FBgn0000711	flw	1	0.45937	28	22	156.167	509.708	551.75	340.938	326.792	384.417	205.208	380.583	175.292	923.708	734.042	473.375	532.375	469	738	229.75	809.875	438.958	725.375	369.333	585.708	450.5	663.042	396.958	1914.92
FBgn0032282	CG7299	1	0.45937	28	14	149.848	293.583	323.333	608.208	246.167	480.75	457.667	916.188	557.042	418.75	562.625	551.417	438.875	368.354	319.583	481.854	200.292	450.5	442.833	381.25	421.938	679.083	324	559.125	250.042
FBgn0031805	CG9505	1	0.45937	28	4	135.971	921.25	610.917	684.292	743.625	608.208	445.583	634.125	662	445.729	342.917	824.958	492	400.625	438.479	852.875	475.812	610.75	678.417	587.292	755.625	464.188	623.896	626.146	281.208
FBgn0033915	CG8485	1	0.45937	26	13	131.389	794.042	1607.83	656.667	1530.19	827.75	846	656.875	688.875	1046.02	1042.25	801.125	1323.12	1385.77	1348.29	892.625	1237.46	921.562	1079.5	923.042	1127.62	931.625	911.917	1367.38	1155.29
FBgn0036433	CG9628	1	0.45937	24	4	129.592	621.938	1264.21	1320.75	1201.08	1038.9	1159.17	696.729	1023.96	1138.08	923.042	469.292	1187.79	1104.92	1524.58	1253.88	1385.21	1032.54	1392.08	816.229	1142.54	1010.56	1242.38	788.729	1256.08
FBgn0085468	ND-MWFE	1	0.45937	20	2	125.099	1412.71	1387.12	1326.25	1011.04	1152.71	1312.15	1149.33	872.312	1997.5	1129.96	1174.75	1611.83	1288.54	1273.96	1501.96	982.958	1285.38	690.625	1409	1315.58	1443.52	1453	1759.58	669.792
FBgn0035907	GstO1	1	0.45937	20	4	112.548	594.542	524.271	505.062	656.667	493.542	654.479	384.25	483.875	366.792	435.375	482.667	503.542	571.917	458.625	605.917	426.292	424.292	436.938	682.708	500.708	689.458	480.75	603.458	529.479
FBgn0039048	CG17111	1	0.45937	24	12	108.055	769.979	851.417	856.396	647.375	779.771	929	931.625	1177.42	985.833	705.375	956.792	595.708	472.646	740.458	795.042	805.042	658.229	814.146	703.646	867.188	663.5	910.625	556.375	492.667
FBgn0033872	CG6329	1	0.45937	28	22	93.1319	334	390.438	255.583	339.688	238.5	309.333	258.729	238.854	338.229	686.708	348.833	463.5	276.875	441.104	288.083	460.792	322.438	630.292	298.021	339.292	275.458	405.229	334.896	890.75
FBgn0002431	hyd	1	0.45937	28	26	88.3883	323.667	456.5	627.771	403.125	261.896	292.708	250.042	215.229	495.083	426.083	251.75	314.146	417.708	489.167	394.438	492.375	357.333	548.333	202.958	342.833	329.625	444.333	308.833	359.312
FBgn0051288	CG31288	1	0.45937	26	10	88.0201	189.396	142.333	217.062	223.917	457.125	390.583	280.042	313.875	350.583	169.146	122.354	291.729	445.729	75	271.792	64.5417	550.542	171.604	118.958	454	265.667	339.458	216.375	73.75
FBgn0261862	whd	1	0.45937	26	20	85.8766	1672.77	1734.83	1055.02	1684.25	1498.46	1462.15	1664.25	1721.08	1565.71	1881.17	2213.58	1764.67	1627	1933.69	1419.31	2443.69	1477.62	1408.04	2011.69	1665.75	1858.88	1698.29	2113.21	909.271
FBgn0031693	Cyp4ac1	1	0.45937	28	4	76.1318	923.708	1969.83	1947.54	2258.42	1296.5	1519.92	1408.52	1446.21	1517.21	1354.98	1053.62	1760.58	1138.08	1424.96	2225.42	1830.67	1520.56	1620.9	678.042	2215.81	1178.04	1485.12	1280.35	1442.83
FBgn0034065	Rrp42	1	0.45937	24	20	74.1726	249.917	190.833	222.479	123.625	128.146	114.875	219.5	178.188	265.312	161.729	290.542	268.417	143.188	111.812	288.083	115.833	177.792	179.25	218.771	200.208	251.333	173.896	316.125	141.167
FBgn0038049	CG5844	1	0.45937	28	14	73.7012	297.667	256.354	286.417	326.792	410.75	336.75	431.333	390.646	269.083	403.104	438.333	317.125	369.042	254.25	330.917	234.833	384.25	302.625	394.625	301.458	414.917	324	491.021	222
FBgn0052099	CG32099	1	0.45937	28	2	73.1414	463.792	462.333	415.792	402.875	431.062	290.958	387.083	317.167	449.917	214.292	304.812	317.125	565.917	326.792	507	480.812	395.146	220.333	465.729	349.917	453.75	283.833	505.812	196.042
FBgn0039756	CG9743	1	0.45937	28	4	71.4178	507.833	292.292	454.917	383.167	406.729	379.875	419.917	301.458	290.229	220.375	423	285.667	327.667	305.083	403.75	289.167	373.938	317.417	333.292	375.917	297.479	318.333	388.958	175.625
FBgn0033304	Cyp6a13	1	0.45937	28	8	70.3571	674	634.958	899.917	812.458	673.75	764.792	705.771	656.042	884.812	557.458	502.5	586	613.292	761.417	629.792	936.083	512.583	603.167	879.125	973.938	624.333	861.146	509.292	367.375
FBgn0025878	wrapper	1	0.45937	20	16	63.5218	300.667	289.667	161.708	201.792	199.833	215.25	298.75	381.792	191.458	249.75	293.417	222.5	124.208	206.125	198.396	216.792	194.667	182.375	246.292	203.542	229.25	279.75	195.5	173.667
FBgn0039492	CG6051	1	0.45937	28	0	61.9602	310.75	304.417	228.292	316.396	326.646	212.417	187.083	198.396	196.938	261.625	265.917	275.208	329.167	208.458	227.292	266.292	332.167	223.042	268.042	213.667	262.792	228.875	274.833	201.667
FBgn0004910	Eip63F-1	1	0.45937	28	22	61.7245	200.167	371.208	241.5	277.354	225.438	223.708	292.958	155.083	306.75	704.062	276.875	528.396	255.917	537.625	149.625	336.708	241.917	416.417	254.208	273.146	229.833	333.375	295.667	985.167
FBgn0035848	CG7979	1	0.45937	24	6	58.1301	72.25	281.812	259.042	271.75	221.917	372.167	164.854	176.833	261.542	196.562	156.833	213.542	216.875	221.333	229.75	402.875	223.167	239.125	147.292	296.25	178.75	237.833	202.167	179.917
FBgn0034971	CG3209	1	0.45937	20	16	56.6864	543.792	674.208	625.208	512.688	547.708	710.583	793.792	637.833	737.833	705.375	838.458	589.625	496.812	639.604	818.125	601.042	637.167	698.25	638.583	705.146	562.625	732.417	632.75	549.521
FBgn0050493	CG30493	1	0.45937	26.6667	19.3333	55.9793	435.792	313.271	267.042	190.438	296.021	264.188	358.583	263.729	354.625	259.5	377.667	352.875	345.25	190.646	313.333	212.438	324.042	227	352.083	209.333	357.208	242.792	412.312	365.062
FBgn0037150	CG7133	1	0.45937	28	22	52.0755	221.188	212.75	172.042	226.167	256.167	165.312	211.042	153.708	269.083	251.917	157.396	283.208	272.792	277.688	215.979	325.646	253.125	254.208	219.958	212.042	260.917	192.125	266.542	266.542
FBgn0262887	CR43242	1	0.45937	28	4	50.3372	1098.92	746.292	844.375	1074.67	734.667	891.188	699.125	977.604	1055.02	769.792	744.958	799.104	652.062	752.75	945.667	1127.17	866.625	917.417	740.667	826.396	687.042	964.75	698.875	556.375
FBgn0064237	Idgf5	1	0.45937	24	10	50.2782	620.479	698.875	1025.83	761.792	722.521	877.604	1028.79	769.979	875.062	686.708	773.5	763.75	543.042	609	977.208	639.125	669.146	801.583	621.292	904.167	637.167	471.708	609.875	407.5
FBgn0035280	Cpr62Bb	1	0.45937	24	10	45.7999	213.583	139.333	211.854	147.625	219.208	183.938	258.729	163.958	143.792	120.521	192.208	136	192.062	102.917	244.5	104.375	251.833	238.229	129.083	147.542	156.125	112.417	188.542	93.6667
FBgn0032405	firl	1	0.45937	26	6	42.6732	122.708	100.542	174.771	164.917	134.667	165.312	157.375	82.0833	88.5833	90.375	176.167	63.1667	108.062	41.7083	132.75	92.125	110.271	102.042	40.3958	117.875	73.875	95.9167	93.4167	47.75
FBgn0032684	CG10178	1	0.45937	24	11	40.202	258.75	213.583	381.354	357.208	294.75	400.875	301.75	401.042	358.167	319.396	331.812	200.458	227.917	227.333	450.5	248.917	319.458	319.167	198.083	363.333	298.562	335.729	248.583	283.333
FBgn0004396	CrebA	1	0.45937	28	22	34.7072	122.708	127.958	62.8333	78.875	116.625	74.1875	156.125	38	93.0833	163.708	121.208	160.479	113.667	166.75	62.3542	253.083	76.2708	134.875	105.083	56	110.062	90.75	90.2083	175.625
FBgn0030344	CG2025	1	0.45937	20	6	33.8969	92.9583	178.875	116.562	188.042	181.792	210.958	119.375	95.0417	87.4792	109.917	117.333	241.167	166.375	98.4167	135.75	165	112.75	136.083	131.125	119.396	162.292	144.792	183.396	126.75
FBgn0039723	CG15522	1	0.45937	28	6	32.8068	331.833	161.292	381.354	209.521	236.75	171.125	223.458	234.625	191.458	126.521	321.792	170.25	202.167	159.625	230.938	128.104	219.083	240.5	247.5	234.833	213.583	200.667	214.25	108.208
FBgn0060296	pain	1	0.45937	20	18	32.1292	302.479	228.667	243.729	208.958	166.417	142.625	187.083	240.167	212.812	270.083	237.333	152.125	140.417	194.833	215.979	160.208	157.896	243.104	271.083	164.5	133.125	258.354	106.875	175.625
FBgn0039319	CG13659	1	0.45937	24	10	31.8198	103.604	125.417	70.5417	151.5	273.167	185.917	137.333	225.292	169.312	118.417	72.7917	163.792	234.75	107.5	146.708	83.4167	256.333	125.229	70.9375	218.479	113.583	183.625	80.375	82.0417
FBgn0001202	hook	1	0.45937	20	16	30.7886	652.167	682.708	499.625	908.792	592.708	645.333	620.75	688.875	770.875	751.125	606.208	614.833	545.875	597.271	578.375	789.333	647.542	694.917	528.167	727.542	514.979	796.042	515.438	626.292
FBgn0034727	mRpS29	1	0.45937	20	16	29.8016	961	497.542	814.875	645.146	532.188	655.771	437.917	687.292	963.042	794.375	643.542	727.354	543.625	508.458	883.792	618.604	584.229	745.625	753.917	711.896	524.542	707.292	641.104	441.583
FBgn0261625	GLS	1	0.45937	28	16	29.7427	157.25	210.958	217.062	193.958	222.979	229.375	270.104	275.917	245.375	332.083	255.979	244.208	214.458	268.708	243.583	186.75	247	221.75	303.375	200.875	192.979	182.354	233.458	244.083
FBgn0260388	CG42514	1	0.45937	24	6	27.8129	166.021	205.167	65.4375	280.917	233.208	229.375	213.792	190.042	127.542	159.625	231.25	149.417	207.042	150.458	179.375	346.562	161.021	156.104	214.458	109.833	156.125	108.167	165.792	59.75
FBgn0034660	lox2	1	0.45937	28	22	27.2089	83.3542	48.0417	28.2917	33.6458	22.9583	32.625	50.7917	54.375	99.2083	65.5833	72.125	81.1875	18.625	54.8333	93.1667	53.4167	11.9375	75.6875	41.5833	39.875	19.9167	53.25	52.4167	37.9167
FBgn0003011	ort	1	0.45937	20	16	27.1058	111.458	95.9583	110.875	116.667	82.4167	77.7083	151.271	120.75	174.083	196.562	102.083	163.792	56.7917	78.7917	132.75	111.521	89.4167	136.083	66.5833	87.2083	103.833	133.542	91.3333	75.5833
FBgn0037638	CG8379	1	0.45937	20	8	25.9862	232.417	160.417	148.417	181.792	229.208	171.125	211.042	197.167	125.604	136.896	182.542	121.833	245.417	173.312	189.625	196.042	164.417	192.979	141.958	151.479	162.292	158.625	198.083	56.3542
FBgn0025802	Sbf	1	0.45937	24	4	25.8094	77.625	107.042	135.875	141.167	89.4167	121.833	84.5417	70.5417	58.125	105.062	65.8333	89.8958	71.0417	139.271	55.8542	132.667	51.8333	88.2708	45.4167	65.5417	61.7917	109.562	49.625	21.5
FBgn0015765	p38a	1	0.45937	28	3	25.6179	164.042	344.083	233.729	315.458	241.5	231.708	178.458	280.042	186.542	216.333	162.958	206.958	270.833	254.25	230.938	346.562	253.125	238.229	185.188	168.562	265.667	213.083	197.208	158.229
FBgn0040102	lectin-24Db	1	0.45937	24	20	25.3822	67.2083	99.0417	130.292	85.0208	34.1458	63.1458	92.5833	58.7917	130.083	115.125	62.2083	121.833	66.125	59.2083	77.8333	61.0208	51.8333	79.25	62.9792	123.5	76	157.5	100.375	83.8958
FBgn0029937	CG8300	1	0.45937	28	14	24.9255	278.125	333.083	289.042	266.771	384.417	310.583	381.792	401.042	167.5	300.875	324.292	374.333	296.25	307.75	236.208	261.646	259.75	393.5	440.625	267.083	450.5	342.583	397.875	295.729
FBgn0023530	CG3740	1	0.45937	28	2	24.5425	209.583	275.688	220.208	250.812	300.25	229.375	339.083	194.667	124.625	103.354	366.208	160.479	217.5	111.812	248.042	299.042	152.458	185.479	242.688	116.125	204.938	132.5	204.104	80.0625
FBgn0030320	CG2247	1	0.45937	24	4	23.8943	113.354	142.333	133.146	163.625	80.1667	147.167	98	137.208	103.417	103.354	87.3333	127.208	114.917	175.542	89.5	123.583	103.854	128.708	59.2917	59.0417	85.5417	117.521	55.6458	70.7917
FBgn0044511	mRpS21	1	0.45937	24	22	23.2461	101.833	150.208	78.625	105.083	77.5833	85	87.25	55.6875	85.6667	115.125	141.042	147.042	67.8125	90.375	123.396	83.4167	39.8958	138.792	125.25	97.6875	67.4583	108.167	104.625	179.917
FBgn0030817	CG4991	1	0.45937	28	22	21.8025	89.0833	90.9583	87.1875	65.6667	108.042	69.25	95.2083	55.6875	103.417	113.583	132.208	129.875	84.125	132.396	152.542	92.125	86.9167	91.75	58.0208	68.3125	111.792	116.479	139.333	54.75
FBgn0010830	l(3)04053	1	0.45937	20	2	21.5078	225.583	145.333	172.042	194.938	142.542	169.375	140.417	141.75	96.6667	183.229	177.396	225.938	162.083	199.25	192.083	144.958	153.042	152.146	177.75	150.042	182.667	152.125	180.042	63.5208
FBgn0000451	ect	1	0.45937	20	16	21.1543	19.5	32.3125	44.375	34.875	6.45833	13.8333	54.5417	88.7083	54.625	62.4167	47.9167	32.8333	9.4375	11.875	36.2917	30.4583	14.4583	27.9792	12.75	27.9167	10.5833	26.875	10.8333	12.4167
FBgn0034275	CG5002	1	0.45937	28	12	20.8597	194.833	192.562	282.375	188.583	208	275.625	205.167	351.521	226.75	216.333	215.729	225.938	163.812	197.25	249.75	149.417	175.125	157.375	345.25	205.792	203.333	316.521	244.208	193.771
FBgn0003169	put	1	0.45937	28	0	20.5061	211.417	333.083	262.333	360.771	244.833	233.333	202.312	166.75	216.417	307.958	235.583	302.771	317.167	203.354	240.708	299.042	232.25	262.104	288.917	152.542	223.542	211.583	214.25	128.5
FBgn0034194	CG15611	1	0.45937	28	12	17.9281	428.438	450.25	576.958	474.5	389.958	484.042	502.396	493.042	549.521	490.854	525.042	473.917	340.833	336.208	483.875	450.771	482.938	414.208	430.958	491.333	474.792	535.875	546.354	286.833
FBgn0016978	snRNP-U1-70K	1	0.45937	24	16	17.604	460.917	421.125	225.417	431.375	452.292	409.312	350.708	551.75	663.042	446.021	506.021	216.312	466.875	271.146	430.125	304	518	326.375	413.792	443.25	542.375	509.208	471.583	392.812
FBgn0035235	CG7879	1	0.45937	24	18	17.0737	218.875	208.229	167.083	223.917	196.375	156.979	273.125	225.292	180.417	238.646	216.312	232.375	215.833	170.812	186.646	140.458	212.812	216.833	189	223.167	275.458	196.958	242.917	119.667
FBgn0037937	Fer3	1	0.45937	20	18	16.5875	23.625	31.2083	41.75	27.3333	4.54167	4.625	41.7083	7.75	52.0833	77.3958	43.2083	24.375	3.54167	8.95833	17.2083	30.4583	7.72917	26.625	34.875	18.625	26.4167	28.5417	28.9792	15.7083
FBgn0024941	RSG7	1	0.45937	28	22	16.2782	26.0417	41.2083	28.2917	31.3333	9.04167	13.8333	31.6667	13.0833	61.7292	118.417	35.0833	44.8125	12.75	45.4583	8.625	53.4167	3.875	124.125	12.75	27.9167	8.625	21.5417	33.9167	145.438
FBgn0032681	CG10283	1	0.45937	24	22	14.643	100.083	103.312	41.75	125.958	51.25	79.375	91.2917	88.7083	81	111.667	70.4375	139.083	66.125	120.417	113.667	96.375	74.125	47.5833	58.0208	101	58.9792	113.708	72.7083	147.542
FBgn0035807	CG7492	1	0.45937	28	2	14.422	792.083	732.292	699	958.375	768.625	676.375	635.125	994.875	620.479	682.5	711.896	733.208	712.792	643.125	645.75	940.25	648.583	615.688	791.458	563.875	634.417	591.125	577.812	487.208
FBgn0037518	CG2641	1	0.45937	24	10	13.9654	52.0833	73.7083	57.5417	91.75	68.6875	93.9375	85.7917	80.75	94.125	58.4583	60.375	73.0833	72.6667	41.7083	78.9583	96.375	53.8333	87.1875	107.875	29.5833	68.4583	75.5833	40.5417	18.1667
FBgn0015371	chn	1	0.45937	24	20	13.9654	105.604	115	174.771	116.062	95.25	51.375	233.333	73.7083	112.708	421.854	246.167	288.604	108.062	273.083	66.125	261.646	105.083	255.917	129.083	188.542	105.812	229.771	170.792	563.25
FBgn0011659	Mlh1	1	0.45937	20	9	13.877	141.958	59.2083	108.167	62.75	38.6667	54.625	44.2917	62.625	114.625	67.4167	95.1875	87.3333	24.625	43.6875	55.8542	40.0833	56.1042	30.2292	80.875	24.375	54.1458	55.6458	47.5833	37.9167
FBgn0033807	AQP	1	0.45937	28	4	13.7002	67.2083	54.625	95.0417	79.5417	33.625	70.9167	47.8333	43.625	57.4583	56.7917	115.417	92.5833	18.625	10.875	78.9583	100.542	35	94.8333	53.1458	30.5833	18.8958	31.3333	20.375	17.3333
FBgn0036254	CG5645	1	0.45937	28	22	13.6855	56.2917	47.5833	31.3333	58.125	31.5	32.625	43.0625	28.5417	75.2917	62.4167	51.3333	54.3333	49.5	88	12.9167	61.0208	47.75	55.7917	37.8333	43.5833	44.0417	53.25	59.125	15.7083
FBgn0039271	CG11839	1	0.45937	20	2	13.1257	96.5833	127.25	187.312	104.417	72.5	105.5	36.625	85.8542	180.417	153.167	100.25	271.875	56.7917	113.75	81.6042	96.375	66.2917	116.771	102.771	102	110.979	146.042	83.4167	115.167
FBgn0036094	CG14153	1	0.45937	20	0	12.5659	119.042	94.375	78.625	100.271	46.9167	69.25	108.208	76.2083	84.6042	77.3958	73.3542	170.25	95.375	70.375	62.3542	46.75	26.625	105.167	68	84.2917	105.812	76.7917	150.333	68.875
FBgn0085404	CG34375	1	0.45937	20	9	11.7041	64.625	32.3125	22.1667	31.1042	6.70833	12	72.375	20.2917	55.6458	32.4375	63.4167	39.9167	7.08333	9.91667	14.5	40.0833	6.91667	45.6667	34.875	13.5417	39.1875	46.625	32.625	5.45833
FBgn0037384	dgrn	1	0.45937	20	8	11.3432	64.625	107.833	73.125	89.7917	98.2083	108.667	85.7917	93.4167	47.0417	67.4167	63.4167	95.4375	109.833	72.625	93.1667	111.521	69.625	150.042	117.75	57.375	127.667	68.875	121.229	108.208
FBgn0036587	CG4950	1	0.45937	28	24	11.2695	46.3958	48.8542	41.75	47.8333	14.7917	28.8333	30.4583	17.2083	33.7083	52.375	34.5	60.2083	14.5	51.4167	57.0417	40.0833	18.1667	60.8958	28.2708	25.2917	36.25	45.4167	31.3333	27.3333
FBgn0053191	CG33191	1	0.45937	20	9	10.5035	5.66667	18.2083	28.2917	19.1667	62.8333	38.6042	12.4167	47.75	13.5417	11.2083	10.9792	16.25	52.7917	45.4583	26.5417	22.8958	85.7917	13.0833	29.875	63.1667	11.5417	20.6667	51.6042	72.25
FBgn0037307	Tim17a2	1	0.45937	20	6	10.3562	36.25	27.4167	75.75	45.8958	38.0833	70.9167	24.7917	43.625	41.125	31.25	47.5833	16.25	70.5417	47.5625	68.5417	46.75	47.75	32.8333	70.9375	25.2917	69.5	39.9167	40.5417	85.7917
FBgn0030847	CG12991	1	0.45937	28	26	10.2089	90.9792	197.479	116.562	136.375	129.062	87.8333	116.125	106.958	113.583	118.417	103.75	163.792	131.708	263.042	122.375	266.292	149.25	175.625	124.375	77.375	100.458	138.729	152.896	123.271
FBgn0033348	Spt	1	0.45937	20	18	10.1647	52.0833	28.8333	28.2917	33.0417	3.16667	9.79167	23.5833	19.1667	40.1458	30.1458	37.5	37.75	12.5	12.7917	17.2083	27.375	16.2917	35.8125	12.75	13.9167	12.1667	46.625	16.25	16.5625
FBgn0039131	CG12268	1	0.45937	20	2	9.26605	96.5833	43.625	87.1875	68.625	39.7917	43.4792	41.7083	28.5417	32.2917	40.2083	84.2917	24.375	54.5625	32.5417	59.2083	30.4583	32.8333	38.2917	96.0833	56.75	94.2917	61.3958	87.4583	9.70833
FBgn0040001	FASN3	1	0.45937	20	6	8.69152	23.625	21.6667	16.5417	28.5417	79.25	66.125	12.4167	16.25	13.5417	26.4583	15.5625	24.375	69.25	68.2083	20.1458	33.7083	63.6667	25.125	44.125	30.5833	91.2083	41.4167	59.125	104.75
FBgn0028875	nAChRalpha5	1	0.45937	28	22	7.71925	17.375	41.7917	22.1667	31.75	10.875	7.85417	26.0833	10.625	26.4583	64.0208	38.0833	32.8333	8.91667	30.625	15.4583	22.8958	4.20833	39.2083	12.75	8.04167	9.16667	20.6667	8.5	51.3333
FBgn0035316	CG15878	1	0.45937	20	6	7.15946	15.0833	20.0625	25.2083	22.5417	33.625	24.125	12.4167	66.2083	13.5417	11.2083	14.4583	30.3333	57.3333	43.6875	20.1458	13.5833	40.4792	13.0833	54.5417	40.5	23.3958	16.3333	38.875	85.7917
FBgn0030452	MFS10	1	0.45937	24	20	7.12999	23.625	31.875	39.4167	26.6667	5.47917	9.79167	58.8958	9.83333	36.75	62.4167	25.2292	56.7917	16.125	20.2083	6.5	49.8125	22.5208	47.5833	14.4583	13.0417	13.8958	47.9167	32.625	54.75
FBgn0036309	Hip1	1	0.45937	28	4	6.64386	56.2917	67.75	65.4375	73.125	62.25	49.7083	52.0417	20.2917	95.25	53.6667	49.25	37.75	51.3125	88	57.0417	115.833	23.0417	75.6875	51.75	35.2292	49.2083	50.8125	46.5833	32.125
FBgn0032269	w-cup	1	0.45937	20	6	6.62913	17.375	12.125	16.5417	21.9167	96.75	150.083	12.4167	138.875	13.5417	11.2083	18.1667	20.6667	141.042	291.125	76.7083	13.5833	163.833	13.0833	50.4583	357.292	84.6667	61.3958	82.4167	726.979
FBgn0053136	CG33136	1	0.45937	20	9	6.39342	5.66667	22.4167	28.2917	23.5833	34.875	47.875	12.4167	64	21.125	17.5417	4.27083	20.6667	56.1667	39.7083	21.2917	22.8958	38.5	23.625	18.9167	57.375	13.8958	19.5417	37.6667	160.104
FBgn0050361	mtt	1	0.45937	28	22	5.86309	31.5417	44.9167	36.625	47.1667	22.4167	6.77083	49.375	16.25	42.625	52.375	34.5	60.2083	15.4792	51.4167	44.7083	68.1042	13.4583	46.625	10.3333	30.5833	37.7083	19.5417	17.8333	49.5417
FBgn0265576	CG44403	1	0.45937	20	8	5.62739	5.66667	12.125	19.2083	11.25	26.1667	24.125	12.4167	19.1667	13.5417	11.2083	7.125	9.91667	14.25	26.6875	4.39583	22.8958	17.6667	22.9583	5.14583	36.0833	13.8958	26.875	31.3333	222
FBgn0051803	CG31803	1	0.45937	20	10	5.48008	5.66667	12.125	16.5417	28.2917	34.875	21.2917	12.4167	60.2083	13.5417	22.9583	12.75	16.25	33.6667	15.7083	22.5417	13.5833	26.625	20.0833	15.9792	51.8333	10.5833	17.375	28.9792	77.7917
FBgn0034833	CG13539	1	0.45937	20	10	5.45061	9.70833	12.125	19.2083	11.25	31.5	57.9375	12.4167	54.375	13.5417	17.5417	12.75	9.91667	50.3333	41.7083	20.1458	13.5833	27.5833	13.0833	18.9167	53.25	19.9167	17.375	16.25	125
FBgn0052238	CG32238	1	0.45937	20	8	4.50781	9.70833	12.125	13.75	17.875	48.7083	86.5	12.4167	36.625	13.5417	11.2083	16.875	16.25	40.5417	113.75	33.9167	13.5833	49.0833	13.0833	29.875	77.375	16.4583	25.4167	23.875	151.625
FBgn0036291	CG10681	1	0.45937	24	0	4.41942	148.708	112.125	116.562	109.021	114.292	66.125	84.5417	111.167	89.625	149.562	116.104	124.625	128.417	92.6042	141.75	204	123.792	106.958	112.417	90.4583	126.625	121.25	143.375	143.438
FBgn0034046	tun	1	0.45937	28	0	3.90382	423.104	597.042	616.042	495.625	364.167	359.729	453.125	386.917	421.854	417.583	497.75	463.5	378.125	421.125	574.333	573.667	351.938	491.125	703.646	396.146	392.167	351.833	285.75	438.125
FBgn0035656	CG10479	1	0.45937	24	16	3.29983	314.833	296.792	211.854	273.292	278.25	290.958	256.625	408.875	336	282.917	258.312	363.312	307.083	310.417	277.5	363.479	350.583	370.25	379.542	402.875	336.958	448.208	379.208	321.479
FBgn0051679	Tengl3	1	0.45937	20	10	2.47487	9.70833	12.125	13.75	11.25	21.9167	47.875	12.4167	33.625	13.5417	11.2083	9.16667	9.91667	41.875	63.8333	32.5417	13.5833	39.25	13.0833	36.2917	39.125	18.8958	12.5	10.8333	110.292
FBgn0038890	CG7956	1	0.45937	20	16	2.43068	249.917	209.771	206.854	213.917	152.292	199.75	209.562	145.958	210.292	270.083	167.771	232.375	183.625	184.292	206.354	280.604	244.208	206.958	177.75	264.958	159.167	200.667	147.958	177.812
FBgn0039373	CG5024	1	0.45937	20	6	1.94454	12.5	12.125	13.75	17.875	21.2917	47.875	12.4167	39.5833	13.5417	11.2083	18.1667	16.25	59.1875	141.5	25.2917	22.8958	38.5	13.0833	29.875	79.9792	21.2083	39.9167	25.1042	222
FBgn0052409	CG32409	1	0.45937	20	1	1.41421	200.167	240.646	159.188	120.854	162.083	194.333	153.375	152.292	119.75	118.417	255.417	213.542	194.167	156.917	142.875	87.9167	131.667	171.604	195	156.375	191.083	166.417	256.083	53.25
FBgn0034182	SmydA-7	1	0.45937	24	18	1.20797	223.542	162.021	138.583	149.917	150.583	155.292	189.729	152.292	269.083	138.562	233	149.417	140.417	141.5	193.083	132.667	141.167	156.104	163.5	193.292	192.979	192.125	206	143.438
FBgn0037351	RpL13A	1	0.492159	28	14	2924.12	131087	92723.2	118869	125079	124266	129214	152950	120067	132267	126238	142508	109471	105656	127226	118869	132267	127226	126238	135892	121880	137109	129838	135892	148761
FBgn0036837	CG18135	1	0.492159	24	13	842.842	2290.27	1810.67	2817.54	7307.88	4849.5	2501.08	2986.83	4045.67	4415.12	4009.5	2911.08	3616.58	3049.46	2170.08	2326.21	2358.67	4362.54	2665.08	2113.21	4667.25	3385.08	2986.83	2237.21	2810.08
FBgn0250814	UQCR-C2	1	0.492159	22	18	608.554	17016.2	9484.92	11851	12440.4	8003.62	12296.7	8565.25	13494.6	17607.5	12711.7	16517.8	12362.2	8223.04	13494.6	11782	11164.8	10416.7	13665.5	15105	13401.2	11348.9	17305.4	13208.1	13804.5
FBgn0038858	CG5793	1	0.492159	24	8	314.692	3212.92	1768.54	3164.79	1838.92	3042.71	2213.58	1768.54	2574.67	2842.79	1904.62	1529.5	1108.79	3462.12	1828.58	2986.83	1271.83	3577.71	2029.88	1448.5	1754.19	1494.21	1791.79	2174.33	1295.6
FBgn0053988	Mid1	1	0.492159	20	18	29.2271	41.875	35.2917	25.2083	45.8958	10.625	8.95833	53.2917	10.625	83.5	85.1458	43.7917	65.5417	10.8333	18.9167	8.625	53.4167	18.1667	66.9583	12.75	36.0833	19.9167	28.5417	19.5417	59.75
FBgn0030769	CG13012	1	0.492159	24	4	27.8423	126.25	135.25	187.312	81.2083	99.9167	194.333	140.417	91.8958	70.125	86.875	112.75	75.8542	118.542	109.583	126.75	75.2917	81.0417	148.708	55.7292	68.3125	81.2083	78.25	77.3125	119.667
FBgn0034438	CG9416	1	0.492159	24	10	23.2019	126.25	80.0833	146.104	153.708	161.729	160.104	171.25	156.75	128.917	103.354	155.062	107.688	106.667	80.7083	176.812	75.2917	138.667	88.2708	59.2917	133.667	98.375	83.4167	83.4167	41.5833
FBgn0029955	CG15478	1	0.492159	20	18	20.3441	90.9792	53.9167	52.9167	46.6042	32.2083	5.625	52.0417	35.25	116.042	64.0208	79.8125	49.375	35.25	8.95833	57.0417	53.4167	20.2083	47.5833	31.2917	39.875	21.2083	55.6458	28.9792	17.3333
FBgn0032974	CG3651	1	0.492159	28	4	20.2409	121.042	133.104	103.208	208.292	157.375	142.625	109.375	242.292	104.479	62.4167	142.875	105.042	76.25	83.25	141.75	128.104	83	143.938	120.208	62.4167	86.8333	127.5	69.875	27.3333
FBgn0263934	esn	1	0.492159	20	18	17.7955	92.9583	102.5	119.354	107.938	82.9583	32.625	80.7083	87.3333	184.896	147.562	102.75	87.3333	75.5833	56.7917	69.6875	140.458	69.625	63.1875	107.875	94.3333	95.2083	136.208	98.1875	80.0625
FBgn0039069	CG6763	1	0.492159	20	0	17.7071	44.125	32.875	31.3333	34.875	3.16667	6.77083	21.2083	9.83333	50.7083	20.7083	37.5	24.375	10.0833	11.875	12.9167	49.8125	11.2292	35.8125	18.9167	17.75	13.8958	31.3333	26.5	18.1667
FBgn0031488	CG17265	1	0.492159	20	0	16.1751	81.5833	48.0417	60.375	60.5833	37.7083	35.8958	76.3542	23.875	81	55.1667	76.8333	113.583	27.8958	76.8333	28.25	46.75	21.375	36.5	65.2917	32.9792	56.8333	26.875	37.6667	36.4792
FBgn0033439	CG1773	1	0.492159	24	6	15.0408	113.354	117.875	172.042	155.083	126.771	139.375	215.875	108.208	131.896	58.4583	109.792	113.583	77.7917	39.7083	178.333	92.125	93.5417	122.667	62.9792	105.5	96.3125	76.7917	100.375	39.7083
FBgn0037810	sle	1	0.492159	20	14	11.5789	15.0833	44.1042	16.5417	39.875	15.8333	25.3333	41.7083	38	25.3333	49.625	20.1042	65.5417	4.58333	13.625	15.4583	53.4167	38.5	55.7917	16.9583	25.2917	21.2083	24.25	19.5417	30.375
FBgn0029752	TrxT	1	0.492159	28	10	9.03034	9.70833	22.9583	19.2083	29.625	50.625	53	29.1667	41.0417	35.3333	11.2083	15.5625	16.25	81.8333	23.0208	49.375	22.8958	35.7917	22.9583	31.2917	78.9583	40.25	41.4167	32.625	208.167
FBgn0051475	CG31475	1	0.492159	20	16	7.46882	105.604	99.0417	95.0417	136.896	79.25	54.625	95.2083	165.208	121.542	103.354	128.708	113.583	59.875	18.9167	110.292	96.375	79.4583	128.708	70.9375	89.9167	83.5	95.9167	59.125	47.75
FBgn0267728	otk2	1	0.492159	28	22	6.46708	41.875	43.1458	34	53.9167	21.9167	12.875	46.625	28.5417	68.1875	38.7083	54.5417	78.7917	21.25	34.2917	38.5833	40.0833	9.83333	46.625	26.9167	19.6875	23.3958	30.2083	45.4167	6.45833
FBgn0030242	sofe	1	0.492159	28	16	5.18545	19.5	29.2083	9.04167	25.1042	33.625	61.1042	29.1667	84.5208	44.1667	32.4375	29.1458	42.4583	31.125	20.2083	14.5	27.375	29.9583	31.9583	41.5833	14.7917	39.1875	17.375	14.5	91.9167
FBgn0262095	CR42848	1	0.492159	20	6	4.80243	5.66667	22.4167	19.2083	11.25	31.5	37.2083	12.4167	18.1458	13.5417	11.2083	13.5833	9.91667	46.5833	56.7917	17.2083	13.5833	40.4792	13.0833	12.75	36.7917	33.3333	13.4583	15.5	68.875
FBgn0083965	CG34129	1	0.492159	28	10	1.47314	9.70833	12.125	13.75	11.25	13.0833	17.6042	12.4167	33.625	13.5417	11.2083	10.125	9.91667	11.8958	30.625	7.125	13.5833	6.125	13.0833	42.7917	39.125	13.0417	14.2917	7.54167	346.125
FBgn0035434	Drsl5	1	0.524947	28	12	1109.3	1456.19	2198.46	5426.62	1417.96	3139.17	4750.38	3435.46	4301.92	2340	3903.62	2116.12	2744.21	1851.71	4886.96	2501.08	1809.12	2307.92	4682.83	2562.67	4009.5	3586.75	3523.62	3409.25	3547.12
FBgn0040349	CG3699	1	0.524947	24	12	803.185	1518.42	534.021	2453.75	1259.79	3996.67	1661.04	2441.54	3126.62	2147.08	2674.42	1866	1358.79	2407.92	662.125	1896.54	630	3878.83	1228.5	779.771	1777	2125.58	1466	1457.12	1129.96
FBgn0284243	betaTub56D	1	0.524947	28	10	690.519	9299.29	5829.75	9177.31	6198.29	7206.33	7345.88	10289.9	8512.92	7968.54	6670.12	7804.38	5625.62	5582.25	6992	7839	5829.75	8726.12	9538.96	6565.75	8684.67	6729.5	9660.48	6123.25	8512.92
FBgn0010612	ATPsynG	1	0.524947	24	4	679.206	12440.4	8471.38	12535.7	9686.67	12153.9	9299.29	10610.8	8003.62	8726.12	7804.38	11601.3	9484.92	12204.6	8127.62	15776.7	8512.92	10610.8	8031.71	11703.4	8346.15	9824.88	8003.62	11921.6	4475.04
FBgn0041194	Prat2	1	0.524947	22	7	654.855	7085.08	4667.25	6381.83	6451.08	7596.04	6226.12	5552.67	7110.67	5445.62	5284	6179.71	4865.71	7755	5778.38	8127.62	4763	9908.5	6149.71	4343.29	4035.38	5695.83	5975	5852.33	2572.38
FBgn0032287	CG6415	1	0.524947	24	10	495.918	6226.12	3262.79	4377.5	4058	4725.54	4332.21	5445.62	4828.21	5183.54	3744.29	4024.21	3118.96	4812.29	3514.75	4994.44	5391.08	4987.71	3982.12	3958.71	4137	4079.83	4597.33	3853.17	2368.96
FBgn0016715	Reg-2	1	0.524947	28	12	393.402	1535.77	1426.92	1843.52	1395.98	2260.88	2194.62	2218.04	2201.25	2225.42	2086.42	1423.02	1666.52	2213.58	961	2000.29	2020.83	1965.54	1374.92	1671.75	1584.75	2317.92	1785.02	2022.08	816.583
FBgn0027493	AdSS	1	0.524947	28	26	366.959	2360.71	1849.71	1919.5	1785.02	1985.12	1419.31	2235.71	1443.52	1631.71	1365.79	2767.5	1723.73	2150.67	2198.46	1973.08	1948.62	1711.75	1843.52	3262.79	1259.79	1785.79	1501.96	2157.17	1585.65
FBgn0267910	MRE16	1	0.524947	28	16	354.157	334	564.479	1535	907.188	639.604	1017.46	1681.42	1134.25	1160.83	3011.04	1062.92	1408.04	465.562	1959.92	2046.38	809.875	357.333	1801.62	934.542	3770.92	765.542	2401.75	1236.29	10847.3
FBgn0053548	SmydA-8	1	0.524947	24	18	304.026	1528.88	1474.67	1062.58	1536.54	939.125	1608.75	1073.79	1948.62	1762.38	1812.88	2093.67	2317.92	919.833	1108.27	1506.75	1475.46	831.25	1824.38	1541.5	1906.04	984.458	2143.06	1199.62	1600.67
FBgn0051199	CG31199	1	0.524947	20	18	253.1	1484.35	1237.98	1695.17	1098.25	971.667	1195.83	991.917	1253	1785.02	1456.19	1029.25	1043.04	955.542	1350.1	1191.42	845.708	711.896	1561.12	1618.62	1458.06	1247.54	1766.17	1269	1338.31
FBgn0014019	Rh5	1	0.524947	24	18	222.459	1412.71	1003.62	1422.42	733.208	759.125	926.917	1120.25	889.021	1603.62	1419.31	1318.23	1158.62	809.104	814.292	1334.25	1032.54	839.667	1033.1	1131.21	990.25	783.854	1494.21	1179.29	1046.42
FBgn0051706	CG31706	1	0.524947	24	14	175.863	1795.25	1523.38	2390.83	1602.67	1275.54	2116.12	2020.83	2076.96	2432.96	1973.08	1676.83	1971.29	1112.79	1435.54	2081.42	1411.38	1432.42	1862.69	1611.17	2148.88	1699.38	1620.9	1627	1519.92
FBgn0030679	CG8206	1	0.524947	24	16	165.375	5877.46	3834.46	4907.42	4529.88	6123.25	5073.33	4431.88	6049.79	7725.29	6381.83	5141.29	4711.75	6870.5	4966.48	4907.42	4812.29	7492.29	4575.71	7418.79	5033.88	6992	5426.62	6179.71	4431.88
FBgn0036787	CG4306	1	0.524947	24	6	159.217	554.958	1088.67	760.833	887.583	1098.25	859.292	909.271	727.917	397.333	634.125	576.292	687.292	880.542	342.875	757.604	720.479	695.438	603.167	549.521	479.833	832.125	355.875	698.25	246
FBgn0036449	bmm	1	0.524947	28	18	148.654	542.375	557.771	539.562	586.75	786.292	585.333	705.771	809.333	768	1285.38	423	639.604	1180.12	1193.96	543.625	1178.67	982.5	478.312	946.25	683.479	1335.38	972.542	1231.29	711.5
FBgn0028343	Ankle2	1	0.524947	24	16	131.404	794.042	513.208	711.042	541.958	548.5	513.125	624.333	651.958	826.083	794.375	861.417	517.562	550.667	555.583	702.333	789.333	673.354	605.417	747.042	738.354	660.792	884.812	617.146	603.312
FBgn0034509	Obp57c	1	0.524947	28	14	131.213	776.542	1181.5	1606.92	1314.04	1151	2478.04	1452.44	1479.04	1685.96	1550.65	909.979	1566.4	1116.92	1601.71	1054.12	1173.29	924.021	1309.06	1145.58	1968.38	1446.21	1637.83	1394.21	1304.65
FBgn0051102	CG31102	1	0.524947	28	8	129.931	761.792	739	921.562	1064.08	945.542	797.583	841.229	954.979	873.75	741.917	741.062	1026.19	993.583	639.604	917.833	945.167	1175.06	908.5	958.375	1139.96	1068.94	863.979	857.208	479.396
FBgn0026252	msk	1	0.524947	28	26	129.474	958.375	1391.33	865.646	1301.52	954.979	988.375	901.375	901.583	1326.25	1143.08	1171.48	1077.25	1083.48	1409	1098.25	1134.77	1097.75	1513.96	902.875	1080.02	917	1239.75	963.312	1256.08
FBgn0262126	Sec24CD	1	0.524947	24	6	112.121	1077.25	666.542	865.646	851.708	1308.58	674	1097.25	707.083	471.021	610.042	953.958	478.167	1223.71	486.562	1127.62	978.875	1160.38	798.458	892.271	448.083	925.812	555.083	1023.6	396.958
FBgn0037011	CG4858	1	0.524947	20	16	104.888	1372.27	930.646	1150.67	894.833	861.417	809.875	973.938	1076.88	1215.54	775.292	1048.29	763.75	900.271	657.583	1042.75	890.083	956.583	835.625	1048.88	1016.5	909.271	1011.42	831.021	704.458
FBgn0263995	cpo	1	0.524947	24	20	101.367	225.583	193.958	78.625	157.375	113.188	131.75	194.333	61.375	212.083	374.833	289.042	275.208	169.25	246.938	108.167	336.708	147.583	339.438	185.188	367.708	140.021	244.146	158.479	704.458
FBgn0022097	Vha36-1	1	0.524947	24	4	96.8442	1225.88	1397.21	1592.04	1278.54	1393.52	1354.98	1528.25	1256.56	763.75	1073.33	1778.92	1234.71	1400	1331.71	1402.54	1344.02	1241.21	1130.35	1674.5	1046.02	1299.06	914.375	1390.17	1062.58
FBgn0085354	CG34325	1	0.524947	24	4	88.1085	468.688	862.333	389.146	561.792	487.792	443.792	425.75	344.083	156.146	238.646	364.25	397.208	517.146	455.792	379.542	497.542	391.625	376.833	802.042	346.208	528.333	366.083	561.938	186.708
FBgn0039525	CG5646	1	0.524947	20	18	84.9265	1312.15	851.417	1110.38	804.167	590	817.896	825.271	890.75	1092.5	1015.17	1064.08	1106.27	536.562	792.458	1077.62	874.417	760	1096.29	1336.29	848.458	787.833	893.125	796.646	913.188
FBgn0032465	CG12404	1	0.524947	24	8	78.6509	374.562	492.521	545	438.333	547.708	475.812	480.208	455.5	267.333	363.833	395.771	386.833	469	391.708	464.604	368.417	402.875	506.167	404.062	401.5	496.458	371.792	498.604	264.125
FBgn0037074	CG7324	1	0.524947	24	14	75.7194	836.146	776.917	747.729	1120.83	902.333	1114.62	898.375	1067.92	979.917	954.979	1186.21	872.833	763.75	867.458	953.458	1207.33	1010.56	796.271	1101.33	1208.21	1357.92	1161.29	1017.46	662.583
FBgn0037138	P5CDh1	1	0.524947	24	6	75.5573	558.5	850.083	702.333	985.833	789.625	803.708	635.125	669.292	673.354	769.792	716.688	777.771	759.583	611.438	635.917	789.333	750.146	964.75	549.521	497.021	576.25	568.292	475.271	624.333
FBgn0027588	GCS2alpha	1	0.524947	25.3333	7.33333	73.6177	853.125	751.125	924.833	1139.96	892.875	1050.08	905.729	1091.79	824.333	822.292	1060.58	852.625	747.542	773.771	961.312	1080.02	823.417	919.833	786.042	1061.21	708.917	983.875	704.062	620.583
FBgn0011274	Dif	1	0.524947	24	4	72.3311	278.125	509.042	469.292	679.292	384.917	312.354	203.792	331.833	282.625	365.417	141.042	408.375	405.083	489.167	309.417	746.875	364.208	652.5	243.667	354.25	223.542	450.146	227.417	537.625
FBgn0001104	Galphai	1	0.524947	20	0	69.5174	703.375	817.667	545	698.417	624	534.667	605.062	497.375	752.042	679.542	594.542	652.333	830.479	635.646	480.083	517.146	691.75	483.417	595.812	491.333	715.854	586.75	686.562	392.812
FBgn0027296	temp	1	0.524947	28	5	68.0811	648.583	621.104	521.188	731.125	722.042	633.979	507.833	570.979	613.292	474.792	498.667	545	637.167	447.708	589.625	513.396	726.542	472	571.521	586.896	482.792	473.146	605.417	208.167
FBgn0011742	Arp2	1	0.524947	28	4	67.8823	462.417	616.833	675.708	571.917	524.542	540.792	481.417	443.354	514.375	444.792	430.875	463.5	508.458	426.833	555.938	492.375	520.917	568.208	409.125	482.938	501.042	574.479	477.833	549.521
FBgn0260750	Mulk	1	0.524947	20	0	57.9238	466.167	410.375	490.792	429.021	314.792	347.5	384.25	410.625	585.708	334	372.292	453.125	312.25	319.583	438.271	174.833	265.083	291.417	453.75	386	322.167	488.042	337.542	371.312
FBgn0032727	CG10623	1	0.524947	20	6	56.3181	287.667	264.958	408.083	275.812	366.521	358.104	493.625	357.312	229.833	196.562	329.75	370.583	392.708	307.75	283	271.417	245.292	175.625	254.208	229.917	333.375	162.542	366.458	182.354
FBgn0011705	rost	1	0.524947	24	4	55.6552	764.083	1717.67	460.729	910.208	876.188	751.125	849.042	774.042	620.479	571.771	738.542	697.958	1221.42	785.042	739.417	1279.25	594.708	476.375	767.375	585.708	401.104	649.562	1009.62	216.375
FBgn0031770	CG13995	1	0.524947	20	18	53.5486	157.25	161.292	110.875	160.042	72.5	105.5	125.729	155.083	228.583	203.854	125.542	163.792	93.125	139.271	148.812	178.458	115.375	94.8333	79.8958	250.438	125.25	216.667	109.583	158.229
FBgn0004580	Cbp53E	1	0.524947	28	26	53.033	205.25	291	246.25	213.583	204.375	134.958	171.25	112.646	177.062	417.583	154.417	323.25	311.167	310.417	160.354	244.208	301.521	419.271	169	245.042	186.979	171.521	187.771	466.5
FBgn0037383	CG2023	1	0.524947	28	2	47.7444	223.542	308.667	146.104	179.167	202.146	134.958	149.5	85.8542	111.646	86.875	166.417	160.479	207.042	109.583	276.042	144.958	181.583	157.375	295.458	121.125	232.146	119.958	221.979	66.9583
FBgn0030749	AnxB11	1	0.524947	24	4	47.5529	225.583	380.333	303.125	313.333	229.208	283.125	215.875	341.667	235.042	210.083	142.875	298.979	266.208	271.146	220.792	330.854	245.292	316.25	195	188.542	213.583	296.688	220.292	268.917
FBgn0000273	Pka-C1	1	0.524947	24	18	40.9827	203.792	235.333	220.208	181.792	158.583	161.688	239.75	137.208	440.083	456.542	218.333	326.208	194.167	478.583	131.958	336.708	224.625	458.292	212.062	274.833	239.438	277.917	217.271	716.042
FBgn0260749	Utx	1	0.524947	20	16	40.8354	290.854	316.396	243.729	260.917	250.292	255.75	219.5	352.917	539.854	419.771	301.062	213.542	274.917	319.583	375.75	342.583	304.354	370.25	320.542	307.354	357.208	531.708	302.146	231.792
FBgn0263768	CR43685	1	0.524947	28	4	39.7748	239.042	376.708	308.208	339	199.458	320.958	143.708	251.958	333.75	290	119.854	374.333	238.229	268.708	326.062	389.625	225.708	493.542	195	283.333	226.625	301.062	185.771	166.417
FBgn0035270	CG13933	1	0.524947	24	4	39.0529	418.5	591.917	728.5	651.667	429.542	511.583	413.417	512.958	507.708	449.917	456.354	658.75	491.792	616.458	456.792	690.875	522.167	465.562	532.542	383.083	457.875	454.958	390.438	526.5
FBgn0032047	CG13088	1	0.524947	20	6	35.812	89.0833	54.625	105.958	52.6458	147.125	148.708	65.8125	141.75	42.625	49.625	84.2917	60.2083	152.542	125.417	92.5417	87.9167	172.25	31.9583	110.375	148.208	104.75	64.8333	112.021	283.333
FBgn0000547	ed	1	0.524947	28	22	34.4273	28.875	72.2292	39.4167	36.625	16.9583	11.3333	54.5417	12.4167	74.0208	103.354	38.6458	73.0833	25.2083	85.75	15.4583	100.542	15.25	87.1875	29.875	20.7083	11.5417	38.5	16.25	123.271
FBgn0038149	GILT1	1	0.524947	28	11	33.5065	341.208	508.125	397.833	410.5	442.875	587.042	613.125	486.312	306	459.208	448.083	378	425.812	300.396	420.854	389.625	283	409.312	478.479	510.958	399.458	438.208	466.729	336
FBgn0259227	CG42327	1	0.524947	28	22	31.3779	390.583	383.479	325.708	383.938	274.667	320.958	352.833	389.083	547.083	430.958	389.417	397.208	226.667	426.833	325.417	480.812	315.458	326.375	277.5	348.146	315.875	387	238.979	331.125
FBgn0002862	Mst87F	1	0.524947	20	6	30.494	69.125	27.4167	70.5417	20.2917	430.208	227.917	27.4583	209.562	13.5417	17.5417	66.4583	24.375	704.208	519.583	206.354	27.375	570.271	13.0833	278.458	689.792	367.021	165.375	528.167	787.292
FBgn0034418	CG15118	1	0.524947	28	2	28.52	1271.83	1042.5	1128.54	1437.21	1288.54	1065.42	1327.67	1066.17	1010.08	1088.21	1583.04	1116.92	1102.42	1298.54	1285.38	1519.92	1426.92	1123.71	1273.96	1035.12	1238.5	1090.42	1146.83	645.75
FBgn0026373	RpII33	1	0.524947	24	16	27.474	390.583	313.271	377.833	270.333	246.208	445.583	315.875	459.562	465.729	393.604	320.458	413.667	249.583	221.333	319.333	212.438	261.792	337.708	322.583	301.458	275.458	392.208	348.958	310.417
FBgn0010397	LamC	1	0.524947	28	2	27.091	545.438	461.479	319.792	417.583	448.25	252.979	431.333	402.333	135.875	302.896	367.708	342.583	380.896	363.333	388.792	402.875	446.042	305.417	526.667	233.458	449.542	309.333	326.792	218.375
FBgn0261274	Ero1L	1	0.524947	24	8	27.091	268.417	388.25	255.583	316.396	314.792	453.125	248.917	346.542	278.083	319.396	232.438	244.208	255.417	310.417	314.5	336.708	228.667	324.562	199.25	288.583	214.333	310.896	258.417	246
FBgn0051324	CG31324	1	0.524947	24	18	27.0026	150.458	126.771	57.5417	82.4167	105.938	90.7917	263.958	128.75	72.9375	221.812	136.833	144.125	105.979	147.917	60.3958	200.292	117.792	100.542	121.25	107.583	154.896	131.208	79.25	147.542
FBgn0040491	Buffy	1	0.524947	28	6	26.5754	398.042	249.562	405.396	272.208	255.625	271.333	277.354	320.708	265.312	171.479	243.021	229.167	240.333	125.417	358.958	191.375	294.771	255.917	224.5	312.542	223.542	279.75	268.417	170.312
FBgn0037930	CG14715	1	0.524947	24	4	24.4836	772.917	1215.54	783.854	826.708	914	959.583	863.125	792.083	398.583	459.208	862.208	937.458	783.396	441.104	1051.04	623.896	641.958	706.875	702.479	522.75	668.375	488.042	738.771	443.021
FBgn0035390	scramb2	1	0.524947	28	4	24.1448	200.167	525.729	358.354	467.583	370.146	493.979	285.438	418.125	336	290	301.062	386.833	405.083	433.812	360.938	440.625	373.938	447.271	296.083	458.625	374.375	347.5	274.833	373.75
FBgn0022942	Cbp80	1	0.524947	26	7	23.9459	193.312	260.812	282.375	302.958	272.771	319.167	149.5	255.958	387.25	243.708	190.479	149.417	355.562	170.812	279.917	316.208	356.646	289.375	226.938	242.688	293.583	351.833	226.729	201.667
FBgn0050181	ppk3	1	0.524947	20	0	23.0841	107.542	51.3125	73.125	59.75	34.1458	24.125	40.4792	57.1458	127.542	34.8542	73.3542	56.7917	61.9583	37.9167	26.5417	22.8958	47.75	79.25	76.0417	17.75	77.2083	54.5417	83.4167	19.2083
FBgn0034054	CG8366	1	0.524947	20	18	23.0399	213.583	231.792	195.333	184.708	169.062	172.688	181	287.042	262.792	192.854	221.729	225.938	189	249.792	203	248.917	174.208	191.792	252.292	223.708	212.042	228.875	204.104	206.125
FBgn0038173	Adgf-C	1	0.524947	28	4	22.76	152.125	107.833	167.083	188.042	118.208	148.708	125.729	188.354	142.917	101.979	160.146	75.8542	105.5	107.5	170.812	140.458	108.812	133.708	147.958	146.625	61.7917	150.833	115.125	46.4167
FBgn0038617	CG12333	1	0.524947	20	16	22.1118	703.375	497.542	593.375	672.104	552.833	732.792	634.125	831.917	828.312	658.083	786.5	712.125	522.938	486.562	576.792	690.875	530	645.146	627.583	530.583	499.625	641.625	482.5	449.104
FBgn0032026	CG7627	1	0.524947	20	16	21.9498	252.458	168.396	289.042	215.25	152.896	142.625	292.958	176.833	246.292	201.833	284.208	182	143.188	118.042	248.917	174.833	209.333	194.292	96.0833	236.958	168.625	183.625	133.375	110.292
FBgn0014033	Sr-CI	1	0.524947	20	18	21.9498	94.6458	74.2917	78.625	53.9167	19.5417	67.7917	57.125	36.625	119.75	79.5417	49.25	155.167	25.8333	43.6875	58.1667	46.75	41.375	76.8333	39.25	89.1667	39.1875	56.5833	31.3333	73.75
FBgn0266672	Sec8	1	0.524947	28	2	21.5962	993.583	689.917	786.5	745.167	732.792	776.312	764.083	714.625	616.833	629.583	814.583	547.333	659.208	436.625	812.646	775.5	662	495.208	793.042	595.917	706	684.292	642.875	396.958
FBgn0259241	CG42339	1	0.524947	28	22	20.2999	105.604	65.125	70.5417	54.5417	46.9167	67.7917	75.1667	36.625	164.292	130.333	56.1458	107.688	47.9792	83.25	59.2083	75.2917	44.0417	58.8958	29.875	36.0833	55	137.229	27.875	83.8958
FBgn0036487	Prp31	1	0.524947	28	4	19.961	438.271	240.646	371.958	312.458	252.25	269.729	400.333	285.125	241.5	177.708	346.792	149.417	224.625	265.917	283.833	261.646	263.208	227	275.292	248.917	254.292	259.75	235.833	97.8125
FBgn0036556	CG5830	1	0.524947	24	20	19.7106	105.604	139.917	153.458	116.062	112.042	77.7083	119.375	84.5208	125.604	198.604	160.146	259.25	114.25	279.729	74.125	284.583	113.708	188.042	141.167	93.2917	141.042	177.396	115.125	342.458
FBgn0030418	CG4004	1	0.524947	24	0	18.5026	64.625	81.4375	65.4375	56.7917	39.2708	37.2083	58.8958	21.4167	47.0417	33.7083	51.3333	78.7917	39.9167	68.2083	32.5417	92.125	32.2083	92.875	65.2917	26.4167	42.7917	49.5208	41.5833	63.5208
FBgn0030716	CG9170	1	0.524947	20	16	17.8839	529.354	472.646	496.75	617	397.229	509.875	391.062	535.167	584.688	616.667	637.938	510.958	275.958	363.333	471.083	407.125	417.75	523.958	307.833	532	326.792	507.292	434.396	314.333
FBgn0029843	Nep1	1	0.524947	20	16	17.4272	111.458	66.125	122.375	86.8125	88.9375	83.3542	154.625	75.1667	137.5	124.417	134.854	54.3333	63.4167	30.625	103.042	64.5417	71.75	119.042	61.75	96.8333	93.2292	64.8333	75.2917	6.45833
FBgn0263239	dar1	1	0.524947	20	18	17.1621	64.625	67.75	25.2083	56.0833	17.3333	43.4792	37.9167	55.6875	77.9583	53.6667	38.0833	68.2292	22.5417	28.5625	18.1667	71.3125	39.8958	34.8333	42.7917	41.4167	55	47.9167	22.5	65.2917
FBgn0025185	az2	1	0.524947	24	4	16.9264	87.3333	70.5417	90.1042	108.479	32.2083	70.9167	55.8333	57.1458	47.0417	73.5833	60.375	78.7917	39.9167	28.5625	74.125	75.2917	20.7083	58.8958	49.2083	29.5833	16.4583	46.625	31.3333	28.7917
FBgn0085430	CG34401	1	0.524947	28	22	16.8085	21.4792	42.5	19.2083	50.625	12.5	7.85417	60.375	35.25	63.4583	60.4583	59.0208	84.1667	8.08333	41.7083	18.1667	61.0208	15.25	57.7083	14.4583	31.5625	8.125	54.5417	5.33333	134.271
FBgn0003598	Su(var)3-7	1	0.524947	28	4	16.617	150.458	143.958	161.708	204	195.771	167.312	87.25	166.75	124.625	175.625	138.208	144.125	146	109.583	138.917	221.708	124.271	151.271	126.417	135.458	154.896	140.167	98.1875	65.2917
FBgn0051357	CG31357	1	0.524947	28	2	16.234	280.375	235.333	190.104	217.625	248.167	178.583	215.875	194.667	100.854	177.708	243.75	203.708	276.333	186.688	264.958	221.708	243.875	195.229	342.771	138.292	277.438	129.833	229.125	83.8958
FBgn0031682	CG5828	1	0.524947	20	16	15.8804	280.375	236.625	190.104	227.292	206.083	322.438	194.333	333.25	215.25	249.75	197.417	402.771	168.583	141.5	179.375	212.438	229.917	213.625	255.75	202.833	203.333	232.75	132.5	220.458
FBgn0011739	wts	1	0.524947	28	2	15.3943	132.271	262	231.042	273.292	212.083	195.896	146.458	223.708	190.312	159.625	159.583	252.583	202.167	197.25	152.542	284.583	242.958	243.104	170.396	148.208	227.542	183.625	197.208	130.396
FBgn0035591	CG4611	1	0.524947	21.3333	12	15.3206	200.167	102	100.167	116.667	119.333	89.4167	128.417	106.958	180.417	140.458	194.333	107.688	110.875	76.8333	146.708	92.125	97.875	58.8958	162.396	109.062	151.458	142.604	113.083	93.6667
FBgn0035539	slow	1	0.524947	20	16	15.2028	111.458	117.146	138.583	75.3333	79.6667	99.25	156.125	120.75	177.062	100.271	132.688	119.333	67.8125	83.25	167.812	107.833	76.8333	89.3333	83.2708	103.604	100.458	102.979	70.6875	20.2917
FBgn0038582	CG7988	1	0.524947	24	14	14.9966	177.896	180.417	225.417	178.542	152.896	199.75	203.792	233.375	402.667	159.625	164.417	229.167	160.5	116.125	266.438	140.458	190.646	247.208	204.083	239.042	182.667	238.917	203.167	238.354
FBgn0039846	PNPase	1	0.524947	28	22	14.7609	202.167	166.208	209.542	172.583	145.917	145.583	216.958	181.292	247.354	94.0833	236.229	247.208	132.208	194.833	172.875	186.75	153.042	164.375	192.875	159.417	173.708	157.5	187.771	175.625
FBgn0040392	CG14050	1	0.524947	24	20	14.422	54.4167	63.9792	65.4375	43.5833	21.9167	24.125	53.2917	39.5833	55.6458	68.875	56.1458	98.2083	18.0833	47.5625	59.2083	83.4167	36.2083	53.7083	54.5417	46.6875	56.8333	105.417	60.375	21.5
FBgn0025678	CaBP1	1	0.524947	28	4	14.1127	368.875	416.75	529.375	462.417	430.208	430.875	553.708	561.125	332.042	396.833	410.917	434.875	349.625	361.271	498.667	383.938	373.021	436.938	340.833	404.75	378.167	414.917	342.771	288.75
FBgn0004556	Dbp73D	1	0.524947	28	18	13.9948	146.542	224.792	148.417	126.438	233.208	209.542	208.083	178.188	195.958	326.062	138.833	271.875	229.333	300.396	108.167	191.375	125.438	163.25	304.958	198.25	272.5	156.042	282.875	171.833
FBgn0086907	Cyt-c-d	1	0.524947	20	6	13.3761	9.70833	25.2917	31.3333	19.1667	68.6875	75.875	12.4167	100.667	13.5417	11.2083	29.7917	16.25	121.917	200.917	46.75	27.375	81.6458	27.9792	50.4583	136.271	57.9167	38.5	60.375	250.042
FBgn0038761	CG17190	1	0.524947	20	18	12.9489	114.792	84.375	62.8333	62.3333	49.7083	30.7083	67.2083	57.1458	110.812	49.625	86.5	68.2292	21.5	30.625	81.6042	53.4167	55.625	46.625	26.9167	105.5	81.2083	53.25	63.3958	20.2917
FBgn0035476	CG12766	1	0.524947	24	16	12.1239	157.25	125.417	62.8333	72.4167	240.229	127.688	142.562	221.125	192.333	163.708	114.875	87.3333	199.667	66.125	149.625	49.8125	263.208	70.125	89.3333	129.542	163.562	168.542	105.417	82.0417
FBgn0001612	Grip91	1	0.524947	20	4	11.9324	70.6875	82.8958	100.167	74	76.8542	56.4583	57.125	60.2083	50.7083	62.4167	69.8333	87.3333	102.271	37.9167	69.6875	68.1042	74.125	74.5625	53.1458	39.125	83.5	89.4583	90.2083	39.7083
FBgn0034452	Oseg6	1	0.524947	28	4	11.8588	148.708	112.75	172.042	91.75	137.521	141.167	146.458	133.292	120.75	88.4583	113.354	121.833	136.292	102.917	154.458	87.9167	141.167	145.042	136.292	57.375	105.812	113.708	135.875	32.125
FBgn0026401	Nipped-B	1	0.524947	28	18	11.4905	177.896	247.188	217.062	141.167	225.438	209.542	225.792	105.208	305.188	311.708	177.938	213.542	286.583	324.25	151.417	316.208	280.917	192.979	252.292	293	236.229	316.521	300.146	365.062
FBgn0052179	Krn	1	0.524947	24	5	11.4463	159.104	217.75	204	135.25	159.625	136.833	184.688	145.958	142.917	130.333	153.375	124.625	173.208	92.6042	176.812	156.417	130.417	208.333	105.083	155.625	116.875	97.9583	157.396	160.104
FBgn0038274	Nup93-2	1	0.524947	20	18	11.3726	159.104	75	105.958	108.479	54.5417	57.9375	72.375	50.0208	84.6042	88.4583	99.5417	65.5417	19.1667	15.7083	73.0625	43.625	45.2708	74.5625	147.292	28.625	64.4583	67.5	25.1042	32.125
FBgn0051820	CG31820	1	0.524947	20	6	11.2253	28.875	12.125	28.2917	11.25	113.188	72.625	12.4167	49.0833	13.5417	11.2083	15.5625	16.25	156.833	170.812	89.5	13.5833	80.125	13.0833	62.9792	149.562	124.167	36.6875	127.438	138.917
FBgn0261610	CG42699	1	0.524947	20	16	10.8865	135.833	118.604	103.208	106.75	110.271	87.8333	120.875	82.0833	131.896	90.375	109.792	89.8958	100.083	66.125	78.9583	152.771	106.062	112.938	117.75	109.062	92.3125	109.562	96.7083	49.5417
FBgn0033438	Mmp2	1	0.524947	24	6	10.0026	90.9792	115.542	119.354	181.333	89.875	136.833	72.375	105.208	140.812	133.688	69	78.7917	92.125	107.5	88.4583	178.458	91.3333	160.271	59.2917	69.125	61.7917	115.208	66.9583	82.0417
FBgn0031683	CG4230	1	0.524947	24	4	9.78164	261.917	405.125	291.708	642.188	328.375	384.917	314.542	371.604	272.667	353.875	298.75	359.542	402	328.917	378.562	564.917	325.583	266.375	260.521	281.125	281.708	345.083	288.625	234.208
FBgn0028936	NimB5	1	0.524947	28	8	9.63433	330.021	315.125	389.146	316.396	314.792	443.792	425.75	305.458	282.625	313.875	331.125	302.771	266.958	221.333	372.542	398.042	257.833	398.875	440.625	290.583	353.75	276.417	329.625	138.917
FBgn0001150	gt	1	0.524947	20	18	9.01561	31.5417	39.4167	65.4375	26.6667	8.16667	10.625	30.4583	15.4583	42.625	34.8542	43.2083	44.8125	14.25	11.875	28.25	33.7083	16.75	42.5	16.9583	18.625	18.0833	18.5	18.6875	13.25
FBgn0037949	CG17360	1	0.524947	28	22	8.97142	181.458	197.479	190.104	264.542	184.792	116.708	190.958	144.625	244.083	210.083	135.833	264.958	196.083	246.938	218.188	271.417	180.833	173.146	147.958	185.917	214.333	257.188	195.5	193.771
FBgn0053108	CG33108	1	0.524947	24	22	8.95669	116.167	78	90.1042	72.4167	52.8333	37.2083	68.3333	65.3333	50.7083	68.875	109.292	81.1875	58.8542	41.7083	97.125	46.75	56.1042	57.7083	87.3333	47.4583	64.4583	53.25	77.3125	100.25
FBgn0086613	Ino80	1	0.524947	28	24	8.72098	103.604	90.9583	78.625	91.3333	67.3333	72.625	69.7917	128.75	92.1667	81.4375	93.8125	101.792	57.3333	41.7083	92.5417	119.771	70.4375	82.8333	58.0208	50.875	89.9375	71.1667	72.7083	89.875
FBgn0010768	sqz	1	0.524947	28	0	8.54421	58.3333	47.5833	19.2083	75	35.5833	27.125	41.7083	22.5625	22.6875	49.625	51.9167	35.5	14.5	53.2708	26.5417	46.75	33.6667	27.9792	21.2708	9.91667	26.4167	9.83333	10.8333	8.91667
FBgn0036277	CG10418	1	0.524947	20	0	8.39689	366.375	345.125	483.958	249.75	270.896	295.292	415.667	333.25	298.667	342.917	351.208	397.208	283.5	288.792	340.917	244.208	278.083	246.167	378.417	355.312	333.375	285.083	357.333	285.167
FBgn0004858	elB	1	0.524947	20	18	8.27904	230.625	151.479	138.583	158.542	218.271	118.438	177.542	145.958	170.25	167.354	222.188	219.208	117.875	141.5	124.375	140.458	192.583	130.083	210.875	86.0833	194.167	144.792	168.75	82.0417
FBgn0051119	HDAC11	1	0.524947	28	4	7.76344	146.542	230.938	211.854	238.167	148.854	153.875	122.354	237.479	147.625	144.125	199.875	249.75	113.208	139.271	173.75	208.104	166.75	192.979	268.042	72.6458	163.562	144.792	114	70.7917
FBgn0031479	Prx6005	1	0.524947	24	6	7.66032	189.396	156.083	153.458	179.917	233.208	185.917	223.458	175.292	124.625	175.625	169.083	152.125	199.667	61.5417	245.458	212.438	150.458	108.229	146.208	154.688	140.021	116.479	203.167	73.75
FBgn0015584	Acp53Ea	1	0.524947	20	6	7.57194	17.375	12.125	34	17.875	94.8333	74.1875	12.4167	30.4583	13.5417	11.2083	16.2083	9.91667	90.9375	92.6042	39.7083	13.5833	34.2917	13.0833	110.375	98.4583	103.833	72.375	95.0417	128.5
FBgn0037086	CG7202	1	0.524947	20	8	7.0858	15.0833	18.2083	9.04167	16.5625	98.7917	81.3958	26.0833	77.625	13.5417	11.2083	20.5833	24.375	145.438	113.75	68.5417	22.8958	107.542	25.125	103.708	76.375	29.25	38.5	66.9583	168.562
FBgn0030622	CG9101	1	0.524947	20	6	6.64386	17.375	12.125	25.2083	16.5625	32.9375	30.7083	12.4167	42.4375	13.5417	11.2083	20.1042	20.6667	34.0208	47.5625	25.2917	13.5833	65.5625	13.0833	28.2708	58.0417	40.25	22.9167	40.5417	128.5
FBgn0001099	gdl	1	0.524947	28	24	6.59966	36.25	45.4167	36.625	28.2917	10.625	12.875	26.0833	26.9167	42.625	28.75	34.5	47.1667	21.5	47.5625	14.5	43.625	24.25	89.3333	18.9167	25.2917	16.4583	54.5417	13.625	106.583
FBgn0024273	WASp	1	0.524947	28	26	6.51127	282.75	266.896	181.833	252.188	204.375	160.104	211.042	187.125	214.146	228.625	204.25	206.958	213.583	223.208	194.333	212.438	234.042	241.792	204.083	179.292	175.875	226.167	176.5	222
FBgn0267351	Topors	1	0.524947	28	4	6.18718	171.75	162.583	217.062	188.583	173.25	143.917	139.333	175.292	214.146	111.667	135.833	184.938	152.542	164.5	124.375	165	191.854	153.604	122.375	180.167	143.812	161.042	128.25	100.25
FBgn0035855	CG7366	1	0.524947	20	10	6.14299	26.0417	24.125	44.375	21.9167	56	87.8333	21.2083	72.125	23.375	30.1458	18.7917	16.25	80.1875	100.562	58.1667	36.9583	81.0417	25.125	42.7917	61.0833	44.0417	20.6667	39.7917	100.25
FBgn0030054	Caf1-180	1	0.524947	20	16	5.71578	38	36	25.2083	37.1667	38.0833	8.95833	69.7917	28.5417	45.25	52.375	70.4375	44.8125	26.9167	17.7292	39.7083	22.8958	46.9583	49.375	11.875	15.7292	40.25	42.9167	17.8333	32.125
FBgn0036274	CG4328	1	0.524947	24	22	5.18545	107.542	57.3958	68.1875	70.0833	44.75	49.7083	55.8333	69.125	77.9583	52.375	92.875	63.1667	41.875	68.2083	86.875	92.125	45.2708	39.2083	39.25	91.2917	54.1458	93.2917	76.25	75.5833
FBgn0054034	CG34034	1	0.524947	20	6	5.09706	12.5	18.2083	39.4167	20.2917	18.6667	45	23.5833	25.2917	13.5417	11.2083	16.2083	9.91667	36.6875	83.25	26.5417	13.5833	18.1667	13.0833	58.0208	181.333	40.25	19.5417	30.1458	155.938
FBgn0001206	Hmr	1	0.524947	28	2	5.0676	85.3333	78.375	105.958	79.25	49.25	30.7083	52.0417	72.125	51.3333	62.4167	71.2292	51.7917	52.7917	59.2083	80.375	107.833	65.0208	75.6875	42.7917	75.5833	73.875	138.729	42.625	80.0625
FBgn0033610	CG18335	1	0.524947	20	10	4.86136	15.0833	22.9583	41.75	24	100.375	107.542	21.2083	105.208	23.375	17.5417	29.7917	16.25	139.208	85.75	55.8542	13.5833	105.417	28.5625	99.3333	59.75	57.9167	19.5417	95.0417	95.8333
FBgn0033131	CR12842	1	0.524947	28	24	4.71405	38	39.9167	31.3333	32.625	13.625	38.6042	26.0833	15.4583	51.3333	46.2292	47.9167	101.792	21.5	15.7083	26.5417	13.5833	14.0625	31.125	18.9167	9.14583	15.5	10.7083	14.5	32.125
FBgn0051760	CG31760	1	0.524947	28	24	4.0364	50	50.625	39.4167	44.9167	30.5	46.5625	44.2917	17.2083	60.75	65.5833	26.0625	75.8542	25.8333	109.583	28.25	68.1042	44.0417	54.625	11.875	18.1667	68.4583	26.875	47.5833	47.75
FBgn0053284	CG33284	1	0.524947	20	6	4.00694	17.375	12.125	19.2083	11.25	106.958	147.167	19.6667	115.083	13.5417	11.2083	16.875	27.7917	133.708	197.25	72.1667	13.5833	108.812	13.0833	44.125	246.792	60.5833	71.1667	120.417	478.312
FBgn0050177	CG30177	1	0.524947	20	10	3.565	9.70833	12.125	9.04167	17.875	40.7917	54.625	12.4167	33.625	13.5417	11.2083	11.875	9.91667	37.3958	76.8333	17.2083	13.5833	53.25	13.0833	32.7083	48.6458	17.25	6.5	35.2292	75.5833
FBgn0053533	lectin-37Db	1	0.524947	20	6	2.85789	12.5	18.2083	16.5417	11.25	80.625	72.625	12.4167	22.5625	13.5417	11.2083	16.2083	27.7917	61.375	83.25	15.4583	13.5833	17.6667	13.0833	39.25	144.208	56	49.5208	50.625	136.688
FBgn0037137	Nopp140	1	0.524947	24	0	2.7695	229.208	315.833	279.917	293.583	261.333	289.667	170.042	208.229	345.167	293.208	268.792	311.25	298.542	257.958	256.25	230.667	222	343.917	198.083	200.875	240.438	282.104	261.854	381.042
FBgn0051779	Acp24A4	1	0.524947	26	8	2.68111	5.66667	21.6667	13.75	21.9167	68.6875	51.375	12.4167	9.83333	28.5208	11.2083	8.25	9.91667	33	18.9167	35	13.5833	20.7083	13.0833	33.8958	37.7083	17.25	12.5	38.875	9.70833
FBgn0264329	CG43788	1	0.524947	20	6	2.56326	9.70833	12.125	44.375	11.25	103.167	39.9792	12.4167	4.54167	13.5417	11.2083	4.27083	9.91667	117.875	15.7083	11.25	13.5833	53.8333	13.0833	10.3333	44.375	52.0417	28.5417	70.6875	102.583
FBgn0000405	CycB	1	0.524947	28	8	2.41595	15.0833	25.0417	19.2083	20.2917	69.8333	56.4583	19.6667	45.0208	21.125	11.2083	16.875	9.91667	46.9583	49.4167	19.1667	13.5833	73.5	55.7917	94.5417	34.5	39.1875	17.375	30.1458	97.8125
FBgn0051141	CG31141	1	0.524947	20	6	1.85616	9.70833	12.125	19.2083	11.25	18.6667	37.2083	12.4167	26.9167	13.5417	11.2083	8.25	16.25	36.375	83.25	19.1667	13.5833	54.5417	13.0833	16.9583	45.5833	32.2083	16.3333	51.6042	123.271
FBgn0012344	Dh44	1	0.524947	28	24	1.5026	19.5	53.9167	13.75	30.7083	6.70833	12	33.0833	12.4167	36.75	46.2292	21.5417	32.8333	14.7917	39.7083	12.9167	53.4167	13.4583	33.75	11.125	13.0417	9.16667	60.2083	21.375	11.4375
FBgn0052100	CG32100	1	0.524947	28	4	1.34056	46.3958	58.7083	70.5417	58.7917	38.0833	17.6042	39.3542	52.9583	55.6458	44.5	47.5833	54.3333	30.5	26.6875	39.7083	64.5417	46.9583	88.2708	40.3958	12.75	30.7083	28.5417	18.6875	14
FBgn0037486	CG14605	1	0.524947	26	9	0.854421	15.0833	12.125	9.04167	11.25	24.125	34.4167	12.4167	19.1667	13.5417	11.2083	7.125	9.91667	52.1667	5.25	21.2917	13.5833	48.2917	13.0833	26.9167	27.9167	10.5833	14.2917	9.10417	87.7917
FBgn0033774	CG12374	1	0.524947	20	8	0.677644	46.3958	18.2083	9.04167	19.1667	269.708	1086.12	29.1667	7.75	13.5417	26.4583	15.5625	9.91667	220.833	68.2083	203	22.8958	249.75	13.0833	8.1875	417.646	134.958	93.2917	95.0417	600.083
FBgn0040227	eIF3d1	1	0.561578	20	18	675.582	6930.42	4093.33	6670.12	7085.08	4415.12	5975	4446.38	6281.67	9052.21	7110.67	6505.75	6451.08	4561.75	6049.79	6028.04	5171.79	5307.08	6505.75	5804.08	6659.33	4711.75	8177.04	4701.17	5602.17
FBgn0039114	Lsd-1	1	0.561578	24	7	507.96	3306.46	4549.29	4058	4075.94	5654.46	4163.92	4947.21	3456.85	1398	1842.5	4396.71	2523.08	3816.5	1916.65	4446.38	2661.17	4163.92	2380.92	3282.92	2089.58	4035.38	1872.42	3537.42	1161.29
FBgn0027547	CG1927	1	0.561578	28	8	265.018	2063.17	2771.06	2489.04	2657.25	3196.46	3559.25	2422.38	3751.83	2461.38	2282.46	2083.29	2615.79	2425.96	2251.54	2687.67	2404.12	2626.08	2562.67	2264.04	2478.04	2626.08	2727.54	2523.08	2192.1
FBgn0260744	Tango9	1	0.561578	24	14	174.979	1095.94	1258.12	1417.12	1140.75	1005.54	1339.08	1478.33	1583.04	1750	1505.58	1460.75	1153.46	986.917	1081.42	1671.75	865.125	938.167	1244.75	1123.71	1470.17	1102.42	1417.12	1218.42	1177.42
FBgn0035630	CG10576	1	0.561578	24	4	128.045	3487.54	3903.62	2826.5	3982.12	4259.42	2653.96	4212.33	3306.46	2332.17	2733.08	4079.83	3716.83	4301.92	4093.33	3298.79	4362.54	4058	3298.79	3735.38	2449.75	3853.17	2434.88	3878.83	2643.79
FBgn0085360	CG34331	1	0.561578	20	10	123.066	1499.29	3049.46	2684.25	2000.29	3917.71	2106.62	3282.92	2174.33	808.875	2114.67	1418.79	2086.42	2763.96	1800.52	2086.42	2792.62	3046.08	2231	1849.71	1527.02	2476.1	1073.33	2441.54	2461.38
FBgn0035696	Best2	1	0.561578	28	18	44.4593	209.583	224.792	255.583	156.75	279.812	182.354	231.958	275.125	169.312	449.917	241.458	326.208	284.792	313.208	222	289.167	294.271	269.083	232.562	222	323.188	241.229	320.438	444.792
FBgn0284249	Adf1	1	0.561578	28	6	24.8961	235.812	291	353.208	363.625	449.708	244.625	252.833	229.458	254.292	214.292	217.625	291.729	449.708	173.312	301.667	294.25	396.417	400	379.542	158.604	358.667	220.021	326.792	281.208
FBgn0030660	CG8097	1	0.561578	28	18	8.08753	52.0833	47.5833	55.1667	39.875	64.4583	30.7083	61.5	55.6875	32.2917	62.4167	70.4375	75.8542	56.7917	63.8333	52.4375	87.9167	63	47.5833	112.417	36.7917	72.6458	72.375	79.25	102.583
FBgn0033303	Cyp6a15Psi	1	0.561578	28	4	7.29204	50	66.125	95.0417	62.75	39.7917	63.1458	43.0625	49.0833	41.125	55.1667	45.4167	39.9167	45.2708	5.25	62.3542	36.9583	27.5833	47.5833	45.4167	28.625	18.0833	42.9167	27.875	20.2917
FBgn0039376	CG14354	1	0.561578	28	10	4.72878	9.70833	12.125	13.75	23.5833	17.6875	18.8125	12.4167	26.9167	13.5417	22.9583	9.16667	9.91667	17.6875	18.9167	14.5	13.5833	35	13.0833	36.2917	55.0625	15.5	11.625	16.25	46.4167
FBgn0039932	fuss	1	0.561578	20	16	4.33103	26.0417	33.875	25.2083	36.625	4.54167	15.6458	39.3542	20.2917	31.3333	31.25	25.2292	30.3333	7.41667	11.875	8.625	43.625	10.8333	34.8333	80.875	4.95833	18.0833	15.3333	4.54167	18.1667
FBgn0036036	CG14174	1	0.561578	20	18	3.565	103.604	84.375	110.875	119.375	91.75	72.625	83.4167	66.2083	157.333	88.4583	78	95.4375	88.7083	43.6875	86.875	79.25	79.4583	88.2708	113.5	145	126.625	110.875	115.812	43.2083
FBgn0037870	CG18577	1	0.561578	20	18	3.41768	64.625	29.7083	22.1667	33.6458	30.5	16.6667	33.0833	14.5417	35.3333	22.9583	33.875	9.91667	19.7917	14.5417	2.375	13.5833	15.9792	36.5	41.5833	23.5	18.0833	18.5	30.1458	19.2083
FBgn0035886	Jon66Ci	1	0.561578	24	20	0.618718	5.66667	12.125	16.5417	11.25	0.8125	1.39583	24.7917	2.14583	13.5417	11.2083	11.875	16.25	2.54167	5.25	0.5625	13.5833	0.5625	13.0833	16.9583	3	6.125	761.417	5.54167	102.583
FBgn0028737	eEF1beta	1	0.598208	20	18	21181.9	83565.4	68587.5	49941.2	63128.2	42208.9	68587.5	36620	88341.2	83565.4	68587.5	60704.1	65902.4	42208.9	69798.3	54642.2	48153.3	59690.2	67307.5	64489.5	78291.5	51221.7	83565.4	51221.7	72091.8
FBgn0040734	CG15065	1	0.598208	28	12	6377.72	13999.8	20369.2	19850.8	12153.9	30445.3	19130.8	29073.6	18633	25547	19130.8	11851	24569.5	17194.5	15242.2	17194.5	7294.23	14599	7725.29	61776	17305.4	26134.2	18319.5	22119.9	6827
FBgn0014865	Mtk	1	0.598208	28	14	4082.54	9538.96	13494.6	14826.9	1978.42	23998.8	19268.2	29594.5	15776.7	12843.7	29073.6	4508.35	40974.8	13804.5	46797.4	11703.4	17607.5	10915.8	30445.3	89800.5	3599.21	78291.5	48153.3	39691.7	14889.8
FBgn0086691	UK114	1	0.598208	24	13	1198.43	7596.04	5049.83	9250.92	7176.29	9422.79	7596.04	11851	7968.54	9538.96	9422.79	8792.58	8358.17	8471.38	7085.08	8565.25	6565.75	9991.75	6670.12	7206.33	8939.04	9422.79	7935.29	8334.12	6703.83
FBgn0028336	l(1)G0255	1	0.598208	24	17	801.447	7373.08	4079.83	5602.17	4812.29	4275.79	5231.92	4045.67	5945.71	9686.67	6992	6149.71	5171.79	4377.5	4549.29	5381.92	4125.75	4812.29	5400.25	5829.75	5073.33	4886.96	7373.08	5284	5674.17
FBgn0000406	Cyt-b5-r	1	0.598208	20	10	722.958	12362.2	13804.5	15511.9	16086	14826.9	17016.2	16765.5	14740	10847.3	14889.8	17194.5	12711.7	16400.3	16400.3	18028.1	18028.1	16854.3	14172.3	15776.7	15511.9	17194.5	11851	20087.4	11782
FBgn0043578	PGRP-SB1	1	0.598208	28	14	506.671	1759.58	2225.42	2005.71	1048.88	3092.12	3314.62	2842.79	3343.62	1731.67	3058.75	1826.46	3136.75	2669.54	3042.71	2307.92	1707.46	2131.33	1955.67	5125.46	1212.44	4974.46	3559.25	4259.42	1057.25
FBgn0032518	RpL24	1	0.598208	26	16	487.683	100142	79630.9	89800.5	80636.8	93478.1	86961.8	95660.9	92723.2	74411.2	88341.2	98622.7	78291.5	88341.2	90890.5	81750	72916.4	97194	88341.2	104193	89800.5	102932	101277	104193	98622.7
FBgn0011768	Fdh	1	0.598208	24	10	325.387	5695.83	3790.92	5674.17	4974.46	5125.46	5426.62	5533.5	5975	5975	4792.83	5073.33	4035.38	4163.92	3834.46	5249.29	3940.58	4886.96	4701.17	4035.38	4493.46	4362.54	4750.38	3996.67	2468.62
FBgn0004868	Gdi	1	0.598208	28	18	267.11	3637.75	3042.71	2930.71	2842.79	4212.33	2994.92	3996.67	3246.62	3667	3685.83	3435.46	3667	4987.71	4736.08	2930.71	3739.83	4756.69	4079.83	3462.12	3369.17	5211.12	4515.62	4613.62	4886.96
FBgn0029687	Vap33	1	0.598208	24	20	261.6	582.104	358.333	434.333	411.354	305.667	325.854	765.542	234.625	750.333	974.521	904.479	695.812	366.208	1258.54	297.667	895.833	306.292	946.708	330.625	1238.5	407.333	917.833	486.312	5353.88
FBgn0030286	CG1657	1	0.598208	20	17	208.213	903.188	672.979	454.917	759.583	523.667	489.375	655	633.833	1005.54	818.125	1074.67	578	443.25	585.25	621.938	725.708	564.208	546.938	658.229	493.979	535.625	785.333	615.104	409.583
FBgn0027779	VhaSFD	1	0.598208	24	4	164.741	787.292	1159.77	996.958	1263	1113.79	963.312	865.646	858.917	732.792	1125.71	841.875	994.229	1216.62	1365	921.25	1211.88	1127.62	1231.92	1048.88	939.708	1044.62	940.25	1080.54	879.583
FBgn0030603	CG5541	1	0.598208	24	8	151.38	653.75	832.708	684.292	1108.79	1062.58	882.458	673.354	931	735.896	866.917	668.375	652.333	741.25	606.062	713.917	858	743.125	560.25	566.875	751.333	603.167	790.312	585.521	495.375
FBgn0034534	maf-S	1	0.598208	24	18	150.069	1127.62	1587.88	1030.65	1051.44	846.667	1511.38	1232.54	1613.12	1339.85	1298.54	1230	1588.85	958.729	1815.21	953.958	1397.21	968.958	1359.42	1398	1817.04	1264.96	1913.69	1248.33	2260.88
FBgn0036740	Vps60	1	0.598208	28	12	140.862	981.375	1128.08	968.625	820.458	1184.38	1167.83	1441.62	1312.15	856.083	885.375	1312.54	908.5	1164	916.188	1120.25	845.708	1144.67	898.604	1352.96	1151.83	1406.29	1117.79	1351.58	974.875
FBgn0040395	Unc-76	1	0.598208	24	20	135.941	393.542	617.771	496.75	532.188	451.625	372.167	416.75	275.125	688.604	952.521	484.417	712.125	533.917	879.583	421.688	858	617	820.125	618.208	534.667	638.583	622.354	685.375	1081.79
FBgn0029893	CG14442	1	0.598208	20	17	113.034	896.667	652.167	438.208	797.583	619.625	533.312	857.583	677.833	817.042	741.917	989.5	706.667	535.792	696.875	406.417	794.042	562.5	788.729	711.5	702.479	490.854	721.792	563.146	447.146
FBgn0030518	CG11134	1	0.598208	20	16	111.502	1625.83	1197.88	1912.46	1368.75	1326.25	1595.48	2114.67	1597.1	2113.21	1753.17	1620.25	1748.12	1492.92	841.688	1973.08	1266.96	1261.25	1374.92	1270.25	1929.92	1232.54	1433.23	1128.08	875.062
FBgn0039172	Spase22-23	1	0.598208	24	10	106.965	598.083	615.792	673.354	587.042	789.042	999.958	874.875	908.208	518.583	667.062	635.25	552.958	672.5	602.708	708.75	378.625	614.042	465.562	429.792	699.667	564.208	604.708	511.583	392.812
FBgn0053094	Synd	1	0.598208	28	22	106.184	1284.71	1909.1	1468.5	1421.21	1161.29	1369.31	1425.94	1652.58	1717.67	1717.67	1485.12	1571.38	1385.77	1758.56	1269.81	1825.42	1200.17	1559.42	1275.54	1256.56	1410.96	1898.96	1329.54	1606.92
FBgn0037102	CRIF	1	0.598208	28	20	94.2809	398.042	607.042	466.417	388.542	422.688	549.417	478.583	757	599.75	710.417	441.417	953.458	455.208	854.25	416.583	630	389.521	635.25	380.5	609.292	430.208	787.833	512.208	735.896
FBgn0002787	Rpn8	1	0.598208	26	20	86.709	1810.67	1394.21	1524.58	1061.21	1459.6	1176.44	2453.75	1775.67	1387.12	1596.42	2041.12	1647.21	1530.88	1769.38	1555.17	1633.12	1693.4	1665	1628.25	1382.79	1987.92	1920.62	1725.04	2000.29
FBgn0033287	CG8701	1	0.598208	20	6	85.5747	134.125	18.2083	161.708	25.8125	844.375	852.875	23.5833	1034.21	13.5417	20.7083	116.521	84.1667	1175.06	1552.23	574.333	27.375	1331.71	13.0833	681.479	1512.5	673.208	426.312	721.542	3778.44
FBgn0035023	ITP	1	0.598208	28	22	80.4923	197.979	345.125	353.208	237.458	160.104	197.417	231.958	161.354	489.375	553.958	253.083	311.25	235.583	545.875	170.375	336.708	197.896	373.083	224.5	304.25	195.896	414.917	247.667	481.417
FBgn0023076	Clk	1	0.598208	24	4	80.2419	229.208	281.812	236.625	456.542	122.375	306.708	65.8125	168.333	406.958	142.542	137.458	302.771	202.938	218.708	327.854	304	186.208	205.375	173.167	180.167	110.062	301.062	209.542	268.917
FBgn0035896	CG6983	1	0.598208	28	24	78.975	444.083	580.375	539.562	455.979	497.375	327.958	397.229	296.708	552.708	843.458	320.917	655.25	568.25	582.792	363.479	664.917	617.583	953.146	377.625	276.792	399.458	394.333	453.312	1136.62
FBgn0037024	tzn	1	0.598208	28	13	78.8129	1770.21	1095.58	1847.54	1304.12	1474.67	1312.15	1965.54	1388.75	1922.96	1448.5	1629.5	1231.29	1363.21	1183.83	1630.6	936.083	1757.54	1220.15	1730.46	1796.17	1688.46	1653.44	1849.71	1279.96
FBgn0052112	CG32112	1	0.598208	24	17	78.533	432.771	514.083	438.208	383.167	383.125	383.208	456.042	547.708	631.167	494.271	421.333	604.458	400.625	462.25	442.792	450.771	494.458	542.625	413.792	477.583	416	633.083	461.479	464
FBgn0026566	CG1307	1	0.598208	24	6	77.7228	849.792	702.333	1090.42	742.75	930.646	728.208	892.625	883.792	561.667	437.792	678.333	682.708	739.688	624.167	793.792	690.875	768.396	779.583	855.75	616.042	778.292	547.708	906	686.417
FBgn0051710	CG31710	1	0.598208	20	16	71.5356	209.583	231.792	105.958	172	125.75	178.583	149.5	392.333	377.25	257.542	118.333	191.125	119.958	146.021	100.229	221.708	205.5	410.625	116.771	427.042	160.208	333.375	122.917	521.188
FBgn0032140	CG13117	1	0.598208	24	16	69.9446	1034.75	980.958	939.979	807	707.5	1128.54	925.104	1202.5	1349.67	1237.98	687.542	1038.9	673.354	1341.88	847.083	953.958	825.583	1531.79	1073.33	1218.42	963.312	1320.75	774.208	1476.94
FBgn0051781	CR31781	1	0.598208	28	18	69.4438	203.792	439.208	262.333	293.583	304.354	445.583	246.167	373.188	583.583	492.375	322.958	460.167	322.521	464.896	262.542	534.521	301.521	484.792	273.958	555.583	281.708	497.542	379.208	1089.12
FBgn0000543	ecd	1	0.598208	20	14	68.6041	530.938	316.396	408.083	362.542	356.812	461.479	459.562	515.917	529.354	339.979	461.417	314.146	314.292	363.333	512.208	351.708	432.646	475.062	528.167	397.25	443.792	450.146	421.688	223.708
FBgn0039767	CG2218	1	0.598208	28	2	65.9524	1196.21	910.625	872.667	1148.42	993.25	732.792	817.354	864.167	786.042	571.771	865.792	912.333	1008.81	517.312	908.792	1224.58	1137.06	794.208	1322.33	906.438	1276.75	964.75	877.375	594.875
FBgn0032242	CG5355	1	0.598208	20	8	60.8848	579.167	480.75	560.521	595.917	790.312	398.625	841.229	502.5	431.167	496.167	478.083	496.312	830.479	588.583	607.958	513.396	766.833	523.958	460.333	462.438	720.854	535.875	593.271	308.312
FBgn0011824	CG4038	1	0.598208	20	2	60.4871	349.458	262.75	366.042	498.542	296.354	362.5	215.167	249.542	263.917	327.854	428.292	453.125	345.25	293.375	303.417	276.208	293.083	316.25	352.083	279.729	362.146	206.25	335.979	188.542
FBgn0030926	psh	1	0.598208	28	12	60.0304	481.562	394.438	413.146	383.167	482.083	491.333	690.479	515.917	475.375	370.354	612.125	410.792	377.417	366.146	475.625	186.75	429.083	364.625	514.083	411.417	477.583	384.292	547.792	257.625
FBgn0031515	CG9664	1	0.598208	28	8	57.5408	678.646	367.625	713.333	537.625	778.542	540.792	583.104	605.417	566.354	419.771	636.167	331.792	536.562	212.875	648.833	289.167	751.583	478.312	415.167	647.542	627.375	522.167	471.583	246
FBgn0013720	pck	1	0.598208	28	9	55.8614	271.833	334.958	418.604	271.375	355.958	349.875	262.458	326.854	155.083	305.917	230.667	264.958	229.792	173.312	294.771	351.708	231.25	299.208	313.896	292.146	345.958	320.792	348.958	277.5
FBgn0085432	pan	1	0.598208	28	22	54.5651	111.458	186.625	228.292	91.75	136.375	69.25	199.875	39.5833	217.958	276.125	146.917	213.542	157.375	279.729	152.542	253.083	116.125	199.75	150.125	128.75	152.458	153.375	98.1875	301.917
FBgn0027791	O-fut2	1	0.598208	24	16	51.6483	715.667	263.292	310.667	355.25	381.854	410.833	269	591.708	519.271	465.042	428.292	339.208	326.917	156.917	399.458	363.479	332.167	317.417	473.917	329.875	404.271	418.271	395.771	353.542
FBgn0003317	sax	1	0.598208	20	4	50.8822	146.542	323.333	286.417	262.979	207.625	264.188	176.417	190.042	209.521	245.688	208.875	222.5	214.458	244.062	194.333	208.104	186.208	180.25	152.958	267.083	208.229	231.646	226.729	141.167
FBgn0040968	CG14933	1	0.598208	24	4	49.0997	162.083	201.042	198.083	216.333	244.833	127.688	123.583	245.625	110.812	75.2917	130.146	141.75	212.667	21.5417	152.542	136.958	170.25	85.875	106.583	62.4167	169.917	94.5833	134.833	32.125
FBgn0039942	CG17163	1	0.598208	28	4	47.0963	155.417	318.958	275.375	373.917	183.375	343.417	163.708	250.625	226.75	196.562	174.062	345.25	176.833	179.875	222	357.667	130.417	247.208	235.562	206.771	152.458	234.792	134.083	153.458
FBgn0030630	CG12608	1	0.598208	20	18	46.9784	460.917	396.25	496.75	341.917	298.583	366.146	345.125	410.625	524.625	381.458	394.458	410.792	324.292	559.021	310.896	357.667	357.333	637	350.708	467.583	387.25	390.646	406.083	383.479
FBgn0030892	CG7206	1	0.598208	24	18	46.1387	621.938	410.375	418.604	390.438	434.333	335.167	535.458	475.625	498.604	432.646	745.875	302.771	373.667	453.25	447.333	450.771	510.042	419.271	592.5	479.833	573.792	515.604	664.542	449.104
FBgn0000629	E(z)	1	0.598208	24	18	46.0209	307.354	189.625	249.208	212.458	233.75	185.917	284.208	223.708	306	298.833	291.958	314.146	293.458	173.312	294.771	119.771	366.042	259.417	281.479	237.875	339.208	292	364.854	155.938
FBgn0034033	CG8204	1	0.598208	28	26	45.2106	347.833	220.917	267.042	199.396	256.917	225.625	246.167	217.896	170.792	159.625	281.833	323.25	322.25	291.125	291.021	165	225.292	228.083	286.292	172.792	257.396	132.5	313.042	184.667
FBgn0261109	mrn	1	0.598208	20	2	40.5408	244.208	141.708	214.375	152.625	175.292	169.375	133.417	103.583	75.2917	77.3958	188.188	116.562	177.375	113.75	163.854	119.771	126.083	108.229	191.646	109.833	216.625	158.625	186.979	57.75
FBgn0261260	mgl	1	0.598208	24	18	38.4784	141.958	160	151.062	113.208	121.458	138.208	206.5	99.3542	206.542	311.708	175.875	206.958	132.208	315.667	125.417	248.917	121.854	260.667	189.896	168.562	152.458	249.979	137.104	662.583
FBgn0260407	mRpS23	1	0.598208	26	18	37.5945	188.083	195.896	231.042	135.25	138.917	203.458	198.583	246.958	297.667	167.354	256.5	255.875	173.583	235.542	268.708	174.833	175.875	139.792	230.458	242.688	249.042	224.917	237.958	170.312
FBgn0051673	CG31673	1	0.598208	24	8	36.6222	918.583	845.083	832.333	977.208	1158.08	903.5	1361.71	810.104	872.833	851.708	671.25	905.458	1205.71	609	901.375	639.125	940.625	836.375	819.354	782	711.896	694	662.354	542.5
FBgn0083953	CG34117	1	0.598208	26	20	36.5486	732.792	694.167	999.958	611.333	718.917	713.333	742.5	683.792	934.208	738.771	846.479	941.708	727.542	921.875	916.188	601.042	650.771	771.542	894.458	845.083	825.583	705.208	933	860.208
FBgn0014906	Hydr2	1	0.598208	22	10	36.3129	191.938	215.333	239.125	300.667	359.542	234.521	262.458	304.271	194.292	255.417	223.625	329.042	308	223.208	337.708	239.25	324.042	255.917	245.375	200.875	251.333	249.979	216.375	216.375
FBgn0283437	PPO1	1	0.598208	24	20	36.1361	493.979	440.729	725.229	348.833	442.875	400	880.292	414.125	402.667	629.583	700.458	482.667	463.146	458.625	592.708	351.708	466.875	343.917	605.062	440.062	523.125	452.625	585.521	683.938
FBgn0033028	CG11665	1	0.598208	28	25	35.2964	437.208	578.292	436.167	532.188	448.875	378.333	419.917	312.625	535.312	741.917	386.458	574.479	477.958	643.125	477.271	618.604	391.625	527.625	354.167	500.708	379.792	545.083	354.917	495.375
FBgn0085484	Pdxk	1	0.598208	25.3333	6	34.2456	1381	1357.92	1767.35	1452.44	1722.42	1258.96	1898.96	1503.21	1178.67	1358.35	1559.42	1158.62	1716.44	1222.79	1494.21	1642.75	1688.46	1329.54	1289.75	1272.4	1525.79	895.208	1312.15	861.812
FBgn0033464	CG1441	1	0.598208	22	12	32.7552	371.792	254.208	344.188	151.042	204.375	210.958	209.562	168.333	166.604	207.979	571.208	308.5	358.958	265.917	347.292	178.458	209.833	189.167	502.208	173.542	413.792	215.542	648.5	184.667
FBgn0266377	Pde8	1	0.598208	24	16	32.026	383.104	264.479	279.917	290.25	320.625	292.708	343.688	319.396	341.625	334	538.708	213.542	272.375	300.396	258.312	389.625	321.333	355.562	470.896	327.021	447.333	398.604	425.542	240.5
FBgn0034808	CG9896	1	0.598208	20	18	32.026	31.5417	71.375	47.2917	62.75	9.04167	18.8125	26.0833	43.625	72.9375	86.875	19.5	65.5417	12.1667	28.5625	19.1667	53.4167	12.4375	51.2917	5.14583	56.75	13.0417	46.625	12.2917	34.875
FBgn0035877	CG7083	1	0.598208	28	1	29.7869	413.729	437.792	483.958	398.833	384.917	314.25	276.312	294.708	463.625	384.25	317.167	478.167	439.458	397.917	381.812	539.854	492.812	491.125	368.417	409.646	417.208	395.833	379.208	299.833
FBgn0032813	PCNA2	1	0.598208	20	16	29.3744	140.083	80.8333	52.9167	59.125	82.0417	25.3333	156.125	100.667	87.4792	43.3125	124.583	92.5833	90.4167	24.6667	82.4167	61.0208	77.5417	55.7917	148.875	73.2917	89.9375	68.875	66.9583	12.4167
FBgn0033784	SCCRO3	1	0.598208	24	4	29.0061	164.042	199.792	267.042	225.688	207.625	152.125	125.729	225.292	166.604	154.75	151.354	229.167	204	246.938	170.375	216.792	208.083	184.375	194.062	179.292	210.792	133.542	170.792	238.354
FBgn0037720	CG8312	1	0.598208	28	2	28.903	483.167	428.083	243.729	466.083	353	288.542	257.542	458.458	316.25	337.25	312.125	308.5	329.167	511.25	272.771	534.521	409.292	385.167	381.25	335.188	320.792	360.042	272.729	273
FBgn0030499	CG11178	1	0.598208	20	2	27.3709	181.458	164.875	116.562	159.104	104.021	171.125	85.7917	96.0833	80.1042	98.2083	117.75	203.708	107.542	49.4167	80.375	152.771	109.542	128.708	90.4583	81.375	145.958	152.125	101.292	193.771
FBgn0039312	CG10514	1	0.598208	22	1	27.3562	101.833	96.5833	44.375	73.6667	86.8958	138.208	44.2917	18.1458	53.8333	37.5	138.833	132.833	142.542	56.7917	117.375	61.0208	46.9583	60.8958	88.2708	55.0625	75	66.125	108.583	41.5833
FBgn0026570	CG5704	1	0.598208	28	2	27.1058	144.208	141.708	75.75	133.375	112.562	131.75	137.333	93.4167	67.0417	105.062	109.292	81.1875	137.042	102.917	113.667	132.667	103.167	116.771	105.083	95.2083	153.625	96.7917	108.583	46.4167
FBgn0262719	CG43163	1	0.598208	20	16	26.6491	48.0417	44.1042	52.9167	68.25	35.5833	16.6667	137.333	73.7083	92.1667	85.1458	141.5	60.2083	29.2083	21.5417	82.4167	53.4167	49.0833	90.4167	55.7292	23.5	79.375	50.8125	52.4167	34.875
FBgn0085284	Blos3	1	0.598208	28	4	26.2808	146.542	130.917	187.312	90.4167	130.167	131.75	156.125	117.875	87.4792	88.4583	107.625	101.792	93.125	85.75	116.125	132.667	89.4167	120.75	135.458	88.0417	128.542	70.125	115.812	33.6667
FBgn0260860	Bet5	1	0.598208	24	2	26.1924	403.917	314.458	381.354	348.146	315.833	376.833	280.042	302.542	346.083	282.917	324.292	352.875	402	397.917	440.625	234.833	360.708	305.417	300.146	337.333	482.792	302.771	415.083	266.542
FBgn0039417	CG6073	1	0.598208	20	0	25.8241	257.271	209.771	190.104	123.083	151.792	192.583	173.25	149.812	225.583	163.708	259.75	216.312	156.208	208.458	215.188	61.0208	171.5	232.292	186.812	213.667	188.021	171.521	201.292	138.917
FBgn0030189	CG2909	1	0.598208	28	8	25.6032	229.208	220.917	206.854	200.333	254.521	235.875	238.417	209.562	177.958	177.708	221.083	136	199.667	156.917	194.333	230.667	221.125	204.208	225.354	163.771	242.833	178.875	235	95.8333
FBgn0035876	Pex2	1	0.598208	26	15	25.5295	418.5	442.5	384.458	348.833	397.229	467.917	429.146	447.208	517.75	446.021	388.542	400.062	401.167	315.667	481.854	266.292	435.083	387.604	393.604	367.708	495.542	525.292	476.25	310.417
FBgn0025633	CG13366	1	0.598208	20	16	25.3675	320.417	372.625	209.542	382.208	297.354	299.854	322.417	335.729	477.479	324.292	307.125	280.208	263.042	273.083	305.292	346.562	313.896	284.583	240.167	265.792	316.792	320.792	213.583	158.229
FBgn0262057	Spn77Ba	1	0.598208	20	18	24.0122	1025.83	840.958	793.292	794.375	807	1056.62	839.375	895.521	939.417	664.729	993.25	896.25	740.667	814.292	800.042	659.833	710.417	900.896	1115.92	834.042	885.708	917.833	865.646	383.479
FBgn0259242	CG42340	1	0.598208	20	18	23.4229	48.0417	53.9167	16.5417	33.0417	17.3333	12	52.0417	18.1458	56.75	44.5	44.2917	51.7917	16.125	15.7083	12.125	36.9583	17.6667	33.75	4.54167	9.14583	12.1667	42.9167	20.375	13.25
FBgn0264502	CG43901	1	0.598208	24	20	22.8631	101.833	83.4167	75.75	89.7917	48.7083	89.4167	98	17.2083	168.396	135.125	108.083	157.542	88.1667	105.229	43.7917	119.771	69.625	80.5417	47.7917	170.729	59.8958	129.833	48.7292	138.917
FBgn0040519	CG15219	1	0.598208	20	6	22.598	44.125	12.125	44.375	22.5417	269.708	142.625	12.4167	145.958	22.6875	11.2083	36.5	9.91667	448	391.708	148.812	13.5833	242.958	13.0833	209.521	285.833	191.083	122.625	277.792	476.667
FBgn0039022	CG4725	1	0.598208	26	5	21.9571	324.958	246.292	460.729	314.896	218.875	275.625	358.583	294.708	247.354	276.125	237.875	155.167	241.792	181.75	411.792	294.25	191.125	286.042	137.208	321.208	152.458	222.292	213.583	196.042
FBgn0037881	GCC88	1	0.598208	20	18	21.8908	574.479	486.458	423.479	496.604	455.5	407.583	476.667	510.854	458.292	514	649.333	308.5	358.375	334.062	414.479	522.938	441.104	430.458	517.146	448.083	534.021	484.417	457.667	222
FBgn0033285	CG18449	1	0.598208	20	6	21.8025	50	12.125	44.375	16.5625	235.021	216.875	18.2917	240.167	13.5417	11.2083	44.2917	20.6667	353.271	394.25	137.833	13.5833	376.417	13.0833	195	317.229	212.729	97.9583	195.5	531.917
FBgn0027620	Acf	1	0.598208	24	12	21.7067	89.0833	83.4167	73.125	97.6875	42.5	25.3333	36.625	61.375	116.042	68.875	78	110.5	43.6458	70.375	75.5625	75.2917	49.0833	109.583	55.7292	74.875	45.4167	73.5833	71.6875	59.75
FBgn0036935	CG14186	1	0.598208	26	12	20.6681	186.625	181.333	143.875	274.021	154.75	107.542	132.271	100.667	222	316.396	138.208	283.208	151.458	173.312	124.375	351.708	141.708	271.792	93.0833	103.604	181.792	236.25	147.125	308.312
FBgn0031973	Spn28Dc	1	0.598208	20	16	19.8285	322.042	254.208	347.104	259.333	248.917	296.25	370.042	290	446.625	324.292	358.958	295.354	252.667	170.812	332.604	253.083	241.042	221.75	303.375	262.792	311.417	315.042	216.375	182.354
FBgn0267429	CG45782	1	0.598208	28	22	19.3276	119.042	138.917	110.875	111.583	85.5417	174.083	134.375	60.2083	164.292	171.479	125	129.875	109.833	143.812	135.75	92.125	87.9583	105.958	73.3333	135.458	106.958	105.417	120.417	182.354
FBgn0038552	CG18012	1	0.598208	24	6	19.1213	847.5	732.292	1156.42	992.917	846.667	779.583	1336.92	769.979	820.458	689.458	1124.12	747.208	792.75	718.667	1104.21	1248.33	705.542	900.896	1073.33	1095.94	710.083	694	886.25	585.708
FBgn0031663	CG8891	1	0.598208	28	2	18.8267	400.208	366.625	451.625	355.25	313.333	349.875	429.146	328.542	258.312	179.375	403.104	323.25	319.458	241.458	455.854	389.625	261.792	262.104	369.333	256.208	330.333	239.75	394.083	161.75
FBgn0035490	CG1136	1	0.598208	28	26	18.2817	54.4167	58.7083	55.1667	60.5833	21.9167	27.125	47.8333	11.5625	27.2083	46.2292	41.7917	68.2292	18.625	41.7083	39.7083	40.0833	46.5417	41.6667	25.2917	20.7083	19.9167	32.625	19.5417	44.75
FBgn0259975	Sfp87B	1	0.598208	20	6	17.8544	36.25	12.125	60.375	11.25	348.833	185.917	12.4167	77.625	13.5417	11.2083	14.4583	16.25	219.292	413.604	124.375	22.8958	121.854	13.0833	175.708	227	126.625	115.208	120.417	283.333
FBgn0031741	CG11034	1	0.598208	20	18	17.2947	26.0417	52.0833	44.375	49.7083	21.2917	28.8333	27.4583	19.1667	81.9167	55.1667	42.6042	35.5	18.875	26.6875	33.9167	27.375	15.5	33.75	37.8333	64.5833	18.8958	38.5	16.9583	57.75
FBgn0039328	CHKov2	1	0.598208	24	0	16.9411	240.375	270.104	153.458	186.542	173.25	145.583	135.125	162.583	170.792	98.2083	152.083	170.25	200.458	255.958	232.875	165	210.5	170.542	235.562	183.5	161.417	245.125	225.75	244.083
FBgn0025864	Crag	1	0.598208	20	8	16.7938	200.167	276.375	360.792	277.354	310.646	216.875	294.771	241.229	231.25	272	353.417	255.875	276.333	315.667	290.083	435.708	322.958	292.917	242.688	218.479	282.958	305.125	263.958	373.75
FBgn0037546	mAChR-B	1	0.598208	28	26	16.5581	75.7917	65.125	97.25	92.1458	52.375	17.6042	46.625	20.2917	130.083	83.4167	71.2292	65.5417	47.9792	98.4167	64.8542	71.3125	36.625	76.8333	23.875	69.125	44.0417	60.2083	62.375	22.9583
FBgn0030945	Ing3	1	0.598208	24	16	16.5139	490.083	215.333	236.625	314.333	310.646	275.625	275.375	379.833	406.958	214.292	432.333	298.979	199.667	246.938	266.438	216.792	284.208	271.792	468.688	372.875	396.708	428.708	407.333	225.521
FBgn0034049	bdg	1	0.598208	20	14	15.8804	295.5	205.167	209.542	170.458	249.792	216.875	308.5	269.354	175.188	232	302.833	216.312	154.562	184.292	256.25	208.104	225.708	114.292	265.5	210.167	217.583	203.75	199.75	177.812
FBgn0035445	CG12014	1	0.598208	20	18	15.6447	137.104	97.1667	119.354	116.062	61.0833	66.125	108.208	128.75	211.062	130.333	93.8125	188.042	34.0208	173.312	144.375	111.521	77.5417	102.042	189.896	139.271	85.5417	172.75	127.438	97.8125
FBgn0050443	Opbp	1	0.598208	22	17	15.247	381.146	248.167	272.792	303.417	278.25	165.312	347.708	315.917	455.375	234.125	343.125	277.5	296.688	288.792	344.229	234.833	335.125	323.188	341.625	378.417	364.75	441.458	391.146	184.667
FBgn0034722	Rtf1	1	0.598208	24	4	15.0555	94.6458	132.5	65.4375	143.958	102.479	81.3958	46.625	95.0417	49.7083	106.583	52.5833	81.1875	96.0417	120.417	82.4167	191.375	78	182.375	69.9792	61.5833	92.3125	70.125	57.9167	166.417
FBgn0260658	CG42541	1	0.598208	24	20	14.7314	41.875	44.1042	57.5417	66.9583	28.5208	12	113.667	28.5417	126.75	101.979	158.417	49.375	52.7917	94.7083	54.5833	100.542	29.9583	92.875	46.625	157.375	56	186.625	46.5833	373.75
FBgn0262617	CG43143	1	0.598208	24	8	14.7019	181.458	176.625	264.958	186.542	196.375	180.667	119.375	317.167	228.583	135.125	109.292	160.479	198.688	141.5	160.354	140.458	226.542	171.604	124.375	193.292	133.125	115.208	129.104	141.167
FBgn0263606	Hsc20	1	0.598208	20	2	14.1421	153.646	89.4167	119.354	110.604	88	120.104	58.8958	99.3542	202.167	90.375	86.5	116.562	108.062	24.6667	116.125	57.2917	76.2708	80.5417	94.5417	79.9792	162.292	117.521	117.417	115.167
FBgn0035008	CG3494	1	0.598208	20	6	13.8475	5.66667	12.125	57.5417	23	98.7917	54.625	12.4167	95.0417	21.125	17.5417	19.5	20.6667	147.167	139.271	68.5417	22.8958	107.542	13.0833	110.375	85.1458	75	36.6875	82.4167	197.979
FBgn0033713	CG8841	1	0.598208	28	4	13.435	134.125	96.5833	110.875	99.375	83.7083	86.5	91.2917	109.667	70.125	105.062	80.375	63.1667	66.125	59.2083	85.9583	186.75	36.625	90.4167	69.0625	25.2917	89.0417	35.3125	37.6667	41.5833
FBgn0267383	Ubc87F	1	0.598208	20	6	12.9047	23.625	12.125	31.3333	19.1667	166.833	150.083	12.4167	216.375	13.5417	11.2083	42.6042	24.375	219.292	305.083	102.083	22.8958	265.083	13.0833	155.25	261.854	144.792	147.292	211.562	481.417
FBgn0034601	CG4286	1	0.598208	20	6	12.5806	9.70833	20.0625	31.3333	24.6667	104.542	118.438	12.4167	99.3542	13.5417	17.5417	25.2292	16.25	153.479	192.542	67.3333	13.5833	162.958	24.3125	90.4583	175.646	85.5417	45.4167	107.688	196.042
FBgn0026371	SAK	1	0.598208	24	22	11.8146	36.25	42.5	16.5417	27.3333	19.5417	11.3333	35.6875	13.7917	30.0833	60.4583	27.8125	35.5	14.7917	14.5417	20.1458	40.0833	11.2292	32.8333	21.2708	32.9792	13.8958	20.6667	36.4792	59.75
FBgn0267635	CR45973	1	0.598208	24	21	11.2401	48.0417	41.2083	68.1875	44.9167	13.625	37.2083	36.625	17.2083	93.0833	55.1667	62.7708	44.8125	32.375	12.7917	36.2917	33.7083	21.375	43.2917	10.3333	29.5833	33.3333	41.4167	45.4167	54.75
FBgn0014029	2019-09-02	1	0.598208	28	12	10.9896	463.792	346.875	460.729	297.042	445.521	383.208	549	490.583	305.188	385.75	481.188	382.833	370.583	295.292	395.417	368.417	454.917	294.604	531.917	382.375	527.625	405.229	428.438	305.875
FBgn0037101	CG7634	1	0.598208	20	6	10.9896	26.0417	18.2083	39.4167	21.25	50.125	129.875	19.6667	87.3333	13.5417	11.2083	19.5	27.7917	96.0417	230.375	68.5417	13.5833	149.875	13.0833	49.2083	245.812	46.625	85.5417	61.375	466.5
FBgn0024150	Ac78C	1	0.598208	20	16	10.9012	48.0417	47.5833	50	43.5833	36.625	18.8125	72.375	21.4167	61.7292	96.1667	58.3333	87.3333	16.125	26.6875	42.6458	46.75	22.5208	60.8958	36.2917	29.5833	19.9167	54.5417	16.25	49.5417
FBgn0036029	CG16719	1	0.598208	20	6	10.7245	28.875	12.125	19.2083	21.9167	61.5417	120.104	12.4167	67.6667	13.5417	11.2083	14.4583	20.6667	89.75	175.542	38.5833	13.5833	95.2917	13.0833	44.125	99.4375	27.875	33.9583	41.5833	240.5
FBgn0038993	CG13843	1	0.598208	20	6	9.3397	15.0833	25.2917	28.2917	24	44.125	41.625	12.4167	35.25	21.125	11.2083	26.0625	16.25	71.0417	137.167	39.7083	22.8958	86.9167	25.125	58.0208	96.8333	19.9167	47.9167	50.625	290.854
FBgn0036729	CG13733	1	0.598208	20	6	9.04507	28.875	24.125	34	22.5417	76.375	77.7083	21.2083	98.25	13.5417	11.2083	14.4583	9.91667	96.9583	177.833	55.8542	13.5833	81.0417	13.0833	54.5417	138.292	51.2083	46.625	70.6875	196.042
FBgn0001296	kar	1	0.598208	28	2	8.77991	537.875	434.812	446.208	449.708	368.292	358.104	297.938	385.5	460.854	257.542	403.792	413.667	310.5	397.917	438.271	394.438	359.875	398.875	423.792	468.875	331.292	419.125	361.125	271.146
FBgn0040020	MED21	1	0.598208	28	0	8.14646	144.208	145.333	181.833	117.458	129.875	61.1042	105.938	62.625	112.708	187.375	100.25	116.562	111.604	96.5833	78.9583	136.958	61.8333	116.771	89.3333	70.4167	70.5417	78.25	82.4167	80.0625
FBgn0017414	cag	1	0.598208	28	2	7.43935	221.188	222.75	269.938	254.167	292.792	180.667	219.5	213.917	143.792	132.229	260.5	249.75	254.625	111.812	279.917	186.75	168.104	227	259.5	114.625	188.021	134.75	191.583	68.875
FBgn0010425	epsilonTry	1	0.598208	20	6	7.42462	28.875	12.125	25.2083	20.2917	24.75	113.042	12.4167	5.47917	13.5417	11.2083	5.91667	16.25	24.2083	14.5417	50.3958	22.8958	17.3333	13.0833	22.4167	36.0833	52.0417	440.083	42.625	161.75
FBgn0028560	sut4	1	0.598208	20	10	7.3657	9.70833	12.125	19.2083	16.5625	70.4167	22.5417	19.6667	67.6667	13.5417	11.2083	5.91667	16.25	102.875	59.2083	28.25	13.5833	62.4583	13.0833	66.5833	82.375	34.6667	12.5	42.625	100.25
FBgn0036159	CG7557	1	0.598208	20	6	7.15946	17.375	18.2083	25.2083	17.875	54.75	47.875	12.4167	90.25	13.5417	11.2083	16.875	16.25	66.875	98.4167	39.7083	13.5833	84.1875	13.0833	62.9792	73.2917	37.7083	21.5417	37.6667	143.438
FBgn0043001	Chrac-16	1	0.598208	28	4	6.37869	170	135.25	181.833	164.375	140.729	129.875	227.917	156.75	69.125	151.583	171.021	121.833	131.708	72.625	181.333	104.375	131.667	148.708	154.042	120.125	125.25	96.7917	110.583	73.75
FBgn0020251	sfl	1	0.598208	24	10	6.37869	121.042	186.979	190.104	276.417	155.292	223.708	156.125	196	338.229	276.125	125.542	116.562	168.583	150.458	200.417	253.083	227.042	175.625	84.1875	261.062	143.812	229.771	110.583	117.333
FBgn0036024	CG18180	1	0.598208	20	8	6.26084	17.375	21.2083	19.2083	24.6667	95.25	238.542	29.1667	22.5625	13.5417	17.5417	18.1667	20.6667	39.3125	14.5417	87.6458	13.5833	73.5	21.3333	9.58333	265.792	181.792	172.75	59.125	526.5
FBgn0051788	CG31788	1	0.598208	20	6	6.0988	23.625	18.2083	22.1667	16.5625	110.625	64.6667	12.4167	112.646	13.5417	11.2083	37.5	24.375	176.104	410.917	78.9583	13.5833	138.208	13.0833	103.708	222	119.958	70.125	128.25	708.5
FBgn0036224	Rpt4R	1	0.598208	20	12	5.539	26.0417	24.125	44.375	28.7917	27.8333	30.7083	36.625	39.5833	37.7083	33.7083	33.0833	9.91667	29.2083	11.875	25.2917	27.375	32.2083	34.8333	20.0417	13.5417	24.75	21.5417	35.2292	21.5
FBgn0023511	Edem1	1	0.598208	20	16	5.36223	388.792	413.146	451.625	494.958	311.25	356.042	423.083	482	543.792	459.208	394.458	363.312	278.75	350.5	418.5	426.292	289.375	359.417	378.417	398.417	224.646	374.875	285.75	261.917
FBgn0264002	MsR2	1	0.598208	20	16	5.12652	132.271	44.9167	44.375	37.6667	24.125	32.625	39.3542	43.625	37.7083	62.4167	59.875	32.8333	27.8958	13.625	22.5417	30.4583	29.2083	39.9167	36.2917	19.1458	22.125	14.2917	22.5	10.5833
FBgn0262097	CR42850	1	0.598208	20	6	5.00867	15.0833	12.125	16.5417	25.1042	57.5417	77.7083	12.4167	109.667	13.5417	11.2083	10.9792	16.25	82.4167	132.396	55.8542	13.5833	85.7917	13.0833	32.7083	141.75	51.2083	28.5417	53.4167	147.542
FBgn0032017	CG7810	1	0.598208	24	4	4.71405	114.792	163.979	75.75	176.625	131.583	138.208	131.542	152.292	111.646	100.271	111	173.375	174.417	116.125	152.542	132.667	136.083	134.875	107.875	74.875	124.167	113.708	91.3333	145.438
FBgn0050430	CG30430	1	0.598208	20	6	4.50781	17.375	12.125	28.2917	11.25	126.417	56.4583	12.4167	52.9583	13.5417	11.2083	20.1042	9.91667	208.167	139.271	71.1667	13.5833	124.708	13.0833	93.0833	167.542	116.083	44.1667	139.333	293.208
FBgn0031268	cold	1	0.598208	22	4	4.43415	122.708	182.396	172.042	132.792	157.375	79.375	128.417	145.958	124.625	115.125	98.8333	129.875	133.125	175.542	132.75	165	123.333	152.146	174.312	78.9583	128.542	132.5	157.396	147.542
FBgn0035838	ldbr	1	0.598208	28	6	4.13952	39.9167	46.9167	73.125	40.8542	22.9583	97.3125	34.375	33.625	39.4167	60.4583	29.7917	35.5	13.8333	24.6667	53.5	53.4167	41.8542	102.042	14.4583	24.375	27.875	90.75	10.8333	21.5
FBgn0002872	mu2	1	0.598208	28	24	3.94801	19.5	44.9167	28.2917	46.6042	13.625	7.85417	18.2917	13.7917	33.7083	56.7917	33.875	35.5	10.5	24.6667	51.3333	57.2917	7.41667	52.5208	2.60417	8.54167	12.1667	25.4167	35.2292	7.27083
FBgn0004567	slp2	1	0.598208	28	24	3.74177	54.4167	63.375	25.2083	52.125	21.2917	32.625	35.6875	30.4583	61.7292	41.875	24.4583	60.2083	32.375	37.9167	20.1458	53.4167	19.1667	34.8333	36.2917	16.25	16.4583	19.5417	36.4792	30.375
FBgn0038281	RpL10Aa	1	0.598208	20	10	3.71231	12.5	12.125	13.75	21.9167	47.5833	51.375	12.4167	28.5417	13.5417	17.5417	10.9792	16.25	75.125	20.2083	24.125	13.5833	46.5417	13.0833	21.2708	42.2083	32.2083	3.54167	45.4167	89.875
FBgn0031168	CG1722	1	0.598208	20	10	2.47487	9.70833	12.125	36.625	11.25	22.4167	69.25	12.4167	55.6875	13.5417	11.2083	8.25	9.91667	36	59.2083	18.1667	13.5833	17.3333	13.0833	31.2917	24.375	24.75	15.3333	11.625	73.75
FBgn0033787	CG13321	1	0.598208	26.6667	16	2.41595	15.0833	12.125	13.75	11.25	24.125	12.875	12.4167	57.1458	13.5417	17.5417	16.875	16.25	12.75	61.5417	14.5	13.5833	10.5833	13.0833	47.7917	78.9583	49.2083	52	17.8333	33.6667
FBgn0033369	CG8197	1	0.598208	20	10	1.88562	12.5	12.125	22.1667	11.25	18.6667	41.625	12.4167	39.5833	13.5417	11.2083	16.875	9.91667	31.125	45.4583	25.2917	27.375	36.2083	22.1875	68	32.375	24.75	10.7083	31.3333	36.4792
FBgn0038280	CG14861	1	0.598208	20	8	1.14905	15.0833	12.125	13.75	11.25	39.2708	45	12.4167	30.4583	13.5417	11.2083	4.27083	9.91667	30.5	70.375	20.1458	13.5833	46.9583	13.0833	8.95833	62.4167	56	16.3333	16.25	138.917
FBgn0052706	CG32706	1	0.598208	20	18	1.0312	81.5833	39.4167	47.2917	37.9583	29.2083	43.4792	58.8958	30.4583	77.9583	38.7083	75.4583	65.5417	37.9167	45.4583	54.5833	57.2917	47.75	121.75	82.0417	50	71.4792	47.9167	84.625	28.7917
FBgn0036656	CG13026	1	0.598208	22.6667	8.66667	0.94772	33.9792	37.25	19.2083	68.625	56	30.7083	61.5	38	27.2083	40.2083	61.0833	20.6667	41.875	12.7917	70.5417	33.7083	52.4583	60.8958	16.9583	16.5833	10.5833	19.5417	25.1042	9.70833
FBgn0043025	Adgf-A2	1	0.598208	28	10	0.913346	19.5	23.5	9.04167	24	115.812	72.625	23.5833	67.6667	13.5417	24.7917	15.0833	9.91667	84.625	94.7083	46.75	22.8958	98.3125	20.0833	93.0833	123.5	64.4583	32.625	69.875	66.9583
FBgn0011559	Acp36DE	1	0.598208	20	8	0.854421	9.70833	12.125	9.04167	11.25	56	133.333	12.4167	42.4375	13.5417	11.2083	4.27083	20.6667	59.875	96.5833	21.2917	22.8958	32.2083	13.0833	6.70833	124.792	52.0417	56.5833	14.5	80.0625
FBgn0036766	CG5506	1	0.598208	26	17	0.810227	9.70833	20.0625	9.04167	11.25	25.3333	6.77083	12.4167	22.5625	13.5417	11.2083	7.125	20.6667	25.8333	20.2083	5.625	13.5833	14.4583	13.0833	21.2708	74	66.2083	39.9167	22.5	91.9167
FBgn0033341	MrgBP	1	0.598208	28	10	0.810226	855.917	680.458	829.458	711.042	1195.46	893.708	970.542	939.708	700.458	676.167	889.375	828.312	1029.67	597.271	1051.04	751.833	1147.96	839.958	1230.65	852.625	1180.12	908.208	1250.75	492.667
FBgn0036999	isoQC	1	0.598208	28	0	0.73657	166.021	130.917	177.375	97.9583	125.75	129.875	170.042	98.25	116.042	133.688	132.688	107.688	128.875	102.917	171.75	152.771	113.271	126.875	122.375	82.375	112.75	88.2917	118.667	43.2083
FBgn0034523	Nnf1a	1	0.598208	28	22	0.677644	23.625	27.875	19.2083	26.9167	14.1667	9.79167	41.7083	38	26.4583	43.3125	39.3333	54.3333	16.9583	6.375	8.625	27.375	13.75	31.125	5.14583	5.66667	17.25	15.3333	33.9167	21.5
FBgn0021906	RFeSP	1	0.639012	24	20	1019.65	11601.3	7042.25	9634.29	7891.92	7042.25	8792.58	8792.58	8603.5	11851	10416.7	11026	9144.83	6992	10847.3	9824.88	8726.12	8266.71	9686.67	11164.8	10289.9	7968.54	10664.3	10664.3	10610.8
FBgn0034948	PPP1R15	1	0.639012	28	2	218.084	2295.88	2317.92	1919.5	2057.92	2102.67	2007.71	1750	2346.06	1781.71	1846	1833.38	1778.33	2019.58	2154.42	1955.67	2838.6	2457.17	2009.58	2104.65	2178.67	2218.04	1987.92	2104.65	1672.77
FBgn0032382	Mal-B2	1	0.639012	24	16	76.2644	6095.79	3164.79	6404.58	5318.77	5400.25	4415.12	6992	4515.62	8334.12	7162.62	5426.62	4958.5	6670.12	6028.04	6670.12	6648.54	7016.88	4233.25	8603.5	7345.88	8177.04	6870.5	8003.62	5567.46
FBgn0020392	Nmt	1	0.639012	28	6	37.6534	398.042	496.604	469.292	481.354	583.417	499.062	342.25	448.875	428.104	344.688	370.521	390.542	595.708	481.354	572.604	357.667	600.083	557.771	434.521	450.25	496.458	574.479	472.438	461.625
FBgn0263738	Ada2a	1	0.639012	20	16	30.8475	90.9792	81.4375	36.625	57.125	39.7917	28.8333	83.4167	60.2083	69.125	90.375	76.8333	35.5	11.5833	36.25	41.75	83.4167	33.6667	65.8333	70.9375	26.4167	44.0417	90.75	51.6042	14.7917
FBgn0033089	CG17266	1	0.639012	28	12	29.3302	60.4583	69.6458	100.167	72.4167	111.125	129.875	123.583	95.0417	136.75	70.375	97.2917	32.8333	77.7917	28.5625	126.75	49.8125	73.5	105.167	85.3125	50.875	105.812	76.7917	129.104	77.7917
FBgn0014024	Rnp4F	1	0.639012	20	16	27.1794	293.583	317.812	239.125	291.958	232.375	223.708	284.208	326.854	296.792	268.208	271.667	259.25	218.208	215.729	232.875	383.938	223.708	371.604	247.5	322.25	249.979	337.167	249.771	260.167
FBgn0015000	betaggt-I	1	0.639012	28	10	25.2349	225.583	260.208	297.479	259.875	276.208	329.75	423.083	265.312	286.583	226.792	341.5	200.458	261.792	162.083	265.792	221.708	290.25	280.917	410.292	221.25	352.292	221.25	284.792	260.167
FBgn0037672	sage	1	0.639012	20	16	23.9827	96.5833	57.3958	39.4167	41.375	38.6667	63.1458	99.3333	43.625	59.9167	75.2917	67	60.2083	31.7083	36.25	37.625	43.625	65.5625	70.125	23.875	19.1458	52.0417	72.375	40.5417	39.7083
FBgn0003346	RanGAP	1	0.639012	28	14	23.747	153.646	121.062	187.312	143.5	143.5	182.354	147.625	191.375	190.312	116.625	152.083	203.708	122.625	72.625	173.75	119.771	142.917	158.792	152.125	161.042	179.354	167.312	213.583	173.667
FBgn0032957	CG2225	1	0.639012	20	18	19.416	58.3333	87.3333	31.3333	55.0417	56.5	22.5417	64.4583	17.2083	62.75	79.5417	67.625	139.083	46.9583	63.8333	68.5417	43.625	72.2083	74.5625	66.5833	66.9583	87.9167	42.9167	66.9583	49.5417
FBgn0013953	Esp	1	0.639012	20	16	17.0884	54.4167	49.375	25.2083	33.9583	15.1042	20.0833	79.1667	30.4583	46.0833	43.3125	78.7708	35.5	16.9583	32.5417	33.9167	40.0833	18.6667	58.8958	40.3958	17.75	34.6667	33.9583	53.4167	14.7917
FBgn0051998	CG31998	1	0.639012	28	24	14.5988	44.125	60.5625	95.0417	58.125	11.3333	38.6042	88.4583	33.625	33.7083	88.4583	78.7708	107.688	12.1667	128.167	35	115.833	19.1667	80.5417	16.9583	23.5	19.9167	32.625	12.875	61.75
FBgn0263408	CR43454	1	0.639012	20	18	13.7591	62.4167	41.7917	68.1875	34.5833	8.60417	14.7083	22.3333	22.5625	70.125	27.6458	32.5	37.75	13.5	7.54167	18.1667	27.375	8.625	26.625	18.0417	10.6667	16.4583	14.2917	7.54167	8.04167
FBgn0031724	CG18266	1	0.639012	20	6	10.3856	15.0833	20.0625	44.375	16.5625	96.75	74.1875	12.4167	47.75	22.125	11.2083	22.4167	24.375	106.667	75	84.1875	13.5833	98.3125	13.0833	78.875	85.1458	65.5417	54.5417	54.5417	108.208
FBgn0037627	CG13318	1	0.639012	28	12	9.91423	211.417	146.083	174.771	151.042	138.917	138.208	194.333	160.104	174.083	185.271	166.938	98.2083	83.4167	116.125	158.604	83.4167	138.667	111.604	141.167	242.688	157.042	192.979	161.417	240.5
FBgn0039283	danr	1	0.639012	20	16	9.31024	60.4583	37.875	31.3333	45.4167	19.9583	17.6042	54.5417	43.625	41.125	44.5	33.875	63.1667	16.5833	14.5417	15.4583	43.625	23.0417	29.25	33.8958	14.7917	9.83333	14.2917	12.875	12.4167
FBgn0086253	rumi	1	0.639012	20	16	9.16293	41.875	48.8542	28.2917	41.875	23.5	35.8958	96.6042	19.1667	48.9583	37.5	54.5417	51.7917	14.7917	7.54167	51.3333	46.75	18.6667	53.7083	36.2917	20.7083	33.3333	44.1667	19.5417	10.5833
FBgn0037526	ArgRS-m	1	0.639012	28	12	7.15946	74.0417	76.0833	135.875	105.083	78.0417	74.1875	130.458	119.417	100.104	116.625	82.5833	78.7917	82.4167	45.4583	90.5	107.833	73.5	75.6875	118.958	79.9792	82.4167	113.708	116.5	65.2917
FBgn0250850	rig	1	0.639012	20	6	7.10053	141.958	115	172.042	138.5	147.75	87.8333	157.375	90.25	132.792	128.458	127.25	116.562	163.812	125.417	147.688	123.583	146.208	122.667	106.583	74.875	142.792	128.458	137.104	168.562
FBgn0067861	Sdic1	1	0.639012	28	10	7.05634	12.5	21.2083	9.04167	16.5625	19.5417	34.4167	12.4167	30.4583	24.625	31.25	8.25	9.91667	25.8333	13.625	16.25	13.5833	37.7083	13.0833	41.5833	36.7917	18.8958	15.3333	13.625	95.8333
FBgn0017561	Ork1	1	0.639012	20	0	3.09359	781.25	670.417	355.875	420.229	419.917	398.625	410.875	480.458	424.292	391.083	781.25	397.208	297.771	307.75	333.542	342.583	430.792	324.562	432.458	308.417	388.042	519.083	420.688	264.125
FBgn0034461	CG15124	1	0.639012	24	10	2.68111	12.5	12.125	9.04167	16.5625	26.1667	30.7083	12.4167	35.25	13.5417	11.2083	9.16667	9.91667	18.625	61.5417	24.125	13.5833	39.25	13.0833	20.0417	76.375	34.6667	12.5	6.70833	56.3542
FBgn0033168	CG11145	1	0.639012	20	6	1.85616	9.70833	12.125	9.04167	20.2917	36.625	16.6667	12.4167	16.25	13.5417	11.2083	8.25	16.25	48.9583	47.5625	20.1458	13.5833	39.8958	13.0833	31.2917	40.5	18.0833	11.625	59.125	59.75
FBgn0010411	RpS18	1	0.679816	24	20	5150.15	118869	132267	124266	118869	106923	137109	115247	131087	124266	127226	115247	128591	109471	132267	116478	106923	110664	105656	116478	139561	125079	142508	122789	133369
FBgn0263199	Galk	1	0.679816	24	10	926.398	3616.58	2715.46	3537.42	4849.5	5755.08	5171.79	6451.08	5018.42	3708.29	5249.29	3917.71	4020.33	5945.71	3011.04	3825	4212.33	6179.71	3173.12	2960.08	4072.04	4812.29	3435.46	4024.21	2215.81
FBgn0040582	CG5791	1	0.679816	24	16	791.4	4966.48	9824.88	10610.8	3537.42	7681.54	13494.6	6754.79	10749.8	10805.1	12926.2	4275.79	11703.4	6505.75	8584.38	7085.08	4865.71	5211.12	8684.67	21465.2	7307.88	10847.3	6796.5	10955.2	6332.75
FBgn0001142	Gs1	1	0.679816	26	17	542.94	3035.38	2919.58	2733.08	2390.83	4079.83	2810.08	6703.83	2407.92	3526.81	4711.75	3903.62	3462.12	4446.38	2669.54	2451.75	3963.67	3968.62	2792.62	5582.25	1688.46	6915.98	3118.96	4725.54	3103.21
FBgn0001124	Got1	1	0.679816	20	8	526.78	3196.46	3214.65	3061.79	3816.5	6095.79	3933.9	4020.33	4475.04	2386.46	4110.48	2810.08	3014.9	5829.75	3577.71	3234.92	3374	5804.08	3148.12	3445.38	2701.21	4515.62	2842.79	4650.5	3088
FBgn0050035	Tret1-1	1	0.679816	28	19	460.651	1773.38	2457.17	2051.46	2373.21	2826.5	2166.08	3427.54	1993.21	2412.25	3178	3118.96	3103.21	2817.54	2574.67	2842.79	2687.67	2393.58	2046.38	2869.33	1819.17	2787.75	2248.83	3160.4	2288.25
FBgn0035189	CG9119	1	0.679816	28	14	457.262	889.021	335.979	841.5	579.833	1757.54	1045.12	1226.5	1658	1587.88	2486.88	958.375	973.125	1452.44	378.167	719.417	257.021	1847.54	612.792	485.812	654.167	1203.67	761.417	756.25	563.25
FBgn0031800	CG9497	1	0.679816	28	4	412.229	2174.33	1580.21	1985.12	2338.35	2632.08	1676.02	1450.21	1811.77	691.542	1280.75	1797.08	1439.92	2041.12	1129.25	1750.85	1459.6	2483.83	1694.08	1997.5	908.5	2120.5	931.625	2311.88	855.312
FBgn0267435	chp	1	0.679816	20	14	361.965	1091.79	1547.54	1524.58	2131.33	1169.88	1929.92	1606.92	2661.17	2404.12	2036.48	1398	1544.88	1010.08	1313.29	2248.83	2038.08	1412.71	1773.38	722.521	1974.88	1013.54	1798.25	814.583	1037.5
FBgn0030521	CtsB1	1	0.679816	24	14	326.536	2810.08	3018.75	4075.94	3156	2544.12	3330.08	3853.17	3816.5	3404.71	3996.67	3306.46	2691.75	2445.83	3431.5	3164.79	3282.92	2924.38	2849.62	3472.04	3917.71	3079.38	3064.83	2774.62	3088
FBgn0031560	CG16713	1	0.679816	28	12	264.045	1359.42	2292.29	2292.29	2483.83	2787.75	4137	3878.83	2483.83	2511.29	2098.88	2474.17	3958.71	2292.29	2163.58	2360.71	1558.54	1620.9	2107.54	3365.83	2397.71	2780.54	1982.12	2684.25	1500.12
FBgn0039581	Moca-cyp	1	0.679816	24	17	248.946	1473.42	1079.5	893.708	1202.5	885.042	903.5	1112.79	1339.08	2002	1328.27	1640.04	1037.02	655.5	1469.38	1165.94	1279.25	1212.44	1510.25	989.875	1628.25	1207.77	1976.65	1267.58	1439.92
FBgn0027654	jdp	1	0.679816	28	22	234.524	954.333	848.75	1084.96	885.708	742.75	661.312	907.188	604.583	2057.92	1438.46	1088.21	1135.96	938.167	1382.79	735.292	1151.83	1081.42	1365.4	654.167	1083	943.708	1218.42	864.167	2107.54
FBgn0038603	PKD	1	0.679816	28	4	216.787	1995.35	1866	1370.71	2152.54	1661.04	1664.25	1559.42	1861.58	1368.75	1295.6	1737.96	1437.21	1402.04	1658	1168.35	2127.42	1844.54	1632.42	1359.42	2093.67	1929.92	1681.42	1365	1190.23
FBgn0000173	ben	1	0.679816	28	18	186.956	455.917	558.396	616.042	525.729	677.833	443.792	1072.88	439.333	591.708	1414.5	1021.71	1161.62	630	1183.83	557.167	1199.08	747.375	1192.04	887.583	937.812	967.375	952.208	966.271	3126.62
FBgn0265575	yin	1	0.679816	20	16	180.091	727.542	725.375	478.375	412.167	300.25	595.042	480.208	772.292	718.229	593.875	735.479	669.146	261.792	450.75	434.521	522.938	404.75	513.292	391.208	377.667	388.042	684.292	380.25	182.354
FBgn0051217	modSP	1	0.679816	24	4	175.038	893.708	839.667	1134.77	963.583	736.375	706.208	638.792	845.083	492	591.917	1055.42	646.167	768.396	708.917	893.417	606.417	738.167	550.396	965.958	739	650.396	627.771	1119	308.312
FBgn0030261	CG15203	1	0.679816	24	6	171.842	880.042	1455.25	1402.54	968.292	1431.52	1334.81	1564.25	1270.25	582.104	976	1159.77	1091.79	1108.79	926.583	1436.38	1040.17	1004.31	976.875	926.917	885.979	1015.83	852.625	1241.21	676.375
FBgn0000244	by	1	0.679816	20	2	160.145	1728.79	1658	1365.4	1723.73	1494.21	1531.79	1431.52	1365	1621.54	1344.83	1581.75	1559.42	1537.23	2108.46	1399	2032.38	1677.56	1333.58	1809.9	1571.38	1740.08	1768.54	1544.88	1323.12
FBgn0000256	capu	1	0.679816	24	12	146.754	794.042	594.542	687.292	727.542	894.833	817.896	761.792	941.708	982.146	895.833	759.792	589.625	674.208	1008.46	877.604	601.042	1057.25	812.646	467.25	1183.29	722.042	887.312	666.833	740.667
FBgn0019929	Ser7	1	0.679816	25.3333	10	138.122	1867.12	1190.23	1656.5	1486.29	1601.71	1828.58	1417.12	1786.48	1853.83	1583.04	1421.21	1229.25	1195.46	1224.15	1647.21	1155.56	1484.35	1411.79	1809.9	1388.75	1351.06	1396.42	1337.54	1112.79
FBgn0030040	CG15347	1	0.679816	22	7	128.067	330.021	356.146	446.208	199.396	556.833	466.333	677.271	333.25	114.625	149.562	317.167	157.542	489.5	170.812	393.708	170.458	401.167	180.25	259.5	248	340.125	123.542	444.5	171.833
FBgn0041629	Hexo2	1	0.679816	28	10	126.484	825.583	599.75	816.812	707.083	637.375	933	865.646	1064.56	640.125	796.5	884.583	592.708	448.667	486.562	728.792	545.167	594.708	503.188	719.417	939.708	538	656.979	598.083	443.021
FBgn0004914	Hnf4	1	0.679816	24	4	121.092	708.5	822.5	725.229	823.062	865.792	636.458	719.167	636.042	485.812	614.958	878.896	620.375	761.417	885.375	744.958	890.083	911.479	755.479	914.375	616.042	864.167	687.75	803.458	696.333
FBgn0032394	CG6746	1	0.679816	20	8	120.09	1214.75	1130.35	1300.19	1218.42	1352.96	1419.31	1234.71	1217.06	904.167	885.375	1296.5	908.5	1279.96	901.375	1436.38	993.583	1254.42	849.792	1197.42	1151.83	1257.04	959.583	1594.54	708.5
FBgn0052423	shep	1	0.679816	24	20	111.502	568.292	525.729	369.042	442.5	338.333	420.312	490.188	318.208	908.208	1008.81	561.792	578	506.021	1324.33	295.812	801.583	436.167	946.708	333.292	1000.88	379.792	925.104	422.542	1878.29
FBgn0085447	sif	1	0.679816	24	18	101.794	148.708	201.833	78.625	116.667	85	116.708	256.625	106.958	322.083	598.333	237.875	359.542	132.625	391.708	151.417	336.708	151.083	353.812	163.5	370.583	141.042	338.292	127.438	760.833
FBgn0030056	CG11284	1	0.679816	24	8	101.219	376.542	698.875	478.375	684.854	850.083	751.125	508.458	609.479	503.833	470.958	356.271	706.667	699.958	458.625	461.812	630	690.333	664.542	387.667	453.479	531.5	494.792	437.458	516.312
FBgn0032864	CG2493	1	0.679816	24	8	101.057	360.875	341.625	580.458	483.417	668.375	565.917	526.167	490.583	239.708	488.583	423	482.667	504.125	271.146	411.792	216.792	359.875	447.271	359.562	379.5	396.708	249.979	328.292	199.833
FBgn0034646	Rae1	1	0.679816	24	18	99.1423	717	482.083	812.646	373.917	484.583	432.833	700.458	573.167	869.146	533.708	496.458	724.833	525.875	473.917	674.417	411.604	583.5	654.479	599.583	575.125	585.021	746.583	591.271	806
FBgn0027532	CG7139	1	0.679816	28	26	85.8251	509.708	455.625	434.333	623.417	488.396	281.125	358.583	403.25	393.667	251.917	524.625	542.104	496.458	471.417	432.042	623.896	484.417	484.792	651.146	229.917	461.625	441.458	470.5	252.917
FBgn0250848	26-29-p	1	0.679816	24	10	85.7662	400.208	612.562	808.104	766.333	588.792	1006.29	770.167	862.208	656.667	677.833	689.458	802.812	530.542	464.896	763.75	545.167	474.5	854.25	455.792	814	438.042	531.708	581.542	495.375
FBgn0030648	CG6340	1	0.679816	28	10	74.7471	1368.06	795.271	1046.42	1023.96	948.792	1029.67	999.125	1199.62	846	893.417	1584.75	914.771	833.625	845.396	961.312	901.167	1015.17	893.708	1285.38	1157.54	1096.77	1024.46	1131.67	699.542
FBgn0051445	CG31445	1	0.679816	24	6	72.6994	410.292	579.167	557.771	835.625	412.479	613.542	393.75	526.958	527.312	507.167	317.646	382.833	394.458	652.333	570.979	528.812	390.25	627.771	358.792	741.917	362.146	486.458	393.312	626.292
FBgn0033485	RpLP0-like	1	0.679816	24	20	69.8121	926.25	675.708	731.417	572.604	645.146	713.333	790.833	627.771	743.875	719.583	931.312	823.833	770.167	835.625	864.75	508.667	706.875	826.708	656.25	837.792	947.333	578.333	913.188	789.625
FBgn0030572	mRpS25	1	0.679816	28	18	68.7367	507.833	441.5	363.333	358.958	469.667	526.583	630	545.875	590.333	395.417	674.917	538.708	464	350.5	631.667	289.167	452.729	406.667	485.812	484.125	506.25	500.021	599.021	355.688
FBgn0033775	Cyp9h1	1	0.679816	25.3333	9.33333	66.6252	459.208	398.792	760.833	603.042	432.583	502.083	523.958	580.292	670.646	480.812	415	370.583	373.667	330.021	658.562	346.562	449.625	471.021	393.604	846.479	334.958	382.979	413.917	234.208
FBgn0265052	St3	1	0.679816	24	22	66.2029	705.542	626.146	610.917	532.188	514.083	538.708	702.833	404.208	625.812	502.25	536.708	690.188	599.208	722.521	619.292	402.875	547.479	385.167	705.146	469.479	685.375	589.812	710.25	492.667
FBgn0030720	CG8939	1	0.679816	28	26	65.9966	522.938	332.167	410.5	386.542	282.042	242.938	317.167	347.833	332.875	393.604	466.938	434.875	340.042	501.333	438.271	471.583	375.646	511.583	406.729	418.5	365.75	503.417	339.208	355.688
FBgn0036834	CG6836	1	0.679816	28	4	61.1205	505.208	309.625	300.375	470.896	336.708	353.271	202.312	266.833	360.562	196.562	278.75	188.042	321.333	227.333	396.708	316.208	344.083	232.292	233.854	321.208	269.417	306.083	357.333	149.75
FBgn0038398	sxe2	1	0.679816	20	7	60.9364	734.042	562.625	862.458	432.958	609	688.604	606.208	696.333	481.417	428.708	755.479	532.375	604	588.583	598.333	336.708	539.854	555.333	484.042	409.646	520.208	486.458	632.75	649.167
FBgn0036806	Cyp12c1	1	0.679816	20	12	58.41	863.458	691.125	1243.92	859.292	932.062	732.792	970.542	929	980.958	973.125	675.292	669.146	946.708	678.646	917	895.833	938.167	712.792	725.542	873.75	806.583	850.083	721.542	760.833
FBgn0031450	Hrs	1	0.679816	24	20	56.7453	533.312	657.333	451.625	531.167	387.083	521.438	652.167	581.583	524.625	653.5	732.792	601.688	337.042	565.75	480.875	703.646	430.792	508.125	507.417	595.042	511.104	655	506.833	592.875
FBgn0030328	Amun	1	0.679816	24	20	55.7436	327.958	284.833	310.667	236.75	170.208	231.708	262.458	249.542	553.833	454	248.833	449.208	186.708	397.917	165.5	407.125	149.25	396.562	214.458	379.5	180.792	423.125	216.375	643.542
FBgn0030974	CG7358	1	0.679816	20	16	54.9481	969.292	574.625	865.646	709.854	616.146	598.333	1036.02	787.562	715.854	599.917	1259.79	538.708	424.604	511.25	674.417	639.125	682.292	682.938	820.771	627.771	656.667	742.875	588.792	246
FBgn0030520	Pdcd4	1	0.679816	24	20	54.3588	213.583	201.042	220.208	155.958	181.792	35.8958	262.458	112.646	116.042	658.083	344.188	363.312	164.667	455.792	106.167	471.583	142.062	355.562	239.083	196.042	214.333	283.833	166.75	1581.75
FBgn0263987	spoon	1	0.679816	24	18	53.7107	570	641.104	483.958	432.958	464.354	491.333	559.917	288.604	1107.75	890.083	614.125	463.5	607.375	983.646	435.271	630	640	375.646	472.438	762.417	609	772.125	549.625	755.938
FBgn0038746	Surf6	1	0.679816	24	20	49.5711	312.292	248.167	169.917	189.896	205.333	235.875	157.375	229.458	291	253.292	223.625	311.25	246.271	271.146	207.417	239.25	264.417	320.708	204.083	275.542	215.229	293.312	284.792	510.375
FBgn0038053	CG18549	1	0.679816	20	16	48.6578	634.604	664.729	634.417	595.917	539.125	609.146	705.771	721.542	790.667	608.708	744.333	535.625	580.375	410.917	781.25	680.75	564.917	587.708	682.708	580.208	516.979	713.333	559.75	340.125
FBgn0039303	CG11857	1	0.679816	28	2	47.2141	266.958	610.917	478.375	547.333	478.167	341.958	490.188	349.104	180.417	391.083	327.583	520.646	305.417	415.875	310.896	639.125	325.583	491.125	324.125	177.458	312.708	339.458	186.979	283.333
FBgn0010786	l(3)02640	1	0.679816	20	9	46.2271	2852.77	1667.29	1536.54	1729.62	1446.21	1797.08	1293.85	1906.04	2474.17	1649.85	2340	1827.52	1248.33	1352.96	1443.52	1780.6	1654.29	1447.35	2083.29	1859.58	1344.83	2386.46	1489.75	1878.29
FBgn0039043	CG17121	1	0.679816	28	12	46.1829	392.167	378.625	275.375	240.646	294.75	409.312	463.625	413.417	275.125	304.25	374.438	225.938	258.312	184.292	316.333	271.417	333.75	185.479	413.792	270.333	446.042	312.125	370.146	75.5833
FBgn0267350	PI4KIIIalpha	1	0.679816	22.6667	12	45.3187	746.875	547.083	625.208	846.479	738	676.375	863.125	839.104	809.604	772.292	1409	446.375	496	568.5	699.958	611.125	594.708	677.083	675.5	637.833	567.75	629.375	506.833	510.375
FBgn0040211	hgo	1	0.679816	20	5	44.4299	362.75	428.083	475.625	157.375	373.583	404.208	322.417	366.667	216.958	326.062	250.625	314.146	494.458	572.979	227.979	316.208	278.958	312.292	335.833	143.562	507.583	354.333	470.5	255.333
FBgn0036202	CG6024	1	0.679816	24	18	43.9732	48.0417	91.75	83.7708	85.7917	52.8333	28.8333	115.021	22.5625	185.771	220.375	68.2917	132.833	68.875	105.229	38.5833	49.8125	59.8125	139.792	23.875	145	50.0417	157.5	55.6458	240.5
FBgn0019650	toy	1	0.679816	28	26	43.8259	335.542	285.438	233.729	298.625	183	244.625	223.458	170.792	281.417	273.708	219.083	308.5	213.583	352.875	254.333	411.604	273.083	358.104	177.75	256.833	204.938	379.375	192.562	340.125
FBgn0033127	Tsp42Ef	1	0.679816	28	2	43.6344	487.792	766.333	583.771	447.083	408.271	792.75	543.208	542.25	363.083	426.083	475.625	425.688	436.792	602.708	511.104	550.667	421.042	388.667	564.208	359.208	428.292	360.042	447.146	392.812
FBgn0264490	Eip93F	1	0.679816	24	17	43.2072	122.708	126.771	83.7708	99.375	62.25	113.042	202.312	36.625	173.125	257.542	135.833	160.479	92.5833	375.146	89.5	107.833	97.2917	260.667	189.896	259.917	103.062	180.104	100.375	455.625
FBgn0030089	AP-1gamma	1	0.679816	20	0	42.3233	320.417	381.042	316.667	334.521	274.667	271.333	267.438	280.042	378.417	290	312.938	280.208	268.688	331.833	220.792	325.646	278.958	376.833	287.458	356.292	288.688	357.125	293.521	528.458
FBgn0029105	alpha-catenin-related	1	0.679816	20	16	41.8666	255.583	291	246.25	369.771	223.542	257.188	292.958	330.229	352.458	316.396	376.667	288.604	223.312	288.792	310.354	402.875	270.417	215.25	306.292	309.833	272.5	266.458	266.542	117.333
[truncated: 6,071 more rows]

## Sheet: High Confidence Genes
alrm+eaat1
FBgn0003068
FBgn0014396
FBgn0035499
FBgn0026314
FBgn0031925
FBgn0032613
FBgn0033936
FBgn0028396
FBgn0016076
[truncated: 5,218 more rows]
