# Supplementary material for: Circadian regulation of the Drosophila astrocyte transcriptome
Source: PLoS Genet. 2021 Sep 20;17(9):e1009790. doi: 10.1371/journal.pgen.1009790 (PMC8483315; doi:10.1371/journal.pgen.1009790)
Supplement: S3 Table — (XLSX) [file pgen.1009790.s009.xlsx]

## Sheet: p<=0.05
converted_id.1	current_symbol		conv_id	BH.Q	ADJ.P	PER	LAG	AMP	AC_r1_00	AC_r2_00	AC_r1_04	AC_r2_04	AC_r1_08	AC_r2_08	AC_r1_12	AC_r2_12	AC_r1_16	AC_r2_16	AC_r1_20	AC_r2_20	AC_r1_24	AC_r2_24	AC_r1_28	AC_r2_28	AC_r1_32	AC_r2_32	AC_r1_36	AC_r2_36	AC_r1_40	AC_r2_40	AC_r1_44	AC_r2_44
FBgn0000153	FBgn0000153	b	FBgn0000153	0.428625	0.0028663	20	0	218.732	2340	1778.33	1360.04	1825.42	1169.88	1258.96	771.542	1378.12	1392.08	945.167	1878.29	1810.67	1147.5	976.875	1198.33	789.333	1132.42	917.417	1943.48	1392.83	1380.25	1599.62	1584.75	936.833
FBgn0039311	FBgn0039311	CG10513	FBgn0039311	1	0.0296422	24	0	145.355	435.792	335.979	246.25	175.5	216.104	229.375	96.6042	80.75	128.25	111.667	439.333	232.375	371.167	277.688	363.479	152.771	156.104	230.938	449.208	139.271	251.333	262.75	371.708	220.458
FBgn0038733	FBgn0038733	CG11407	FBgn0038733	0.199272	0.000634556	24	0	545.061	1314.04	1863.79	1436.38	984.167	648.208	772.125	423.083	636.042	734.979	543.208	1505.58	2061.71	1151.83	1952.96	897	925.375	698.25	790.5	1415.38	844.375	715.854	1107.33	1893.88	1676.83
FBgn0035921	FBgn0035921	CG13305	FBgn0035921	0.923603	0.0149522	28	0	27.7981	282.75	201.042	204	329.208	81.1042	92.3125	64.4583	91.8958	171.792	98.2083	92.875	98.2083	90.9375	120.417	164.833	208.104	53.8333	163.25	56.7917	153.917	39.1875	78.25	83.4167	20.2917
FBgn0030554	FBgn0030554	CG1434	FBgn0030554	1	0.0515763	20	0	82.9083	722.042	307.042	454.917	484.417	367.167	269.729	349.562	510.854	789.333	432.646	589.812	528.396	376.417	407.5	467.167	320.917	383.167	342.771	550.917	497.021	427.604	550.792	528.167	365.062
FBgn0032299	FBgn0032299	CG17127	FBgn0032299	0.644334	0.00711292	24	0	32.1439	69.125	60.125	108.167	51.7083	15.1042	20.0833	34.375	6.875	30.0833	32.4375	90.8333	65.5417	31.125	34.2917	37.625	40.0833	9.83333	22.1875	26.9167	9.14583	37.7083	21.5417	90.2083	21.5
FBgn0264494	FBgn0264494	CG17646	FBgn0264494	0.473952	0.00362218	28	0	1009.34	3685.83	3726.04	1669.21	1814.04	1856.85	1423.62	2003.71	733.208	500.875	366.667	1770.21	405.5	3189.62	2136.5	2114.67	2392.21	1561.12	1238.5	1442.23	818.917	983.875	852.625	2122.12	673.208
FBgn0051051	FBgn0051051	CG31051	FBgn0051051	1	0.0357832	20	0	2.40122	217.062	119.25	108.167	86.1458	94.8333	79.375	115.021	143.5	103.417	118.417	146.062	107.688	82.4167	49.4167	78.9583	75.2917	77.5417	138.792	148.875	109.062	128.542	149.625	117.417	77.7917
FBgn0083970	FBgn0083970	CG34134	FBgn0083970	0.182589	0.000484527	24	0	187.472	593.104	569.271	389.146	328.542	192.583	231.708	194.333	128.75	275.125	145.958	523.958	552.958	335.833	326.792	281.354	221.708	170.771	221.75	425.417	199.5	269.417	406.542	481.417	422.688
FBgn0031589	FBgn0031589	CG3714	FBgn0031589	0.644334	0.00640917	28	0	109.44	758.854	840.417	699	778.042	702.833	623.271	702.833	440.729	525.542	726.792	655.771	538.708	939.417	732.604	761.417	618.604	694.167	540.792	459.271	536.021	468.229	507.292	623.417	351.458
FBgn0259229	FBgn0259229	CG42329	FBgn0259229	0.107105	0.000181899	28	0	28.078	128.417	117.875	119.354	145.438	25.3333	22.5417	24.7917	15.4583	24.625	24.7917	52.5833	101.792	75.5833	34.2917	98.2083	156.417	17.3333	65.8333	32.7083	10.6667	1.52083	15.3333	36.4792	14.7917
FBgn0029839	FBgn0029839	CG4660	FBgn0029839	0.992007	0.0201118	20	0	79.3433	515.917	502.146	377.833	442.375	330.167	378.333	296.917	376.125	489.375	353.875	451.5	422.917	283.5	268.708	345.875	244.208	288.542	316.25	467.25	437.333	317.521	459.5	326.792	353.542
FBgn0037010	FBgn0037010	CG4825	FBgn0037010	0.097609	0.000155412	28	0	235.702	1129.96	1376.71	937.146	1062.58	688.042	718.229	470.625	679.979	670.646	551.417	584.5	896.25	934.542	820.125	889.375	1173.29	756.479	917.417	675.5	624.938	572.417	757	632.75	831.25
FBgn0036620	FBgn0036620	CG4842	FBgn0036620	0.302326	0.0013799	20	0	766.253	1944.38	2203.17	1376.71	1443.52	515.125	800.042	817.354	1055.42	2125.58	1324.33	1319.96	1447.35	630.75	885.375	999.125	703.646	580.125	1063.67	1096.77	1256.56	963.312	1572.6	1087.21	1325.29
FBgn0032494	FBgn0032494	CG5945	FBgn0032494	0.603943	0.00570543	24	0	1250.61	4212.33	4865.71	4529.88	2994.92	1878.29	3888.08	1969.83	2231	3395.88	2402.94	3577.71	3825	3079.38	5902.5	3842.79	3088	1439.19	3462.12	3413.79	2373.21	1781.71	2863.38	3968.62	4974.46
FBgn0038321	FBgn0038321	CG6218	FBgn0038321	1	0.0357832	28	0	346.026	2632.08	2127.42	1609.62	1781.71	1419.31	1433.23	1099.58	1560.27	1272.96	1023.6	1562.75	1234.71	1661.04	1830.67	1466	1730.46	1643.88	1474.04	2108.46	1498.46	1387.12	1679.17	1583.04	1298.54
FBgn0038849	FBgn0038849	CG7079	FBgn0038849	1	0.0515763	24	0	34.2358	254.167	249.917	291.708	132.792	147.75	156.979	166.417	112.646	143.792	105.062	192.208	170.25	192.812	134.854	204.375	119.771	121.854	97.8125	182.438	69.7083	184.333	203.75	260.75	182.354
FBgn0031999	FBgn0031999	CG8419	FBgn0031999	1	0.0296422	20	0	49.4091	225.583	171.5	195.333	117.458	101.625	75.875	145	91.8958	167.5	136.896	195.729	144.125	126.417	102.917	179.375	107.833	105.417	87.1875	157.375	146.042	170.792	178.875	230.479	106.583
FBgn0032485	FBgn0032485	CG9426	FBgn0032485	1	0.0430378	28	0	14.5546	252.458	305.417	220.208	310.375	246.917	225.625	192.542	202.812	220.875	210.083	195.729	262	230.667	152.583	231.958	266.292	155.667	219.104	171.75	167.542	152.458	157.5	188.542	37.9167
FBgn0033981	FBgn0033981	Cyp6a21	FBgn0033981	1	0.0515763	24	0	43.0304	164.042	168.396	167.083	120.229	65.3333	131.75	85.7917	88.7083	103.417	115.125	170.729	113.583	110.312	88	143.625	92.125	63.6667	88.2708	101.688	74	130.125	87.2083	147.125	108.208
FBgn0027610	FBgn0027610	Dic1	FBgn0027610	1	0.0244631	28	0	237.986	2680.83	2842.79	2414.81	2960.08	2379.04	2338.35	1757.54	2350.88	2718.33	2078.25	2061.71	2323.5	2968.75	2064.62	2760.42	2636.75	2368.96	2079.54	2144.67	1826.46	1846	2317.92	1992.06	1940.71
FBgn0029175	FBgn0029175	Ext2	FBgn0029175	0.736118	0.00882936	28	0	12.6101	117.521	116.625	108.167	100.583	92.125	57.9375	116.125	50.0208	92.1667	77.3958	98.8333	73.0833	98.75	88	129.062	104.375	75.625	55.7917	66.5833	50.875	56.8333	49.5208	68.875	61.75
FBgn0003062	FBgn0003062	Fib	FBgn0003062	0.992007	0.0201118	20	0	410.181	3298.79	1803.75	2501.08	2007.71	1391.33	1583.9	1596.42	1866	2176.5	2061.71	3472.04	2687.67	1755.21	2529.17	2231	1350.1	2113.21	2344.12	2744.21	2594.96	1992.06	2292.29	2506.67	1912.46
FBgn0039487	FBgn0039487	gb	FBgn0039487	1	0.0515763	24	0	26.6638	81.5833	94.375	108.167	89.0417	60.5833	38.6042	67.2083	46.4167	51.3333	58.4583	73.9792	155.167	53.3333	63.8333	64.8542	36.9583	48.2917	54.625	22.4167	34.5	50.0417	85.5417	80.375	61.75
FBgn0026409	FBgn0026409	Mpcp	FBgn0026409	1	0.0515763	28	0	2318.43	29594.5	35243.2	24569.5	42208.9	21465.2	27955.2	18028.1	27955.2	27329.4	25547	29073.6	29594.5	19850.8	27955.2	27329.4	28509.4	23559.8	27955.2	19268.2	22798.4	15776.7	22119.9	17194.5	22450.9
FBgn0004368	FBgn0004368	Ptp4E	FBgn0004368	0.866883	0.0134343	28	0	26.9584	213.583	269.458	294.271	251.333	179.917	175.458	141.375	148.708	249.667	133.688	198.583	194.333	137.958	194.833	253.229	196.042	190.646	228.083	159.458	166.438	119.958	249.979	143.375	147.542
FBgn0028622	FBgn0028622	qsm	FBgn0028622	0.302326	0.0013799	24	0	59.8684	297.667	294.833	249.208	259.875	191.875	333.667	149.5	181.292	220.875	198.604	291	225.938	228.854	283.625	240.708	230.667	185.188	205.375	271.083	182.458	144.792	211.583	271.667	255.333
FBgn0261341	FBgn0261341	verm	FBgn0261341	0.923603	0.0164701	20	0	6.45235	60.4583	85.875	50	61.25	39.2708	28.8333	57.125	30.4583	63.4583	58.4583	59.3125	63.1667	23.625	45.4583	28.25	40.0833	24.9583	42.5	68	34.5	45.4167	56.5833	47.5833	61.75
FBgn0025720	FBgn0025720	Ate1	FBgn0025720	0.130814	0.000277708	28	1	318.294	2108.46	1982.12	1573.83	1459	1395.98	1698.29	1311.21	1213	739	661.688	1480.19	802.812	1793.54	1582.4	1778.92	1584.75	1617.65	1315.58	1345.56	1172.08	1157	1131.67	1601.71	903.833
FBgn0000454	FBgn0000454	Dip-B	FBgn0000454	0.272627	0.00107072	28	1	458.765	2834.42	2323.5	2113.21	1863.79	1938.42	1918.38	1672.77	1545.83	1120.83	1115.92	1903.21	1461.29	2194.62	2295.88	2170.08	2196.54	1956.62	1398	2390.83	1130.75	1484.35	1402.54	1697.27	1328.88
FBgn0026314	FBgn0026314	Ugt35b	FBgn0026314	0.0153251	8.13e-06	26	1	502.959	1261.25	1281.81	1531.79	947.333	553.958	571.979	233.333	288.604	268.021	201.833	673.75	626.146	918.208	1273.96	1079.5	697.562	499.271	650.771	564.208	339.979	239.438	446.833	785.333	484.042
FBgn0000120	FBgn0000120	Arr1	FBgn0000120	0.408989	0.00225745	24	2	4861.24	23998.8	19130.8	19502.5	15776.7	13284	15981.7	17450.7	9209.79	10164.7	11601.3	23559.8	13284	15776.7	16174.2	18228.9	16688.1	13110.9	15105	12843.7	11026	10339.2	11921.6	13999.8	16765.5
FBgn0034638	FBgn0034638	CG10433	FBgn0034638	0.736118	0.00882936	26	2	615.198	2585.88	10543.3	3204.21	4549.29	3118.96	3616.58	2523.08	2787.75	1241.79	2016.21	2919.58	3760.62	4792.83	5231.92	3537.42	5582.25	3035.38	3721.44	3785.96	2267.88	2849.62	1987.92	3675.46	3251
FBgn0030041	FBgn0030041	CG12116	FBgn0030041	0.195239	0.000559542	28	2	8949.17	53379.4	39691.7	35243.2	27329.4	14508.5	14889.8	18820.2	11026	8565.25	4922.71	14401.4	8177.04	23559.8	13208.1	28509.4	18820.2	13912.2	20369.2	16517.8	16517.8	10164.7	11251.1	19268.2	8877.42
FBgn0037142	FBgn0037142	CG14562	FBgn0037142	1	0.0357832	28	2	24.1153	101.833	210.958	167.083	200.708	179.083	185.917	157.375	120.75	107.625	221.812	108.083	160.479	163.812	188.542	211.292	276.208	188.042	205.375	125.25	137.167	171.5	154.729	141.625	63.5208
FBgn0033798	FBgn0033798	CG15870	FBgn0033798	0.923603	0.0164701	24	2	22.981	109.292	65.125	97.25	61.9583	44.125	32.625	50.7917	43.625	28.5208	27.6458	90.4583	54.3333	69.9792	14.5417	77.8333	53.4167	23.0417	47.5833	18.9167	21.3333	15.5	44.1667	59.125	36.4792
FBgn0046763	FBgn0046763	CG17278	FBgn0046763	0.866883	0.0134343	28	2	405.04	1568.46	1510.25	1488.6	1037.5	1463	1284.71	1306.19	869.417	737.833	761.792	1026.19	924.333	1442.23	888.667	1495.83	1109.4	1278.54	1023.6	1064.08	678.25	975.167	899.917	1293	692.25
FBgn0031360	FBgn0031360	CG31937	FBgn0031360	0.644334	0.00711292	28	2	346.188	4267.6	2945.75	2866.35	2557.54	2368.96	2579.17	2089.58	2711.25	1858.17	1742.25	2360.71	1476.94	2489.04	2290.27	2774.62	2514.46	2356.62	2523.08	2849.62	2323.5	1946.46	2174.33	2626.08	1794.4
FBgn0052369	FBgn0052369	CG32369	FBgn0052369	0.866883	0.0134343	28	2	22.4064	155.417	121.833	133.146	89.0417	63.3333	63.1458	68.3333	47.75	47.0417	44.5	111.625	39.9167	62.625	51.4167	112.75	92.125	59.125	82.8333	50.4583	57.375	41.5208	74.7292	99.3333	25.8333
FBgn0053969	FBgn0053969	CG33969	FBgn0053969	0.923603	0.0164701	28	2	56.5833	413.729	371.208	347.104	592.292	410.375	306.708	295.729	359.562	301.771	247.542	348.833	314.146	397.542	252.417	453	435.708	404.062	310	392.271	313.875	359.417	277.917	381.875	143.438
FBgn0040344	FBgn0040344	CG3711	FBgn0040344	0.736118	0.00882936	28	2	82.0244	449.104	371.208	353.208	585.333	386.604	257.188	239.75	204.292	202.167	240.438	281.125	241.167	320.292	175.542	362.042	373.333	285.062	166.542	359.562	205.792	233.083	233.583	232.438	110.292
FBgn0034804	FBgn0034804	CG3831	FBgn0034804	1	0.0515763	28	2	38.3753	384.917	316.208	297.479	257.833	286.292	277.438	313.083	232.021	200.708	157.896	267.292	197.208	244.208	159.625	389.958	294.25	201.938	177.146	273.958	214.542	200.875	299.854	194.333	158.229
FBgn0265413	FBgn0265413	CG44325	FBgn0265413	1	0.0394105	28	2	272.928	1467.62	2251.54	1879.73	1131.67	1282.88	1351.06	1809.12	1183.29	591.708	717.167	965.083	1147.5	1183.29	1137.5	1592.04	1217.06	849.271	1063.67	1382.79	881.625	762.688	965.958	1130.75	652.646
FBgn0038815	FBgn0038815	CG5466	FBgn0038815	1	0.0296422	20	2	19.1803	218.875	223.708	181.833	276.417	155.292	213.625	146.458	83.4167	272	201.833	170.208	280.208	166.375	200.917	162.083	144.958	165.438	100.542	154.042	197.708	194.875	226.167	116.5	208.167
FBgn0031995	FBgn0031995	CG8475	FBgn0031995	0.797039	0.00987153	28	2	27.8571	1175.38	1019.29	1247.54	1102.42	990.625	993.25	1059.31	1052.75	909.75	930.292	1194.71	935.375	946.708	1092.15	1276.15	1266.96	1143.62	1012.62	930.292	1033.67	904.167	1075.62	936.458	1016.98
FBgn0032507	FBgn0032507	CG9377	FBgn0032507	0.157539	0.000367886	24	2	211.764	701.833	973.938	835.062	573.167	317.167	546.792	262.458	321.833	168.396	192.854	423	331.792	413.542	609	670.75	368.417	209.333	603.167	147.292	209.542	288.688	268.354	455.979	216.375
FBgn0038211	FBgn0038211	CG9649	FBgn0038211	0.923603	0.0149522	28	2	217.966	1330.96	853.125	1289.15	1042.5	829.458	911.917	888.125	620.188	572.792	645.75	1026.19	662.583	1026.19	872.312	1186.21	957.979	900.625	921.25	953.146	953.458	685.375	790.312	1181.5	528.458
FBgn0034053	FBgn0034053	Cyp4aa1	FBgn0034053	0.470215	0.00324424	28	2	25.4853	150.458	163.979	105.958	100.271	86.0208	107.542	70.9792	55.6875	57.4583	46.2292	121.812	84.1667	69.25	76.8333	152.542	111.521	65.0208	84.8125	105.083	46.2292	53.2083	54.5417	93.4167	34.875
FBgn0033978	FBgn0033978	Cyp6a23	FBgn0033978	1	0.0430378	24	2	36.0035	206.583	190.833	113.708	192.042	75.5417	145.583	127.167	85.8542	100.854	156.375	139.854	139.083	128	170.812	183.833	170.458	47.75	142.875	101.688	82.375	87.9167	141.583	144.208	136.688
FBgn0031461	FBgn0031461	daw	FBgn0031461	0.270811	0.0009486	28	2	49.5564	1077.25	1306.19	929	1508.75	848.458	863.979	770.167	858.917	632.667	409.083	973.938	1026.19	596.042	722.521	1026.19	1155.56	1073.79	928.729	1060.9	1025.83	799.75	843.458	632.75	381.042
FBgn0037697	FBgn0037697	GstZ2	FBgn0037697	0.473952	0.00362218	24	2	216.154	748.812	1257.04	640.417	750.146	527.5	633.979	229.229	465.042	301.125	286.292	301.771	556.042	980.604	1288.54	327.854	1127.17	410.375	712.792	623.417	319.208	560.25	593.625	825.833	1173.29
FBgn0034261	FBgn0034261	HPS4	FBgn0034261	0.992007	0.0201118	28	2	16.9116	98.2083	136.542	70.5417	251.833	105.938	108.667	62.9583	103.583	57.4583	75.2917	81.6458	121.833	117.042	54.8333	108.167	271.417	70.4375	112.938	74.7917	39.125	52.0417	66.125	32.625	34.875
FBgn0010052	FBgn0010052	Jhe	FBgn0010052	0.0267557	1.99e-05	24	2	12.1976	70.6875	87.8333	70.5417	37.9583	15.8333	37.2083	33.0833	11.5625	32.2917	20.7083	36.5	24.375	34.75	98.4167	62.3542	61.0208	18.6667	36.5	14.4583	2.375	2.45833	8.29167	57.9167	49.5417
FBgn0024889	FBgn0024889	Kap-alpha1	FBgn0024889	0.866883	0.012174	24	2	128.635	1100.5	1309.54	921.562	1287	1145.58	918.583	903.5	1027.25	641.458	870.438	995.583	1091.79	1168.35	1045.12	1015.83	1155.56	1027.25	951.625	1016.17	675.292	976.875	929.833	994.229	1106.92
FBgn0262517	FBgn0262517	Ltn1	FBgn0262517	1	0.0357832	24	2	0.795495	167.625	249.562	277.438	299.958	166.417	220.25	113.667	212.417	229.833	240.438	141.5	213.542	241	281.688	273.958	239.25	220.021	160.271	152.958	152.125	215.792	261.396	256.917	227.312
FBgn0086912	FBgn0086912	mbm	FBgn0086912	0.644334	0.00711292	20	2	47.9212	292.042	173.375	252.375	175.5	134.042	108.667	127.167	133.292	183.396	161.729	223.625	206.958	188.208	143.812	178.333	149.417	106.062	124.125	151.333	177.458	177.792	216.667	187.771	77.7917
FBgn0031866	FBgn0031866	Nlg2	FBgn0031866	1	0.0394105	28	2	0.589256	138.542	82.8958	100.167	172	120.333	93.9375	99.3333	76.2083	47.875	70.375	177.938	170.25	87.3333	80.7083	175.688	149.417	88.7083	102.042	85.3125	42.7917	99.3333	61.3958	67.9167	11.4375
FBgn0003209	FBgn0003209	raw	FBgn0003209	0.473952	0.00362218	28	2	154.974	792.083	843.917	695.542	790.5	732.292	672.104	515.604	578.688	523.562	528.583	462.083	298.979	599.208	689.458	642.188	845.708	717	725.375	778.542	516.312	652.333	588.375	599.021	536.167
FBgn0039152	FBgn0039152	Root	FBgn0039152	0.347269	0.00176934	28	2	990.45	4886.96	4922.71	3989.4	5086.83	4613.62	3847.98	5211.12	3212.92	1666.52	933.5	4151.21	2570.08	4110.48	1524.58	5033.88	4396.71	3829.73	3139.17	3770.92	3282.92	2412.25	1846	2501.08	1714.23
FBgn0003295	FBgn0003295	ru	FBgn0003295	0.797039	0.00987153	28	2	13.9654	124.458	91.75	119.354	100.271	78.0417	54.625	60.375	66.2083	54.625	46.2292	103.292	60.2083	74.125	54.8333	88.4583	107.833	61.25	66.9583	105.083	16.5833	61.7917	66.125	59.125	53.25
FBgn0039260	FBgn0039260	Smg6	FBgn0039260	0.797039	0.0109137	28	2	95.6067	1077.25	993.583	1064.56	1091.79	792.458	1006.29	871.083	800.729	995.229	809.333	908.792	840.188	860.875	957.979	1188.54	1356.88	897.667	939.979	920.542	1048.88	835.917	914.375	937.458	704.458
FBgn0032731	FBgn0032731	Swip-1	FBgn0032731	0.272627	0.00107072	28	2	34.3241	101.833	138.917	81.25	197.812	114.833	61.1042	53.2917	55.6875	42.625	32.4375	88.8333	73.0833	108.062	23.0208	105.25	140.458	71.75	72.125	42.7917	18.625	34.6667	19.5417	46.5833	7.27083
FBgn0031975	FBgn0031975	Tg	FBgn0031975	0.992007	0.0201118	28	2	105.771	552.958	410.375	377.833	288.938	322.75	319.167	306.625	213.917	144.583	145.958	346.792	197.208	397.542	179.875	471.083	248.917	351.583	343.917	381.875	156.375	227.542	157.5	392.333	77.7917
FBgn0044812	FBgn0044812	TotC	FBgn0044812	0.644334	0.00711292	28	2	223.402	1186.21	1292.08	2258.42	502.25	395.375	457.667	644.958	415.167	273.458	196.562	370.521	229.167	525.167	1419.83	1213	1995.35	600.083	284.583	601.5	239.75	706	141.583	407.333	138.917
FBgn0029170	FBgn0029170	TwdlT	FBgn0029170	0.866883	0.0134343	24	2	30.4645	113.354	122.625	100.167	77.2292	50.125	46.5625	87.25	13.7917	37.7083	27.6458	79.25	49.375	70.5417	63.8333	51.3333	57.2917	34.2917	52.5208	18.9167	14.7917	13.0417	57.7083	35.2292	19.2083
FBgn0261532	FBgn0261532	cdm	FBgn0261532	0.347269	0.00176934	28	3	44.2678	390.583	356.75	400.208	577.812	347.833	292.708	291.125	402.333	278.083	282.917	390.542	302.771	259.75	317.292	391.625	421.208	318.333	346.542	297.042	282.875	209.542	285.083	260.75	158.229
FBgn0035734	FBgn0035734	CG14823	FBgn0035734	1	0.0515763	28	3	916.145	4387.1	4058	4453.54	2707.04	3825	3451.58	2883.96	3350.5	2348	1777	2787.75	2517.62	3903.62	2432.96	4222.92	3445.38	4183.75	2691.75	2657.25	2986.83	2689.71	2715.46	4575.71	1749.06
FBgn0051729	FBgn0051729	CG31729	FBgn0051729	0.428625	0.0028663	28	3	34.5746	278.125	363.146	335.188	642.771	285.667	331.812	233.333	320.708	287.521	282.917	219.083	331.792	268.688	342.875	399.458	630	310.896	493.542	232.562	233.458	167.417	288.625	159.188	132.208
FBgn0063491	FBgn0063491	GstE9	FBgn0063491	0.428625	0.0028663	26	3	1917.51	6703.83	5712.44	7249.75	4667.25	5381.92	4009.5	6095.79	3000.67	1821.88	1859.58	3853.17	1627	6404.58	4003.08	7206.33	5001.17	4736.08	3269.96	4275.79	2938.92	2960.08	2262.46	5125.46	1268.1
FBgn0261984	FBgn0261984	Ire1	FBgn0261984	1	0.0357832	28	3	11.8588	203.792	228.667	233.729	303.896	164.5	190.75	84.5417	260.542	163.667	225.167	204	121.833	153.479	212.875	238.417	230.667	173.542	220.333	136.292	178.542	110.062	195.896	106.062	65.2917
FBgn0035145	FBgn0035145	MED14	FBgn0035145	0.992007	0.0201118	28	3	16.3371	249.917	148.792	291.708	217.625	189.833	139.375	195.833	131.854	193.208	109.917	244.208	101.792	144.5	147.917	222	248.917	207.375	163.25	166.75	136.271	133.125	136.208	156.667	25.8333
FBgn0039212	FBgn0039212	Syx18	FBgn0039212	1	0.0244631	28	3	117.188	661.688	518.583	754.083	508.667	631.667	543.625	414.479	475.625	322.958	360.792	514.083	374.333	576.146	438.479	660.375	467.917	573.958	584.5	525.396	329.875	488.521	523.562	499.792	381.042
FBgn0035290	FBgn0035290	dsb	FBgn0035290	0.992007	0.0201118	26.6667	3.33333	494.135	2246.12	2532.19	2471.4	2457.17	2609.67	2113.21	1618.62	1707.46	1218.42	1608.75	2258.42	1833.38	2598.75	1722.42	2349.44	2414.81	2767.5	1752.44	1799.42	1651.67	2303.04	1529.5	2248.83	669.792
FBgn0025595	FBgn0025595	AkhR	FBgn0025595	0.797039	0.0109137	28	4	346.851	1492.92	1555.17	1749.06	2182.83	1769.38	1490.69	2137.92	1132.42	1070.38	1258.54	1491.62	1103.5	1518.42	1033.67	1766.17	2068.04	1920.62	1353.54	1550.65	1891.38	1531.79	1369.31	1269	887.583
FBgn0037834	FBgn0037834	Art1	FBgn0037834	1	0.0430378	24	4	12.7574	485	420.5	665.583	603.042	546.5	476.917	528.458	466.333	456.958	460.729	531.958	538.708	632.667	568.5	642.188	488.396	537.5	533.312	528.167	393.667	540.667	367.792	599.417	333.667
FBgn0087007	FBgn0087007	bbg	FBgn0087007	1	0.0515763	28	4	35.6058	186.625	147.438	156.375	223.917	225.438	118.438	171.25	123.083	71.0417	73.5833	133.688	107.688	220.333	102.917	107.083	174.833	152.458	119.042	101.688	110.833	169.917	117.521	81.3958	70.7917
FBgn0027348	FBgn0027348	bgm	FBgn0027348	0.130814	0.000243047	28	4	2444.11	9991.75	9908.5	9422.79	10088	8358.17	7492.29	8177.04	5654.46	4212.33	4682.83	5829.75	4460.71	9299.29	8266.71	12153.9	9144.83	12296.7	8086.33	8003.62	8826.75	7839	6596.54	9299.29	3310.54
FBgn0037045	FBgn0037045	CG10584	FBgn0037045	0.644334	0.00711292	28	4	78.6804	453.312	486.458	518.125	518.896	381	407.583	441.5	426.688	279.188	309.938	388	393.708	342.042	288.792	384.292	445.729	393.75	383.542	470	323.708	292.146	247.208	290.917	273
FBgn0036992	FBgn0036992	CG11796	FBgn0036992	0.473952	0.00362218	24	4	565.302	3118.96	2615.79	2919.58	1785.02	2434.88	2161.08	1978.42	1594.54	1406.29	1348.29	1625.83	1821.88	4058	2787.75	1541.5	3005.85	1512.5	1830.67	1653.44	836.146	1479.04	1333.58	2643.79	1223.71
FBgn0039656	FBgn0039656	CG11951	FBgn0039656	0.992007	0.018291	24	4	51.4273	122.708	163.208	249.208	150.458	94.8333	105.5	58.8958	58.7917	99.2083	62.4167	78.7708	37.75	105.5	109.583	144.375	57.2917	56.1042	114.292	41.5833	78.0208	17.25	62.5417	93.4167	34.875
FBgn0031636	FBgn0031636	CG12194	FBgn0031636	0.473952	0.00362218	28	4	122.329	587.042	587.042	593.375	747.729	515.5	476.917	507	596.271	396.417	405.5	494.083	295.354	472.646	366.146	544.417	517.146	460.167	449.104	495.625	516.312	440.208	406.542	369.125	346.125
FBgn0032613	FBgn0032613	CG13283	FBgn0032613	0.0471474	4.5e-05	24	4	93.6033	269.875	524.271	400.208	462.979	214.5	262.792	120.875	190.042	137.5	126.521	156.833	188.042	348.875	496.812	294.771	426.292	229.917	286.042	179.917	246.792	191.938	237.833	214.25	255.333
FBgn0035480	FBgn0035480	CG14984	FBgn0035480	1	0.0515763	28	4	60.4576	480.333	529.354	604	477.833	530.542	499.062	427.5	471.25	351.458	384.25	302.833	443.854	493.875	744.75	563.625	378.625	528.917	576.292	432.458	510.042	487.958	467.75	483.958	433.646
FBgn0031397	FBgn0031397	CG15385	FBgn0031397	1	0.0430378	28	4	39.2002	119.042	213.583	164.292	335.188	258.917	175.458	95.2083	209.562	126.75	175.625	149.458	116.562	185.958	134.854	136.75	294.25	161.458	283.25	178.917	139.271	125.25	138.729	115.812	100.25
FBgn0014931	FBgn0014931	CG2678	FBgn0014931	1	0.0327127	24	4	13.3466	148.708	117.146	83.7708	160.042	114.292	72.625	70.9792	72.125	99.2083	62.4167	67	73.0833	141.667	34.2917	90.5	156.417	106.062	109.583	55.7292	62.4167	75	66.125	79.25	20.2917
FBgn0035090	FBgn0035090	CG2736	FBgn0035090	0.992007	0.0201118	24	4	429.833	2953	3356.5	3842.79	2401.75	2760.42	3212.92	3182.88	2605.04	2071.54	1777	3148.12	2097.9	3246.62	1993.21	3530	2738.17	2636.75	2348	1537.23	2317.92	2189.58	1906.04	2727.54	1250.75
FBgn0052191	FBgn0052191	CG32191	FBgn0052191	0.428625	0.0028663	28	4	50.4845	560.625	486.458	689.917	603.042	473.833	515.25	469	432.833	466.583	547.979	549.625	443.854	407.917	396.042	608.854	502.792	490.688	629.167	468.688	554.25	425.625	424.958	387.667	392.812
FBgn0052280	FBgn0052280	CG32280	FBgn0052280	1	0.0357832	28	4	378.597	1615	2960.08	1579.17	2097.9	2486.88	1789.83	1326.25	1512.5	921.875	1146.21	885.375	1408.04	2348	1254.42	1834.83	1695.17	2323.5	1582.4	1463	1376.71	1817.04	1466	1603.62	863.458
FBgn0085377	FBgn0085377	CG34348	FBgn0085377	0.992007	0.0201118	28	4	2.74004	111.458	121.062	146.104	130.125	112.042	118.438	133.417	117.875	123.458	64.0208	117.75	89.8958	89.25	100.562	140.875	170.458	124.708	141.333	115.667	115.417	106.958	143.688	96.7083	19.2083
FBgn0262563	FBgn0262563	CG43103	FBgn0262563	1	0.0357832	24	4	1098.02	2715.46	3883.46	3739.83	3903.62	3599.21	3011.04	3395.88	2046.38	1700.46	1685.96	2399.73	2591.17	3156	2360.71	4415.12	2609.67	2265.96	1761.58	2911.08	2282.46	2669.54	1518.42	3160.4	782.896
FBgn0032477	FBgn0032477	CG5287	FBgn0032477	0.923603	0.0164701	28	4	45.3285	230.625	237.458	264.958	273.292	222.979	244.625	245.042	176.833	149.438	149.562	197.417	179.458	194.958	118.042	300.083	200.292	234.625	166.542	189	187.125	200.875	147.292	192.562	36.4792
FBgn0037935	FBgn0037935	CG6834	FBgn0037935	0.473952	0.00362218	28	4	134.203	772.917	387.542	539.562	649	578.146	611.438	432.708	367.896	377.25	322.25	308.208	176.5	681.875	369.667	681.708	528.812	613.125	453.312	177.75	359.208	358.042	390.646	324.688	134.271
FBgn0027515	FBgn0027515	CG7115	FBgn0027515	1	0.0296422	24	4	58.3068	189.396	298.917	214.375	374.875	274.667	325.854	149.5	190.042	217.958	249.75	192.208	249.75	246.938	297.625	316.333	357.667	203.417	249.75	181.25	196.042	141.75	190.042	170.792	222
FBgn0036891	FBgn0036891	CG9372	FBgn0036891	0.923603	0.0164701	24	4	169.603	604	754.833	888.125	722.521	553.333	774.208	613.958	669.292	277.25	366.667	611.438	482.667	529.354	525.042	632.833	686.417	381.583	440.146	539.854	470.75	417.208	440.083	555.271	326.854
FBgn0036876	FBgn0036876	CG9451	FBgn0036876	0.473952	0.00362218	28	4	75.572	928.729	571.917	868.25	1168.88	507.833	543.625	373.021	465.042	527.312	388.5	546.354	334.333	513.292	481.354	1223.71	311.792	740.458	642.542	349.729	648.833	360.75	431.562	351.708	310.417
FBgn0035499	FBgn0035499	Chd64	FBgn0035499	0.00246064	7.84e-07	24	4	1209.27	3650.98	5086.83	4233.25	4515.62	3770.92	3825	3262.79	2303.04	2248.83	2407.92	2523.08	2792.62	4093.33	3958.71	3577.71	4725.54	3744.29	3487.54	3374	2760.42	2741.19	2738.17	2919.58	3537.42
FBgn0265935	FBgn0265935	coro	FBgn0265935	0.866883	0.0134343	28	4	71.4031	515.917	651.146	632.417	1136.62	679.292	620	607.208	396.333	541.229	516.125	474.875	550.167	773.5	662.125	521.729	703.646	712.792	674	472.438	686.708	478.583	565.083	403.125	399.125
FBgn0033728	FBgn0033728	Cpr49Ae	FBgn0033728	0.923603	0.0164701	28	4	23.909	167.625	129.333	172.042	240.646	174.625	93.9375	120.875	130.292	59.0417	73.5833	129.625	132.833	208.417	105.229	122.375	144.958	203.417	230.938	34.875	137.167	56.8333	83.4167	106.062	75.5833
FBgn0036910	FBgn0036910	Cyp305a1	FBgn0036910	0.797039	0.0109137	24	4	105.123	587.042	487.958	786.5	574.479	497.375	476.917	474.25	425.812	244.729	126.521	612.958	314.146	473.458	345.292	568.292	304	329.542	308.771	386.667	259.333	189	248.583	380.25	353.542
FBgn0015714	FBgn0015714	Cyp6a17	FBgn0015714	0.797039	0.0109137	24	4	57.8207	632.75	954.708	1445.21	1589.83	594.875	995.229	497.167	749.958	746.083	686.708	764.604	815.208	772.604	1149.33	1279.96	1186.21	577.812	961.625	689.312	1251.44	539.854	778.958	945.167	900.896
FBgn0033188	FBgn0033188	Drat	FBgn0033188	0.603943	0.00570543	28	4	59.78	1117.79	1337.54	1827.52	1985.12	1485.12	1266.33	1466	1253	1293.85	1220.94	1404.75	1147.5	1298.54	1139.31	1997.5	1712.5	1785.79	1573.83	1680.73	1198.71	1335.38	1326.96	1073.79	1145.58
FBgn0024236	FBgn0024236	foi	FBgn0024236	0.797039	0.0109137	28	4	38.5226	271.833	334.958	323.042	460.917	272.771	234.521	265.708	238.854	206.542	300.875	214.458	244.208	312.875	208.458	248.042	421.208	285.833	304.208	212.062	257.667	210.792	258.354	211.562	216.375
FBgn0034200	FBgn0034200	Gbp2	FBgn0034200	0.408989	0.00225745	28	4	259.037	2942.33	3385.08	4493.46	5353.88	3369.17	4115.29	3958.71	3404.71	2755.5	2981.48	3018.75	2834.42	3501.33	3547.12	4396.71	3637.75	3362.5	3917.71	3189.62	4802.56	3088	3182.88	3306.46	2131.33
FBgn0020416	FBgn0020416	Idgf1	FBgn0020416	0.923603	0.0164701	26	4	71.1084	502.208	788.729	708.25	672.104	394.417	759.583	476.667	525.167	420.375	462.083	504.792	434.875	545	525.042	820.458	513.396	405.229	600.5	470.896	551.75	363.833	420.75	480.083	369.125
FBgn0035227	FBgn0035227	Iml1	FBgn0035227	1	0.0222874	28	4	523.171	6596.54	4431.88	4396.71	7110.67	4792.83	3716.83	3940.58	3697.42	2626.08	2170.08	4377.5	2669.54	4045.67	4332.21	4058	4650.5	5049.83	4667.25	6754.79	5902.5	4667.25	4163.92	4115.29	3196.46
FBgn0086359	FBgn0086359	Invadolysin	FBgn0086359	0.428625	0.0028663	24	4	140.862	505.208	809.104	564.917	575.062	402.771	426.188	444.729	240.167	227.792	243.708	652.958	393.708	499.375	450.75	634.417	708.25	366.042	322.167	425.417	223.708	311.417	296.688	530.833	196.042
FBgn0259682	FBgn0259682	Jabba	FBgn0259682	1	0.0327127	28	4	1140	5506.79	8792.58	5902.5	7968.54	4750.38	6123.25	5284	4922.71	3655.5	3374	4549.29	4290.29	4290.29	5400.25	5459.67	6930.42	5231.92	6381.83	4431.88	8877.42	5033.88	6028.04	4561.75	5330.46
FBgn0063923	FBgn0063923	Kaz1-ORFB	FBgn0063923	0.428625	0.00256187	28	4	1271.13	4711.75	6049.79	7968.54	6632.5	5852.33	4575.71	4222.92	5852.33	3035.38	3816.5	2591.17	4750.38	5426.62	3847.98	6332.75	5625.62	6827	5889.98	4828.21	5110.17	5945.71	5829.75	5552.67	2364.46
FBgn0266449	FBgn0266449	Kr-h2	FBgn0266449	1	0.0296422	24	4	42.3675	379.542	684.083	637.375	486.958	544.333	636.458	829.042	377.708	327.75	528.583	484.417	488.875	551.75	486.562	588.083	513.396	428.292	445.938	371.167	342.833	355.458	366.083	379.208	359.312
FBgn0004797	FBgn0004797	mdy	FBgn0004797	0.644334	0.00711292	24	4	149.774	416.667	831.917	440.5	682.042	620.917	569.125	527.312	357.312	307.792	273.708	547.625	400.062	904.479	369.667	693.458	654	555.208	284.583	407.833	313.875	377.25	342.583	653.75	134.271
FBgn0025684	FBgn0025684	MFS18	FBgn0025684	0.603943	0.00570543	26	4	41.8003	286.417	441.5	397.833	390.438	433.375	372.167	328.729	359.562	209.521	278.042	358	331.792	281.875	359.042	373.083	528.812	397.229	246.167	333.292	171.5	273.542	224.917	283.5	119.667
FBgn0026630	FBgn0026630	nes	FBgn0026630	1	0.0296422	24	4	65.8788	366.375	560.083	493.75	522.042	342.042	451	322.417	268.042	316.25	468.229	299.542	342.583	494.458	324.25	477.271	680.75	385.625	390.062	300.146	422.75	281.708	363.083	328.292	425.292
FBgn0035231	FBgn0035231	Pcyt2	FBgn0035231	0.0775031	0.000115173	24	4	109.115	648.583	619.812	847.979	964.417	647.542	642.667	492	692.25	462.458	421.854	555.208	552.958	620.917	708.917	786.5	725.708	662	858	530.708	545	434.812	613.542	503.417	659.833
FBgn0043791	FBgn0043791	phu	FBgn0043791	0.0182717	1.16e-05	28	4	95.1353	490.083	259.25	656.667	1665	517.75	317.167	229.229	191.375	124.625	73.5833	189.625	200.458	256.292	340.562	685.812	308.417	766.833	444.417	310.375	918.583	111.792	286.083	228	57.75
FBgn0004611	FBgn0004611	Plc21C	FBgn0004611	0.866883	0.0134343	28	4	100.115	659.583	631.417	826.396	684.083	700.292	576.25	498.396	475.625	532.458	601.938	542.5	417.104	738.542	712.958	725.542	720.479	762.104	668.062	438.208	536.021	571.417	673.208	593.271	395.146
FBgn0035710	FBgn0035710	SP1173	FBgn0035710	0.797039	0.0109137	24	4	34.8839	221.188	380.333	395.167	437.792	218.271	323.833	181	206.146	214.146	228.625	194.333	241.167	231.979	369.667	263.792	304	228.667	300.604	201.708	217.5	172.833	276.417	186.979	312.417
FBgn0010591	FBgn0010591	Sply	FBgn0010591	0.428625	0.00256187	28	4	203.205	1608.75	1623.21	1936.92	1567.08	1567.08	1361.71	1487.46	1683.44	1050.08	1018.12	1168.88	941.708	1457.12	939.417	1826.46	1907.06	1931.96	1294.71	1150.67	1580.21	1680.04	1300.79	1097.75	753.604
FBgn0261560	FBgn0261560	Thor	FBgn0261560	0.272627	0.00107072	28	4	1018.94	3467.08	4886.96	4301.92	4460.71	4332.21	3726.04	3968.62	3042.71	934.208	2154.42	1784.25	1935.42	5533.5	3395.88	4212.33	3427.54	5829.75	5330.46	2305.48	3255.38	2307.92	2526.12	2976.12	3324.71
FBgn0020372	FBgn0020372	TM4SF	FBgn0020372	0.866883	0.0134343	28	4	57.364	1323.12	1066.17	1223.71	1789.83	1232.54	1110.38	964	1405.52	1195.83	1179.29	1223.25	998.333	1045.12	1068.94	1458.06	1436.38	1323.73	1654.29	663.042	1408.04	802.542	978.438	971.125	777.771
FBgn0030237	FBgn0030237	CG15209	FBgn0030237	1	0.0515763	24	5	86.7532	925.104	1779.5	1837.6	1842.5	1759.58	1775.67	1334.81	1734.83	705.375	967.375	1292.08	1903.21	1318.92	1153.46	1784.25	1211.88	1299.58	1326.25	1193.5	1161.62	1131.21	941.354	1223.25	681.875
FBgn0261859	FBgn0261859	CG42788	FBgn0261859	1	0.0357832	24	5	4.15425	181.458	209.771	330.542	537.625	277.688	212.417	215.167	183.125	206.542	363.833	199.208	219.208	202.167	297.625	227.979	431.167	273.708	316.25	160.479	153.917	147.125	146.042	188.542	236.146
FBgn0025680	FBgn0025680	cry	FBgn0025680	0.992007	0.0201118	26	5	433.692	2550.21	1551.17	2189.58	1847.54	2326.21	1676.02	2570.08	1741.17	654.167	774.208	1682.62	565.75	1914.92	1027.25	2176.5	1809.12	2102.67	1383.6	1239.12	1164.88	1051.04	989.5	1373	571.625
FBgn0034885	FBgn0034885	Eglp4	FBgn0034885	1	0.0296422	24	5	886.24	3572.88	3637.75	4561.75	3064.83	4197.75	4079.83	4501.08	2826.5	1795.25	1659.52	3298.79	1851.71	4575.71	2007.71	4377.5	2650.67	3487.54	2574.67	1703.04	2253.19	2324.85	1539.92	3282.92	1309.06
FBgn0038420	FBgn0038420	CG10311	FBgn0038420	0.923603	0.0164701	24	6	140.272	632.75	855.312	760.833	645.146	860.875	794.708	967.833	574.625	529.354	511.625	613.417	550.167	723.125	531.396	834.792	534.521	666	654.479	429.792	516.312	473.292	496.083	569.833	381.042
FBgn0051205	FBgn0051205	CG31205	FBgn0051205	1	0.0515763	20	6	207.86	600.833	1155.56	1251.44	723.125	809.875	1151	749.958	551.75	318.292	578.292	583.958	870.667	973.125	1049.48	769.792	782.896	378.271	518.125	761.604	406.271	705.083	522.167	788.729	542.5
FBgn0051694	FBgn0051694	CG31694	FBgn0051694	0.923603	0.0164701	24	6	219.306	1179.29	877.833	1261.9	1341.25	1410.96	821.396	1071.79	933	869.146	705.375	1086.12	733.208	1455.25	580.208	1432.42	1547.54	1328.88	942.542	1075.62	758.25	919.083	747.542	934.875	359.312
FBgn0053493	FBgn0053493	CG33493	FBgn0053493	1	0.0515763	24	6	361.243	3829.73	4597.33	5018.42	4774.29	5001.17	4711.75	4886.96	4105.67	3958.71	3042.71	3865.17	4667.25	4016.46	3118.96	5552.67	4667.25	4045.67	4597.33	4561.75	4763	3487.54	4343.29	4296.1	3335.46
FBgn0031245	FBgn0031245	CG3625	FBgn0031245	0.543351	0.00455628	24	6	246.427	1305.17	1385.21	2075.25	1706.58	1836.29	1536.54	2135.08	1223.71	849.792	952.521	1307.21	1494.21	1510.25	862.208	1862.69	1350.1	1112.33	1346.29	1051.04	1155.56	1006.92	649.562	1100.04	566.875
FBgn0264776	FBgn0264776	CG44014	FBgn0264776	0.644334	0.00711292	24	6	280.073	928.729	1409	1079.04	1190.79	1016.5	1204.19	1248.33	959.083	481.417	523.833	776.917	794.708	1026.19	831.021	1328.27	949.438	689.792	896.25	887.583	925.812	723.583	620.479	939.417	413.542
FBgn0037744	FBgn0037744	CG8417	FBgn0037744	0.387106	0.00201339	24	6	97.7722	1395.98	1237.98	1351.06	1357.92	1198.33	1369.31	1158.08	1293	1139.96	1193.04	1158.08	1033.67	1161.62	1205.21	1498.46	1445.21	1249.83	1284.71	1087.71	1267.58	989.875	1279.96	1161.29	1095.58
FBgn0033717	FBgn0033717	CG8839	FBgn0033717	1	0.0430378	28	6	192.186	1272.96	1317.54	1789.83	1310.1	1376.71	1164.88	1602.67	1351.06	1031.21	1047.71	1294.71	1095.94	1104.92	899.375	1675.21	1149.83	1221.42	1408.04	1347.71	1437.21	1244.75	1189.1	1154.21	681.875
FBgn0015037	FBgn0015037	Cyp4p1	FBgn0015037	0.272627	0.00107072	24	6	257.343	552.958	1060.12	931.312	754.833	663.146	826.396	626.438	622.792	462.458	381.458	372.875	410.792	676.375	588.583	949.083	611.125	558.104	682.938	362.146	642.667	357.208	557.292	585.521	389.208
FBgn0031182	FBgn0031182	Cyp6t1	FBgn0031182	0.866883	0.0134343	28	6	109.219	591.562	383.479	853.333	839.104	655.5	617.771	611.333	611.729	565.521	447.708	466.938	400.062	501.042	254.25	798.792	528.812	628.583	757	224.5	1104.21	355.458	337.167	310.583	308.312
FBgn0266758	FBgn0266758	Esyt2	FBgn0266758	0.923603	0.0164701	24	6	140.331	377.854	666.542	554.25	815.208	490.438	606.625	402	615.104	420.375	355.792	266.771	317.125	405.604	631.667	570.979	703.646	435.083	650.771	249.708	647.542	299.958	416.5	348.958	355.688
FBgn0014000	FBgn0014000	Hf	FBgn0014000	1	0.0515763	24	6	178.206	3156	3530	4253.29	3103.21	3448.48	3834.46	3770.92	3413.79	3200.33	2738.17	3196.46	3000.67	3646.46	2976.12	4275.79	3362.5	3547.12	3103.21	2434.88	3413.79	3072	2869.33	3234.92	1836.29
FBgn0002552	FBgn0002552	lin	FBgn0002552	1	0.0515763	26	6	37.5135	247.812	190.833	305.604	391.083	237.333	329.75	225.792	328.542	263.917	223.312	283.062	200.458	198.688	235.542	260.958	351.708	201.938	286.042	254.917	231.104	197.979	181.208	134.833	87.7917
FBgn0031256	FBgn0031256	shv	FBgn0031256	0.992007	0.0201118	24	6	3.83016	289.042	249.562	275.375	427.229	301.521	288.542	319.479	350.271	169.312	161.729	283.625	222.5	170.042	206.125	380.75	280.604	255.708	232.292	207.083	272.5	153.625	199.042	175.167	153.458
FBgn0028396	FBgn0028396	TotA	FBgn0028396	0.0665734	8.48e-05	24	6	1053.54	1152.71	2924.38	2447.79	1914.92	2511.29	1987.92	2771.06	1554.23	627.958	664.729	649.979	704.896	1669.21	1681.42	1627	3302.62	1906.04	1569.83	751.583	969.292	1012.21	566.354	741.583	453.125
FBgn0044810	FBgn0044810	TotX	FBgn0044810	0.199272	0.000634556	24	6	357.914	710.083	878.896	913.188	1110.75	1495.83	943.708	1086.67	604.583	204.271	322.25	421.792	348.875	1215.15	930.062	740.875	828.312	1105.62	536.021	451.896	577.458	455.917	238.917	540.792	227.312
FBgn0016122	FBgn0016122	Acer	FBgn0016122	0.923603	0.0164701	28	7	343.433	1767.35	2186.21	2707.04	2906.12	2182.83	2468.62	1876.21	2362.58	2205.08	2133.21	1612.48	1929.92	1736.33	1751.71	2340	2237.21	2246.12	2324.85	1725.04	2976.12	1830.67	2218.04	1537.92	1786.48
FBgn0250820	FBgn0250820	meigo	FBgn0250820	0.543351	0.00455628	26	7	96.8884	295.5	397.333	395.167	477.042	423.625	526.583	347.708	338.958	255.333	255.417	328.021	232.375	288.625	246.938	422.458	311.792	312.083	371.604	352.083	313.875	316.792	226.167	252.188	273
FBgn0025457	FBgn0025457	Bub3	FBgn0025457	0.923603	0.0164701	24	8	32.5711	146.542	177.938	220.208	196.042	224	257.188	179.417	307.208	219.083	145.958	206.458	141.75	148.542	111.812	213.562	178.458	167.375	206.958	154.042	142.604	142.792	163.979	93.4167	91.9167
FBgn0035475	FBgn0035475	CG10866	FBgn0035475	1	0.0430378	24	8	19.195	234.25	262	217.062	216.333	355.5	336.75	224.729	229.458	159.208	181.208	202.312	139.083	346.562	118.042	222	257.021	302.896	236.75	262.333	162.792	261.917	138.729	200.375	39.7083
FBgn0038449	FBgn0038449	CG17562	FBgn0038449	0.715201	0.00797114	24	8	3.97748	21.4792	12.125	16.5417	11.25	41.7917	43.4792	12.4167	32.0625	21.125	11.2083	1.52083	9.91667	53.3333	8.95833	44.7083	13.5833	50.25	20.0833	1.54167	21.3333	1.52083	7.39583	8.5	8.04167
FBgn0053303	FBgn0053303	CG33303	FBgn0053303	0.543351	0.00455628	28	8	72.3017	252.458	232.479	400.208	487.875	380.5	394.083	271.708	338.958	304.083	349.854	217.625	244.208	236.708	263.042	324.042	248.917	331.812	323.188	281.479	338.333	327.5	277.917	213.583	285.167
FBgn0037842	FBgn0037842	CG6567	FBgn0037842	1	0.0430378	24	8	48.6725	396.562	399.5	397.833	408.5	415.792	447.438	356.812	475.625	341.625	281.417	254.812	249.75	438.208	181.75	381.812	311.792	342.771	369.125	275.292	336.646	290.146	279.75	258.417	365.062
FBgn0031996	FBgn0031996	CG8460	FBgn0031996	0.866883	0.0134343	20	8	21.1837	54.4167	43.625	55.1667	78.2917	84.375	90.7917	77.8125	123.083	34.5833	65.5833	77.375	42.4583	61.375	47.5625	83.25	87.9167	61.25	45.6667	39.25	37.7083	46.625	82.0833	75.2917	43.2083
FBgn0028579	FBgn0028579	phtf	FBgn0028579	0.347269	0.00176934	24	8	50.0867	206.583	216.25	289.042	343.625	321.167	314.25	231.958	268.042	175.188	201.833	233	197.208	343.458	128.167	320.708	271.417	302.146	251.333	236.667	273.146	203.333	215.542	204.104	117.333
FBgn0038463	FBgn0038463	CG3534	FBgn0038463	1	0.0430378	24	9	186.868	881.625	701.125	783.854	879.125	1043.33	980.958	965.958	992.604	692.417	830.167	682.5	672.25	929.417	545.875	734.354	852.312	1009.17	815.208	672.104	545	814.146	729.625	600.375	649.167
FBgn0039754	FBgn0039754	CG9747	FBgn0039754	1	0.0357832	28	9	48.8419	261.917	358.333	386.458	337.208	488.396	518.896	399	507.583	224.25	339.979	342.583	308.5	313.875	319.583	283	351.708	382.042	348.167	420.312	382.375	455.917	301.062	394.083	238.354
FBgn0000008	FBgn0000008	a	FBgn0000008	1	0.0430378	24	10	3.90382	257.271	177.938	179.417	308.771	248.917	262.792	263.958	226.729	266.646	305.917	203.25	119.333	176.104	244.062	205.333	276.208	302.896	262.104	201.708	246.792	219	207.375	156.667	143.438
FBgn0032685	FBgn0032685	CG10211	FBgn0032685	0.797039	0.0109137	24	10	22.6863	87.3333	75	97.25	131.292	103.167	143.917	136.292	143.5	147.042	111.667	97.2917	105.042	84.625	105.229	125.417	149.417	102.271	170.542	122.375	102.833	89.9375	126.125	59.125	53.25
FBgn0031785	FBgn0031785	CG13991	FBgn0031785	1	0.0473071	20	10	5.25911	15.0833	12.125	16.5417	16.5625	53.875	27.125	18.2917	55.6875	13.5417	11.2083	13.5833	9.91667	26.9167	49.4167	33.9167	30.4583	65.5625	24.3125	26.9167	57.375	26.4167	19.5417	16.9583	128.5
FBgn0035358	FBgn0035358	CG14949	FBgn0035358	0.644334	0.00711292	28	10	4.18372	5.66667	21.2083	9.04167	11.25	14.1667	28.8333	18.2917	28.5417	25.3333	11.2083	8.25	9.91667	6.70833	11.875	10.4167	13.5833	45.2708	13.0833	87.3333	66.9583	44.0417	59.125	16.25	63.5208
FBgn0034331	FBgn0034331	CG15067	FBgn0034331	1	0.0473071	28	10	2756.95	7804.38	10805.1	16174.2	13494.6	18028.1	22450.9	13999.8	17194.5	10416.7	16610.6	12711.7	16086	11104.5	15776.7	16174.2	14970.2	14740	16765.5	24569.5	21465.2	21768.3	12535.7	22798.4	11504.9
FBgn0023090	FBgn0023090	dtr	FBgn0023090	1	0.0430378	22	10	21.6699	50	43.625	13.75	30.0417	4.54167	2.91667	12.4167	19.1667	44.1667	41.875	38.0833	35.5	5.91667	5.25	6.5	27.375	4.625	24.3125	32.7083	29.5833	10.5833	13.4583	60.375	28.7917
FBgn0038105	FBgn0038105	yellow-f2	FBgn0038105	1	0.0515763	28	10	141.289	615.917	501.104	929	824.333	882.688	948.5	909.271	919.833	706.542	822.292	807	747.208	576.146	614.125	795.042	398.042	801.583	584.5	521.438	995.229	864.167	718.042	658.979	383.479
FBgn0015011	FBgn0015011	AhcyL2	FBgn0015011	0.130814	0.000277708	28	12	56.4507	124.458	114.312	211.854	134.75	219.875	218.625	231.958	352.917	209.521	218.333	191.021	152.125	121.25	141.5	189.625	100.542	199.708	218.208	197	165.25	237.854	236.25	160.333	100.25
FBgn0031558	FBgn0031558	CG16704	FBgn0031558	0.644334	0.00711292	28	12	1315.93	2298.92	4016.46	3671.23	4736.08	4865.71	7634.71	5877.46	5110.17	4828.21	5353.88	3586.75	7345.88	3118.96	3379.54	3996.67	3075.69	3996.67	3291.62	4865.71	5459.67	4958.5	3838.62	3795.88	3744.29
FBgn0265185	FBgn0265185	CG44250	FBgn0265185	1	0.0430378	28	12	13.1109	12.5	12.125	19.2083	17.875	47.875	49.7083	30.4583	113.708	24.125	33.7083	18.1667	16.25	48.9583	116.125	28.25	22.8958	50.25	21.3333	79.8958	319.208	81.2083	76.7917	35.2292	70.7917
FBgn0033321	FBgn0033321	CG8738	FBgn0033321	0.797039	0.0109137	28	12	43.6933	184.542	183.229	252.375	192.542	253.958	254.333	309.625	384.333	201.646	196.562	300.042	262	155.375	141.5	255.458	156.417	241.042	139.792	282.812	257.667	332.062	265.021	341.583	36.4792
FBgn0035880	FBgn0035880	Culd	FBgn0035880	1	0.0394105	22	12	427.674	2636.75	2237.21	2093.67	2632.08	1023.96	1716.44	1303.19	1939.56	2562.67	2148.88	3139.17	2307.92	1023.96	2154.42	1828.58	1889.44	904.167	1392.08	2068.04	2008.65	1241.21	2620.94	1441.62	2184.52
FBgn0031689	FBgn0031689	Cyp28d1	FBgn0031689	1	0.0244631	24	12	609.556	1833.38	1602.67	2535.21	3058.75	3079.38	3269.96	2636.75	3616.58	3000.67	3770.92	2332.17	2407.92	2350.88	1633.12	2401.75	2295.88	3182.88	2136.5	1529.5	3111.92	2760.42	2665.08	2348	1722.42
FBgn0031432	FBgn0031432	Cyp309a1	FBgn0031432	0.866883	0.0134343	28	12	947.066	1736.33	818.917	2311.88	1411.38	2901.17	3096.25	3075.69	3427.54	2800.38	2859.65	2303.04	1552.23	2382.79	942.125	2022.08	1017.46	3088	1679.17	839.104	2344.12	2393.58	2924.38	1884.38	1798.25
FBgn0026077	FBgn0026077	Gasp	FBgn0026077	0.992007	0.0201118	26	12	30.354	117.521	174.083	62.8333	124.667	67.3333	93.9375	70.9792	72.125	89.625	96.1667	76.0833	129.875	117.042	147.917	72.1667	174.833	72.2083	106.958	64.1667	44.375	44.0417	121.25	110.583	203.646
FBgn0039031	FBgn0039031	Gbp3	FBgn0039031	1	0.0430378	28	12	605.534	3445.38	4290.29	3566.06	4115.29	3940.58	4907.42	4460.71	4947.21	3927.21	4275.79	3350.5	3825	3234.92	3000.67	3103.21	4051.83	3118.96	4024.21	3616.58	4115.29	3825	4247.17	3530	3842.79
FBgn0002930	FBgn0002930	nec	FBgn0002930	0.923603	0.0164701	24	12	99.8788	2373.21	1665.75	3139.17	2295.88	2431.04	2401.75	2514.46	2591.17	2277.5	2520.35	2517.62	1750	1906.04	2205.08	2657.25	1965.54	2461.38	2501.08	3000.67	2767.5	2259.65	2379.04	2402.94	2238.71
FBgn0263390	FBgn0263390	Nha2	FBgn0263390	0.992007	0.0201118	28	12	46.3008	460.917	298.917	402.875	397.479	513.396	375.479	535.458	420.75	448.458	509.708	510.75	366.792	382.979	227.333	509.042	234.833	425.688	397.625	549.521	464.354	552.958	519.083	480.083	273
FBgn0038198	FBgn0038198	Npc2b	FBgn0038198	1	0.0430378	28	12	315.267	1449.35	1450.21	2075.25	1113.29	1690.79	2295.88	2340	1851.71	1971.29	1895.21	1258.96	1652.58	1483.58	1273.96	1711.75	1350.1	1650.75	1437.83	1528.25	1791.79	1855.54	1935.42	1423.02	1502.58
FBgn0037906	FBgn0037906	PGRP-LB	FBgn0037906	1	0.0515763	28	12	18.9004	141.958	162.021	153.458	145.958	218.271	172.688	158.625	330.229	226.75	191.292	152.625	176.5	151	137.167	196.25	212.438	175.125	165.5	333.292	92.625	298.562	218.708	214.25	182.354
FBgn0265189	FBgn0265189	sud1	FBgn0265189	0.797039	0.0109137	28	12	21.3752	92.9583	81.4375	70.5417	87.3333	116.625	93.9375	139.333	143.5	96.6667	111.667	103.292	68.2292	89.75	32.5417	95.1042	33.7083	91.3333	60.8958	126.417	74	127.667	116.479	142.521	54.75
FBgn0033138	FBgn0033138	Tsp42Eq	FBgn0033138	0.992007	0.0201118	24	12	26.1335	39.9167	39.9167	52.9167	41.875	80.625	134.958	88.4583	67.6667	45.25	79.5417	65.8333	44.8125	37.9167	47.5625	97.125	49.8125	62.4583	55.7917	82.0417	53.25	49.2083	67.5	41.5833	83.8958
FBgn0038862	FBgn0038862	Usp8	FBgn0038862	0.243322	0.000826485	24	12	185.159	235.812	216.958	220.208	238.625	532.188	383.208	736.125	698.875	510.667	330.042	334.667	413.667	250.375	134.854	320.708	132.667	657.083	358.104	243.667	568.208	433.375	262.75	243.625	153.458
FBgn0032266	FBgn0032266	CG18302	FBgn0032266	0.736118	0.00882936	28	13	34.6114	148.708	90.2083	184.667	192.854	160.104	206.875	166.417	197.167	229.25	268.208	181.146	149.417	124.875	61.5417	144.375	132.667	170.771	175.625	113.5	235.542	233.083	236.25	157.396	220.458
FBgn0031327	FBgn0031327	CG5397	FBgn0031327	1	0.0515763	26	13	50.6392	232.417	208.229	316.667	312.458	235.729	381.354	423.083	350.271	415.083	279.729	299.333	288.604	152.042	268.708	288.958	170.458	253.708	312.292	271.083	438.208	275.458	383.771	256.083	264.125
FBgn0264087	FBgn0264087	Slob	FBgn0264087	1	0.0357832	24	13	379.819	707.083	644.958	604	924.833	915.458	983.646	1144.67	1580.98	1666.52	1564.25	664.25	994.229	511.771	768.167	718.417	1095.02	1627	2020.83	580.208	2201.25	942.542	1732.88	514	1007.54
FBgn0032863	FBgn0032863	Cdc23	FBgn0032863	0.736118	0.00882936	28	14	29.7574	75.7917	66.6458	90.1042	75.7083	90.8333	141.167	103.208	126.979	153.375	130.333	130.146	81.1875	72.2083	63.8333	130.125	87.9167	103.167	76.8333	120.208	104.542	92.3125	161.042	103.354	196.042
FBgn0027562	FBgn0027562	CG10345	FBgn0027562	0.866883	0.0134343	20	14	154.739	249.917	195	225.417	173.104	227.188	438.333	437.917	536.812	430.125	446.021	427.438	295.354	183.125	366.146	366.292	239.25	297.583	582.104	338.167	363.333	165.375	325.583	312.104	275.458
FBgn0039849	FBgn0039849	CG11334	FBgn0039849	0.992007	0.018291	24	14	338.704	1372.27	1336.29	1206.52	880.958	1318.92	1635.5	1906.04	2038.08	2038.08	1829.62	1959.92	1861.58	1056.62	1244.75	1746.21	1069.29	1217.5	1692.71	2116.12	1147.17	1788.5	1872.42	1199.62	1186.62
FBgn0036264	FBgn0036264	CG11529	FBgn0036264	1	0.0244631	24	14	27.695	21.4792	56.125	57.5417	31.3333	50.625	107.542	77.8125	140.417	62.75	126.521	38.6458	65.5417	20.2083	49.4167	29.9583	40.0833	63.6667	60.8958	36.2917	71.1667	32.2083	97.9583	35.2292	33.6667
FBgn0039628	FBgn0039628	CG11841	FBgn0039628	1	0.0430378	24	14	106.523	1359.42	1100.5	1632.42	1343.21	1176.44	1750.85	1311.21	1629.5	1887.5	1760.58	1232.54	1319.44	1096.29	1254.42	1481.33	1192.04	1258.96	1480.19	1785.02	1943.48	1429.77	1499.29	1650.75	1453
FBgn0030797	FBgn0030797	CG13004	FBgn0030797	0.923603	0.0164701	24	14	27.3267	162.083	160.417	167.083	180.542	232.75	180.667	260.708	145.958	240.5	220.375	188.979	160.479	204	111.812	189.625	152.771	239.75	196.625	277.5	196.042	269.417	208.542	195.5	141.167
FBgn0250839	FBgn0250839	CG2016	FBgn0250839	1	0.0430378	24	14	88.9187	746.875	687.292	637.375	629.375	586.292	736.125	753.292	921.25	826.083	843.458	638.917	658.75	631.167	568.5	837.604	639.125	627.479	705.208	771.75	850.708	671.958	801.125	765.542	686.417
FBgn0024997	FBgn0024997	CG2681	FBgn0024997	0.157539	0.000367886	24	14	119.604	249.917	167.542	206.854	164.375	297.958	327.958	267.438	979.917	833.354	474.792	361.625	334.333	184.896	252.417	290.083	244.208	353.271	371.604	344.167	472.542	301.583	617.583	175.167	257.625
FBgn0050046	FBgn0050046	CG30046	FBgn0050046	0.543351	0.00455628	24	14	82.702	194.833	307.042	241.5	302.958	353.333	335.167	419.917	355.875	428.104	516.125	426.312	247.208	210.083	239.042	277.5	336.708	365.417	277.375	309.417	400.729	398.417	301.062	311.25	299.833
FBgn0034999	FBgn0034999	CG3394	FBgn0034999	0.644334	0.00711292	24	14	15.4385	302.479	130.042	231.042	294.417	316.25	227	393.75	360.771	343.458	272	449.208	326.208	170.729	164.5	244.5	182.396	375.646	239.125	317.812	409.042	306.521	350.125	334.896	255.333
FBgn0085256	FBgn0085256	CG34227	FBgn0085256	0.603943	0.00570543	28	14	755.691	1318.23	2491.21	5157.62	1254.42	2529.17	3958.71	3269.96	2771.06	3795.88	3917.71	2491.21	3642.1	2201.25	2562.67	1555.17	654	1332.92	1770.21	4137	3795.88	4987.71	4650.5	3685.83	2760.42
FBgn0032283	FBgn0032283	CG7296	FBgn0032283	0.797039	0.0109137	28	14	184.761	360.875	356.146	699	287.458	451.208	545.167	660.083	818.125	561.667	664.729	518.354	550.167	297.125	293.375	603.167	266.292	520.104	395.542	443.854	555.583	724.833	664.25	521.188	312.417
FBgn0034142	FBgn0034142	CG8306	FBgn0034142	1	0.0296422	28	14	86.3849	313.667	270.104	353.208	327.75	382.479	424.708	523.958	406.875	449.917	409.083	463.521	500.167	373.667	319.583	370.792	373.333	369.479	212.125	451	336	601.938	433.75	387.667	286.833
FBgn0038160	FBgn0038160	CG9759	FBgn0038160	0.130814	0.000277708	28	14	213.944	368.875	924.833	667.521	350.583	707.5	907.5	1046.02	970.083	868.25	1056.02	714.625	1000.88	575	684.292	621.938	659.833	417.75	621.104	778.542	722.375	1092.5	1042.5	853.125	1013.92
FBgn0046114	FBgn0046114	Gclm	FBgn0046114	0.470215	0.00324424	28	14	720.748	3096.25	2242.38	3963.67	3530	4632.96	3189.62	5755.08	4549.29	4308.94	4475.04	4137	4125.75	3385.08	2749.85	3385.08	2258.42	5284	3448.48	3940.58	3958.71	5307.08	3626.96	3626.96	3530
FBgn0026403	FBgn0026403	Ndg	FBgn0026403	1	0.0430378	20	14	22.3623	171.75	178.875	177.375	108.479	153.458	190.75	221.979	242.292	177.958	203.854	160.146	129.875	118.542	132.396	179.375	144.958	142.917	252.833	120.208	109.062	96.3125	158.625	90.2083	80.0625
FBgn0003068	FBgn0003068	per	FBgn0003068	0.000480437	5.1e-08	24	14	342.284	221.188	158.583	184.667	199.854	437.208	272.312	831.25	853.125	1031.21	741.917	680.458	431.375	141.042	166.75	288.083	261.646	633.458	430.458	595.812	866.625	859.292	705.208	419.417	405.5
FBgn0039593	FBgn0039593	Sid	FBgn0039593	0.923603	0.0164701	28	14	107.716	177.896	225.667	252.375	239.854	322.75	445.583	280.042	418.125	410.917	516.125	155.688	378	180.042	347.833	215.188	182.396	231.25	292.917	583.104	231.875	542.375	491.333	236.833	201.667
FBgn0039102	FBgn0039102	SPE	FBgn0039102	0.302326	0.0013799	28	14	287.645	2727.54	1828.58	3650.98	1982.12	3134.33	3075.69	2863.38	3508.04	4093.33	3530	2842.79	2774.62	2022.08	2986.83	2911.08	2320.71	3173.12	2760.42	4362.54	3655.5	4045.67	3838.62	3246.62	3413.79
FBgn0028984	FBgn0028984	Spn88Ea	FBgn0028984	0.923603	0.0164701	24	14	25.4264	244.208	315.125	190.104	273.292	309.25	294.271	291.125	419.625	301.125	360.792	285.938	203.708	260.208	246.938	249.75	280.604	280.917	248.583	306.292	329.875	312.708	301.062	304.271	266.542
FBgn0041712	FBgn0041712	yellow-d	FBgn0041712	1	0.0515763	28	14	46.0503	174.958	118.604	369.042	209.521	166.417	194.333	230.562	238.854	396.417	330.042	238.417	173.375	147.167	146.021	196.25	170.458	183.917	235.333	199.875	255.812	246.25	227.75	289.583	184.667
FBgn0016076	FBgn0016076	vri	FBgn0016076	0.0665734	8.48e-05	24	15	542.579	173.25	200.375	143.875	236.125	649.167	352	1441.62	877.604	832.125	1601.71	1127.62	1051.83	214.458	407.5	271.792	435.708	718.229	626.292	1060.9	842.667	1649.85	841.688	534.958	534.375
FBgn0262166	FBgn0262166	calypso	FBgn0262166	1	0.0296422	20	16	16.013	135.833	134.417	87.1875	99.375	120.854	81.3958	163.708	111.167	126.75	128.458	154.417	110.5	84.625	116.125	104.5	100.542	126.083	155.062	175.708	104.542	122.625	106.958	143.375	36.4792
FBgn0031148	FBgn0031148	Cbs	FBgn0031148	1	0.0327127	24	16	284.655	1809.12	783.583	1144.67	1290.15	1551.17	1233.88	1395.54	1951.21	1625.83	1973.08	1692.71	1279.96	1257.04	1348.29	1292.08	1254.96	2068.04	1327.67	1459	1470.17	1973.08	1712.5	1464.79	1151.42
FBgn0035501	FBgn0035501	CG1299	FBgn0035501	1	0.0357832	20	16	64.3173	558.5	571.917	486.062	477.479	482.083	515.25	606.208	683.792	561.667	551.417	566.354	617.771	348.875	548.167	423.125	528.812	449.917	579	689.312	565.083	560.771	785.333	459.062	229.375
FBgn0038260	FBgn0038260	CG14855	FBgn0038260	0.243322	0.000826485	24	16	26.1482	28.875	35.2917	36.625	39.4583	20.375	16.6667	65.8125	61.375	93.0833	62.4167	59.875	44.8125	6.70833	6.375	26.5417	27.375	29.2083	36.5	53.1458	67.6458	64.4583	64.8333	50.625	20.2917
FBgn0050345	FBgn0050345	CG30345	FBgn0050345	0.992007	0.0201118	20	16	65.1717	190.542	121.833	83.7708	98.375	139.25	134.958	199.875	212.417	200.708	147.562	164.417	176.5	118.542	105.229	140.875	107.833	147.042	134.875	155.25	117.042	175.083	119.958	126.312	32.125
FBgn0038332	FBgn0038332	CG6136	FBgn0038332	1	0.0515763	24	16	16.2929	70.6875	75.5833	36.625	77.2292	71.0417	87.8333	100.583	75.1667	120.75	94.0833	88.375	155.167	77.7917	152.583	95.1042	61.0208	75.625	81.7083	96.0833	100.354	83.5	100.688	84.625	82.0417
FBgn0030966	FBgn0030966	CG7280	FBgn0030966	0.0775031	0.000115173	28	16	179.635	1050.08	572.792	788.125	615.583	792.458	1087.71	860.542	1351.06	1987.92	1505.58	965.083	884.583	657.833	711.042	691.333	594.625	857.396	786.708	916.625	832.125	923.708	1006.29	959.583	1262.54
FBgn0034002	FBgn0034002	CG8079	FBgn0034002	0.603943	0.00570543	24	16	38.6552	221.188	161.292	214.375	199.396	226.75	264.188	255.667	277.083	281.417	305.917	259.292	271.875	150	113.75	155.958	186.75	189.917	198.083	301.792	115.417	282.958	226.167	217.958	268.917
FBgn0034060	FBgn0034060	CG8370	FBgn0034060	1	0.0430378	20	16	46.4186	245.979	247.188	156.375	246.167	168.042	176.958	269	290	431.167	266.292	259.292	262	162.958	200.917	193.083	234.833	144.583	297.917	120.208	359.208	189	298.083	154.958	186.708
FBgn0033679	FBgn0033679	CG8888	FBgn0033679	1	0.0430378	20	16	8.47055	39.9167	57.3958	47.2917	45.4167	38.0833	47.875	54.5417	61.375	67.0417	79.5417	69.8333	60.2083	12.75	28.5625	38.5833	57.2917	9.83333	75.6875	73.3333	46.2292	13.0417	93.2917	35.2292	15.7083
FBgn0034861	FBgn0034861	CG9815	FBgn0034861	1	0.0394105	20	16	49.0703	113.354	57.3958	73.125	51.7083	68.0833	53	146.458	152.292	137.5	122.396	84.2917	54.3333	83.4167	30.625	81.6042	57.2917	159.667	73.125	60.5417	135.458	144.792	117.521	81.3958	20.2917
FBgn0013770	FBgn0013770	Cp1	FBgn0013770	0.520603	0.00408923	28	16	1232.88	2251.54	2609.67	3440.42	2588.52	2636.75	3501.33	4561.75	4009.5	3996.67	5543.08	4561.75	4415.12	2141.46	3291.62	2869.33	3842.79	2605.04	3156	3744.29	3785.96	3865.17	4045.67	3262.79	4561.75
FBgn0050489	FBgn0050489	Cyp12d1-p	FBgn0050489	0.408989	0.00225745	28	16	52.0607	137.104	96.5833	190.104	190.438	201.25	133.333	248.917	263.729	332.042	316.396	249.75	244.208	244.729	139.271	189.625	111.521	282.625	132.708	152.125	236.958	385.625	211.583	310.583	175.625
FBgn0260746	FBgn0260746	Ect3	FBgn0260746	0.302326	0.00122531	24	16	181.859	355.458	272.771	601.542	242.792	414.917	531.292	726.542	551.75	672.104	779.583	531.958	532.375	308.833	271.146	484.583	230.667	395.146	386.708	492.958	418.5	496.458	671.958	418.604	395.146
FBgn0004919	FBgn0004919	gol	FBgn0004919	0.644334	0.00711292	20	16	239.032	732.292	490.438	751.333	827.75	522.938	593.167	943.417	973.708	1770.21	1212.44	595.375	679.292	357.333	307.75	931	664.917	867.188	967.833	276.417	1000.33	526.021	791.771	435.958	321.479
FBgn0040298	FBgn0040298	Myt1	FBgn0040298	1	0.0244631	20	16	42.0729	159.104	142.333	225.417	128.75	113.188	66.125	188.292	119.417	203.229	189.375	159.167	139.083	86.1458	63.8333	166.292	107.833	161.021	189.167	158.417	142.604	181.792	147.292	131.542	44.75
FBgn0039678	FBgn0039678	Obp99a	FBgn0039678	0.644334	0.00711292	28	16	3268.48	827.458	443.667	1206.52	747.729	5602.17	2483.83	5381.92	4750.38	6149.71	6616.46	6355.46	8471.38	3599.21	458.625	2213.58	239.25	3134.33	702.625	1805.17	2392.21	6827	3035.38	4792.83	1352.96
FBgn0027621	FBgn0027621	Pfrx	FBgn0027621	1	0.0222874	24	16	619.028	3362.5	2665.08	3011.04	4792.83	3374	3164.79	3760.62	4020.33	4431.88	4362.54	4332.21	3642.1	3042.71	3298.79	2960.08	4275.79	3917.71	3586.75	3760.62	3616.58	4849.5	3816.5	3655.5	3760.62
FBgn0003189	FBgn0003189	r	FBgn0003189	0.603943	0.00570543	24	16	194.454	326.5	272.771	279.917	349.875	681.875	394.083	601.5	428.083	836.146	511.625	1715.21	767.375	343.458	288.792	376.688	216.792	484.417	300.604	1037.5	704.208	842.271	574.479	820.771	337.938
FBgn0031047	FBgn0031047	Rcd-1	FBgn0031047	0.866883	0.0134343	24	16	70.7107	717	692.896	670.646	649	771.542	738	978.875	810.833	725.542	880.75	936.833	632.833	679.979	653.5	690.188	775.5	881.292	742.083	748.812	782	898.833	831.917	800.729	782.896
FBgn0267792	FBgn0267792	rgr	FBgn0267792	1	0.0515763	20	16	20.1673	160.625	139.917	138.583	121.833	128.146	77.7083	138.5	168.333	161.292	147.562	147.458	70.8125	94.375	118.042	111.896	132.667	121.25	153.604	151.333	74	108.958	96.7917	49.625	44.75
FBgn0034276	FBgn0034276	Sardh	FBgn0034276	0.923603	0.0164701	24	16	544.723	2326.21	1193.96	2215.81	1610.5	1632.42	1944.38	1763.17	3058.75	6028.04	3577.71	2242.38	2131.33	1256.08	1609.62	1893.88	1584.75	1677.56	1878.29	2643.79	1742.25	1997.5	2911.08	1761.58	2097.9
FBgn0263236	FBgn0263236	SP1029	FBgn0263236	1	0.0430378	20	16	40.4671	196.438	139.333	174.771	155.958	119.938	195.896	216.958	263.729	283.292	232	225.167	107.688	112.167	188.542	215.979	178.458	126.667	179.25	158.417	226.208	152.458	216.667	102.417	117.333
FBgn0003638	FBgn0003638	su(w[a])	FBgn0003638	0.797039	0.0109137	24	16	59.7063	1347.71	1071.08	1059.31	1000.6	1091.1	1219.83	1110	1136.62	1269.81	1505.58	1851.71	1029.25	768.396	1004.31	1239.12	1050.56	1227.12	1069.29	1249.08	1628.25	1340.62	1487.46	1258.12	1300.79
FBgn0014396	FBgn0014396	tim	FBgn0014396	0.00241224	5.12e-07	24	16	1979.72	483.167	1063.67	259.042	261.854	934.208	983.646	2994.92	3744.29	6475.17	6870.5	3269.96	3282.92	809.875	2382.79	982.5	1254.96	2056.1	1807.85	2842.79	6308.58	5110.17	6529.83	2986.83	5484.25
FBgn0022355	FBgn0022355	Tsf1	FBgn0022355	0.195239	0.000559542	24	16	3110.86	13208.1	9299.29	11348.9	10339.2	15638.4	23559.8	13401.2	22450.9	16517.8	20087.4	17607.5	14889.8	12440.4	11439.1	10416.7	7455.29	12843.7	13007.3	20087.4	18028.1	16517.8	17450.7	14401.4	12843.7
FBgn0263997	FBgn0263997	CG43740	FBgn0263997	0.603943	0.00570543	24	17	45.8736	229.208	242.958	225.417	200.708	206.583	174.083	292.958	255.958	321.25	272	310.604	229.167	189.833	227.333	207.417	248.917	270.417	319.167	253.25	314.667	311.417	405.229	263.25	315.917
FBgn0065032	FBgn0065032	Arpc3B	FBgn0065032	0.923603	0.0164701	20	18	8.16119	44.125	46.0417	97.25	24.3125	7.54167	11.3333	61.5	25.2917	41.125	37.5	32.5	49.375	8.91667	11.875	16.25	27.375	11.2292	31.125	50.4583	39.875	27.875	46.625	13.625	22.9583
FBgn0034440	FBgn0034440	CG10073	FBgn0034440	0.866883	0.0134343	24	18	16.8527	12.5	37.875	9.04167	44.9167	16.5833	15.6458	36.625	20.2917	48.9583	60.4583	46.7917	49.375	10.8333	11.875	9.58333	27.375	4.95833	33.75	29.875	23.5	40.25	38.5	47.5833	17.3333
FBgn0039084	FBgn0039084	CG10175	FBgn0039084	0.302326	0.0013799	24	18	20.0789	167.625	224.792	78.625	169.542	84.375	156.979	145	219.604	174.083	232	185.375	232.375	111.604	173.312	124.375	128.104	97.2917	220.333	148.875	183.5	254.292	271.75	160.333	229.375
FBgn0032818	FBgn0032818	CG10628	FBgn0032818	1	0.0357832	20	18	11.2401	617.958	434.812	521.188	418.917	365.604	410.833	421.333	509.042	704.208	355.792	580.625	556.042	389.792	372.708	588.083	411.604	442.167	584.5	613.958	589.333	589.479	604.708	495.083	431.875
FBgn0036334	FBgn0036334	CG11267	FBgn0036334	0.797039	0.0109137	28	18	182.198	3607.5	4682.83	3712.56	2810.08	3607.5	4058	3697.42	4315.96	3865.17	4072.04	3996.67	4725.54	3697.42	3671.23	4072.04	2866.35	3246.62	3599.21	3487.54	3435.46	3834.46	3996.67	4348.88	4994.44
FBgn0035520	FBgn0035520	CG11586	FBgn0035520	1	0.0244631	24	18	37.2115	423.104	452.562	402.875	350.583	296.708	335.167	389.708	455.5	510.667	410.75	478.479	359.542	272.375	405.396	310.354	280.604	298.083	349.562	427.792	473.146	333.375	636.833	346.271	498.604
FBgn0035360	FBgn0035360	CG1246	FBgn0035360	1	0.0357832	20	18	7.74871	41.875	28.25	9.04167	35.9583	15.8333	16.6667	31.6667	20.2917	27.875	31.25	32.5	27.7917	12.75	9.91667	12.9167	22.8958	11.2292	31.125	39.25	51.8333	22.125	49.5208	13.625	18.1667
FBgn0032810	FBgn0032810	CG13077	FBgn0032810	1	0.0244631	20	18	154.164	822	866.771	523.562	601.542	486.667	549.417	557.625	698.875	823.417	689.458	624.583	799.104	468.229	770.875	538.708	517.146	466.875	702.625	794.708	729.083	662	546.646	603.458	701.375
FBgn0035677	FBgn0035677	CG13293	FBgn0035677	1	0.0357832	20	18	17.3536	60.4583	53.3333	31.3333	43.9583	31.125	9.79167	40.4792	17.2083	55.6458	105.062	67.625	63.1667	16.125	24.6667	12.9167	68.1042	43.2917	58.8958	66.5833	63.875	44.0417	39.9167	49.625	70.7917
FBgn0030981	FBgn0030981	CG14191	FBgn0030981	0.797039	0.0109137	20	18	7.35096	46.3958	31.875	36.625	25.8125	7.79167	21.2917	27.4583	30.4583	44.1667	36.2083	30.5	87.3333	3.79167	23.0208	26.5417	13.5833	18.6667	32.8333	77.9792	6.625	32.2083	41.4167	12.875	20.2917
FBgn0036909	FBgn0036909	CG15881	FBgn0036909	1	0.0430378	24	18	33.2046	320.417	348.833	187.312	305.5	279.812	320.958	303.875	384.333	352.458	400.333	291	352.875	278.042	340.562	324.562	204	262.25	294.604	380.5	274.833	382.042	361.812	359.583	312.417
FBgn0051100	FBgn0051100	CG31100	FBgn0051100	0.428625	0.0028663	24	18	60.9143	275.958	285.438	130.292	135.25	137.521	152.125	212.333	310.375	337.167	297.417	366.208	288.604	123.583	168.75	167.812	257.021	151.083	130.083	232.562	210.167	285.833	339.458	246.083	210
FBgn0261805	FBgn0261805	CG42751	FBgn0261805	1	0.0327127	20	18	26.3839	70.6875	70.5417	70.5417	69.6458	26.9167	16.6667	62.9583	30.4583	114.625	100.271	64.4792	89.8958	56.1667	49.4167	49.375	87.9167	44.0417	64.9792	51.75	77.375	40.25	75.5833	53.4167	21.5
FBgn0262721	FBgn0262721	CG43165	FBgn0262721	1	0.0430378	20	18	15.409	54.4167	48.0417	25.2083	37.9583	38.6667	32.625	82.0625	11.5625	74.0208	55.1667	43.7917	60.2083	47.9792	6.375	29.9583	22.8958	53.25	29.25	90.4583	38.2917	41.5208	39.9167	42.625	28.7917
FBgn0266977	FBgn0266977	CG45428	FBgn0266977	1	0.0327127	28	18	10.5329	38	40.3958	19.2083	28.5417	34.875	20.0833	53.2917	38	47.875	62.4167	45.4167	49.375	43.1667	6.375	21.2917	30.4583	28.375	39.2083	31.2917	23.5	56.8333	12.5	51.6042	53.25
FBgn0036106	FBgn0036106	CG6409	FBgn0036106	0.428625	0.0028663	24	18	3459.2	4115.29	7373.08	5459.67	2800.38	3537.42	7085.08	5086.83	9299.29	9484.92	11921.6	4974.46	9375.17	4259.42	12026.6	3226.54	4377.5	3255.38	7839	8512.92	11703.4	9634.29	15369.2	7148.96	16854.3
FBgn0030883	FBgn0030883	CG7772	FBgn0030883	0.992007	0.0201118	24	18	122.83	1699.38	1170.88	1373	919.083	1210.71	1014.29	1300.79	1074.67	1879.73	1293	1477.62	1384.42	1290.15	1417.12	1200.62	988.75	1341.25	1487.46	1742.25	1359.42	1737.15	1576.29	1910.12	1867.12
FBgn0003060	FBgn0003060	CG9757	FBgn0003060	1	0.0357832	24	18	19.1803	54.4167	61.375	70.5417	31.3333	3.79167	10.625	27.4583	15.4583	105.167	140.458	69.8333	73.0833	15.125	12.7917	21.2917	57.2917	7.08333	31.9583	98.25	18.1667	50.0417	234.792	76.25	37.9167
FBgn0261833	FBgn0261833	CR42765	FBgn0261833	0.0273765	2.32e-05	24	18	36.195	105.604	86.2917	55.1667	44.2917	54.5417	21.2917	117.125	111.167	76.3542	96.1667	116.521	129.875	73.6458	72.625	39.7083	33.7083	65.5625	51.2917	76.0417	45.5833	169.917	121.25	118.667	85.7917
FBgn0265074	FBgn0265074	CR44185	FBgn0265074	0.992007	0.0201118	24	18	4.65512	41.875	55.5	41.75	41.7083	47.875	12	69.7917	47.75	90.4583	120.521	25.2292	42.4583	45.2708	18.9167	31.25	27.375	23.7083	43.2917	77.9792	7.0625	103.833	87.2083	95.875	49.5417
FBgn0010383	FBgn0010383	Cyp18a1	FBgn0010383	0.182589	0.000484527	24	18	66.5122	247.812	283.062	195.333	272.729	258.042	197.417	293.917	331.833	409.312	468.229	367.708	339.208	275.271	218.708	178.333	330.854	342.771	190.542	288.917	357.292	337.938	488.042	314.5	271.146
FBgn0031925	FBgn0031925	Cyp4d21	FBgn0031925	0.0153251	8.13e-06	28	18	186.514	299.271	397.333	323.042	179.167	186.208	434.75	362.979	383.167	858.917	632.042	667.292	571.417	329.75	563.042	353.812	280.604	255.708	236.75	412.25	471.021	658.229	780.896	659.833	716.042
FBgn0013772	FBgn0013772	Cyp6a8	FBgn0013772	1	0.0430378	20	18	5.00867	36.25	33.875	44.375	30.7083	5.91667	5.625	34.375	30.4583	63.4583	51.25	29.7917	44.8125	6.5	7.54167	16.25	43.625	9.29167	44.4583	46.625	15.375	14.625	9.83333	9.79167	18.1667
FBgn0033447	FBgn0033447	dila	FBgn0033447	1	0.0270526	20	18	15.2912	64.625	30.2083	19.2083	31.75	5.47917	11.3333	26.0833	15.4583	67.0417	36.2083	27.8125	39.9167	8.08333	24.6667	7.125	22.8958	15.5	39.9167	13.5833	15.7292	18.0833	24.25	5.54167	14
FBgn0034543	FBgn0034543	galla-1	FBgn0034543	1	0.0270526	28	18	192.849	1926.67	1893.88	1854.69	1308.58	1641.62	2078.25	1866	2251.54	2382.79	2443.69	1856.85	2557.54	2127.42	2003.71	1800.52	1926.67	1793.54	1997.5	2184.52	1777	2093.67	2024.54	2211.44	1966.96
FBgn0033448	FBgn0033448	hebe	FBgn0033448	0.428625	0.0028663	24	18	47.5382	613.417	616.833	521.188	520	504.792	560.917	547.083	685.375	615.792	593.875	628.146	662.583	533.021	657.583	478.375	450.771	507.5	537.083	710.25	498.604	664.542	698.083	613.292	630.75
FBgn0028577	FBgn0028577	hfp	FBgn0028577	0.603943	0.00570543	20	18	79.9325	1785.79	1457.12	1445.21	1398	1369.31	1416.25	1470.17	1778.92	1911.29	1665.75	2404.12	1559.42	1093.98	1698.29	1594.54	1388.75	1661.04	1603.62	1909.1	1766.17	1617.65	2079.54	1501.96	1438.46
FBgn0033593	FBgn0033593	Listericin	FBgn0033593	0.992007	0.018291	24	18	1208.89	4597.33	7804.38	6648.54	3134.33	4301.92	6967.54	4865.71	5552.67	8358.17	9538.96	6425.71	9422.79	3616.58	9824.88	5484.25	3989.4	4222.92	6179.71	9686.67	9422.79	8223.04	10915.8	7249.75	8982.96
FBgn0030433	FBgn0030433	mRpL49	FBgn0030433	1	0.0515763	20	18	198.078	1190.79	751.125	1149.33	672.104	564.479	887.854	749.958	935.729	1676.02	1030.08	1111.31	981.792	663.146	913.188	1352.96	743.5	762.104	976.875	1137.5	1202.5	746.875	1101.88	862.458	713.667
FBgn0035980	FBgn0035980	mRRF1	FBgn0035980	0.797039	0.0109137	24	18	10.3856	255.583	214.958	294.271	197.125	209.333	172.688	206.5	217.896	268.021	270.083	221.083	235.083	222	168.75	242.583	165	216.333	220.333	233.854	250.438	282.958	283.833	265.542	273
FBgn0024360	FBgn0024360	MTPAP	FBgn0024360	1	0.0515763	20	18	17.1473	374.562	252.542	228.292	210.271	231.25	194.333	234.375	254.458	354.625	234.125	354.042	271.875	202.167	291.125	291.021	132.667	263.208	348.167	417.958	258.479	300.667	294.771	351.708	132.208
FBgn0032651	FBgn0032651	Oli	FBgn0032651	1	0.0357832	20	18	49.7626	167.625	138.25	97.25	163.167	69.8333	66.125	88.4583	119.417	169.312	151.583	131.646	124.625	115.542	70.375	110.292	107.833	123.333	136.083	98.25	117.042	66.2083	153.375	113.083	115.167
FBgn0025360	FBgn0025360	Optix	FBgn0025360	1	0.0515763	20	18	47.8181	247.812	296.792	236.625	300.667	181.792	220.25	187.083	331.833	460.854	304.25	232.438	225.938	201.292	241.458	226.375	212.438	300.875	243.104	266.688	412.667	232.146	412.167	222.75	409.583
FBgn0016694	FBgn0016694	Pdp1	FBgn0016694	0.603943	0.00570543	24	18	287.999	537.083	734.354	305.604	437.792	465.562	503.542	1052.75	453.667	1694.08	2392.21	845.083	1384.42	614.708	1352.96	354.958	974.167	883.167	1220.15	797.188	1589.83	1217.06	1550.12	824.083	3282.92
FBgn0034351	FBgn0034351	rswl	FBgn0034351	0.428625	0.0028663	24	18	46.6543	336.75	229.375	259.042	161.292	201.25	194.333	252.833	260.542	413.417	281.417	331.812	295.354	241.792	279.729	263.792	204	224.625	215.25	282.812	334.521	325.271	304	330.312	250.042
FBgn0010575	FBgn0010575	sbb	FBgn0010575	1	0.0430378	24	18	65.0244	366.375	226.875	231.042	294.875	390.625	215.25	289.792	248.167	406.958	454	342.146	386.833	261.792	255.958	232.875	226.292	423.083	288.208	335.833	347.25	348.167	366.083	305.354	422.688
FBgn0031971	FBgn0031971	Sirup	FBgn0031971	0.337147	0.00157462	24	18	1095.28	3726.04	3883.46	4253.29	3726.04	2842.79	3118.96	5400.25	3760.62	4763	7206.33	4922.71	6332.75	3212.92	6703.83	3049.46	3739.83	3675.46	4460.71	7016.88	4301.92	7804.38	6070.71	6670.12	6796.5
FBgn0028990	FBgn0028990	Spn27A	FBgn0028990	0.923603	0.0164701	24	18	190.285	1220.15	794.208	888.125	867.188	723.771	978.875	880.292	1280.75	1468.5	1337.54	1159.77	951.625	699.958	1065.79	818.125	789.333	717	1027.25	1497.15	969.292	1073.79	1408.04	1005.92	924.021
FBgn0027499	FBgn0027499	wde	FBgn0027499	0.866883	0.0134343	24	18	27.8423	388.792	274.833	181.833	221.875	236.75	259.042	227.917	251.958	437.562	276.125	334.667	308.5	233.125	244.062	258.312	244.208	313.083	391.146	279.667	281.125	336.958	410.5	324.688	326.854
FBgn0027341	FBgn0027341	Gfat1	FBgn0027341	0.302326	0.0013799	24	19	105.72	600.833	540	583.771	319.479	478.167	416.5	640	483.875	657.583	799.417	849.792	652.333	628.583	559.021	523.958	402.875	490.688	393.5	771.75	475.812	873	742.875	925.812	512.583
FBgn0040600	FBgn0040600	CG13631	FBgn0040600	0.520603	0.00408923	24	20	881.88	2774.62	4460.71	2159.12	2570.08	1680.04	2445.83	1940.71	2137.92	4354.46	3385.08	3164.79	4597.33	2441.54	4460.71	1855.54	2661.17	2071.54	2280.96	3079.38	3735.38	3262.79	4125.75	3335.46	4105.67
FBgn0051036	FBgn0051036	CG31036	FBgn0051036	1	0.0357832	24	20	78.3857	171.75	107.042	60.375	115.375	36.1875	59.2917	89.9167	128.75	128.917	183.229	194.917	210	61.375	83.25	128	107.833	69.625	99.2292	107.875	170.729	70.5417	123.542	143.375	97.8125
FBgn0053639	FBgn0053639	CG33639	FBgn0053639	1	0.0270526	24	20	20.3882	62.4167	66.125	52.9167	55.0417	20.875	34.4167	37.9167	21.4167	65.25	88.4583	70.4375	75.8542	51.8333	51.4167	39.7083	49.8125	42.625	41.6667	11.125	81.375	33.3333	66.125	48.7292	143.438
FBgn0034997	FBgn0034997	CG3376	FBgn0034997	0.923603	0.0164701	24	20	200.317	931.625	1093	1005.92	853.333	663.75	792.75	831.25	961.958	1580.21	1569.15	1043.04	1283.46	1013.54	1885.94	949.083	1361.71	815.042	801.583	1271.83	1237.46	961	1344.83	1307.21	1401.54
FBgn0034027	FBgn0034027	CG8187	FBgn0034027	1	0.0357832	24	20	20.2851	164.042	143.958	60.375	136.896	99.2917	107.542	187.083	126.979	155.667	173.646	130.958	136	132.625	177.833	128	128.104	108.812	90.4167	100.458	137.167	159.167	193.771	131.542	218.375
FBgn0033942	FBgn0033942	Cpr51A	FBgn0033942	0.199272	0.000634556	28	20	19.6369	144.208	110.854	81.25	81.2083	162.083	111.5	104.583	111.167	131.042	171.479	112.167	197.208	153.958	147.917	93.1667	96.375	83.5	69.125	72.2083	95.2083	112.75	102.042	195.5	117.333
FBgn0265070	FBgn0265070	CR44181	FBgn0265070	0.736118	0.00882936	24	20	37.6829	114.792	113.625	97.25	64.4792	42.5	45	61.5	57.1458	132.792	135.125	81.6458	98.2083	91.5	132.396	75.5625	96.375	65.5625	64.9792	78.875	82.375	144.792	87.2083	123.917	91.9167
FBgn0038916	FBgn0038916	dnd	FBgn0038916	0.866883	0.0134343	28	20	5.99568	304.083	203.333	122.375	121.292	202.146	174.083	176.417	204.292	184.896	156.375	290.146	255.875	268.021	181.75	215.979	123.583	169.604	100.542	171.75	128.75	244.208	222.292	326.792	175.625
FBgn0030105	FBgn0030105	CG15369	FBgn0030105	1	0.0515763	24	21	31.2453	58.3333	76.0833	36.625	16.5625	18.1667	13.8333	39.3542	11.5625	60.75	37.5	66.4583	155.167	18.0833	3.91667	7.125	27.375	5.66667	13.0833	11.125	6.25	159.167	26.875	96.7083	25.8333
FBgn0035076	FBgn0035076	Ance-5	FBgn0035076	0.992007	0.018291	28	22	191.051	979.583	743.625	718.917	572.604	556.042	687.542	593.271	713.333	793.042	895.833	863.458	948.5	684.854	1102.42	792.458	756.708	520.104	777.208	564.208	768.396	625.375	593.042	608.083	863.458
FBgn0039611	FBgn0039611	CG14528	FBgn0039611	0.992007	0.0201118	24	22	172.298	665.542	618.75	695.542	490.438	427.604	372.167	437.917	401.042	458.292	689.458	844.375	951.625	598	965.958	677.458	675.104	312.083	486.958	759.792	698.25	578.292	480.75	764.792	702.729
FBgn0032285	FBgn0032285	CG17108	FBgn0032285	0.543351	0.00455628	24	22	13890.3	46797.4	60704.1	46797.4	28509.4	22450.9	18962.7	32577.5	24569.5	24569.5	43601.2	79630.9	48153.3	61776	72916.4	39691.7	34325	23998.8	40974.8	34325	45333.6	75178	22798.4	86961.8	45333.6
FBgn0033936	FBgn0033936	Achl	FBgn0033936	0.0584248	6.2e-05	24	22	148.699	240.375	379.542	119.354	197.125	42.5	67.7917	23.5833	20.2917	197.979	273.708	278.083	331.792	272.792	283.625	107.083	170.458	3.1875	33.75	284.125	89.9167	264.479	304	269.458	277.5
FBgn0032925	FBgn0032925	CG9246	FBgn0032925	0.736118	0.00882936	24	22	8.83883	430.458	326.75	337.833	294.875	253.167	314.25	337.771	322.792	320.5	226.792	445	370.583	364	405.396	381.812	357.667	296.875	279.812	383.125	401.5	393.083	322.292	448.458	451.292
FBgn0266376	FBgn0266376	CR45018	FBgn0266376	0.736118	0.00882936	28	22	21.0217	92.9583	59.2083	36.625	38.5	27.8333	18.8125	62.9583	20.2917	63.4583	75.2917	66.4583	68.2292	44.1667	53.2708	18.1667	46.75	30.4583	48.4583	11.875	21.3333	41.5208	30.2083	39.7917	59.75
FBgn0032921	FBgn0032921	Mpp6	FBgn0032921	0.603943	0.00570543	24	22	22.2591	134.125	104.542	179.417	109.667	83.7083	77.7083	85.7917	60.2083	117.271	92.1458	136.833	110.5	103.292	120.417	118.312	61.0208	56.7917	66.9583	110.375	96.8333	98.375	76.7917	118.667	115.167
FBgn0011361	FBgn0011361	ND-ACP	FBgn0011361	1	0.0244631	28	22	917.766	6049.79	5778.38	4792.83	5049.83	4828.21	5582.25	5231.92	5268.29	6529.83	6070.71	6967.54	7042.25	5852.33	6616.46	6901.54	6716.67	5157.62	5484.25	6095.79	5353.88	5445.62	5506.79	6226.12	4952.85
FBgn0011481	FBgn0011481	Ssdp	FBgn0011481	0.866883	0.0134343	28	22	24.1889	48.0417	70.5417	34	37.1667	16.25	21.2917	47.8333	41.0417	61.7292	100.271	76.0833	98.2083	37.3958	68.2083	45.5833	104.375	36.2083	153.604	61.75	32.9792	42.7917	71.1667	63.3958	190.958
FBgn0039298	FBgn0039298	to	FBgn0039298	0.347269	0.00176934	24	22	36.1803	171.75	256.354	143.875	58.7917	56.5	72.625	88.4583	77.625	94.125	77.3958	222.188	184.938	143.188	159.625	111.896	119.771	39.8958	76.8333	271.083	32.9792	102.083	96.7917	179.062	123.271
FBgn0265699	FBgn0265699	CR44506	FBgn0265699	1	0.0515763	28	24	5.87783	54.4167	34.8542	19.2083	24	17.6875	3.79167	21.2083	9.83333	30.0833	31.25	35.8333	35.5	17.3333	17.7292	17.2083	36.9583	12.7917	30.2292	11.875	13.5417	12.1667	26.875	26.5	12.4167
FBgn0002723	FBgn0002723	Met	FBgn0002723	1	0.0296422	28	24	25.1465	126.25	131.833	105.958	123.083	56.5	72.625	84.5417	39.5833	101.833	173.646	114.875	152.125	68.3125	130.146	93.1667	160.208	92	100.542	66.5833	67.6458	104.75	71.1667	105.417	36.4792
FBgn0284248	FBgn0284248	Cyt-c-p	FBgn0284248	1	0.0327127	28	25	2474.84	9250.92	14401.4	6308.58	8031.71	5877.46	6049.79	5183.54	5695.83	8127.62	8684.67	8086.33	9991.75	9538.96	13284	7755	11439.1	6308.58	11851	8358.17	8471.38	6179.71	7804.38	8086.33	14401.4
FBgn0005626	FBgn0005626	ple	FBgn0005626	0.644334	0.00711292	28	25	22.5022	196.438	188.167	81.25	55.625	91.3333	69.25	92.5833	18.1458	72.9375	113.583	103.75	98.2083	148.896	111.812	64.8542	123.583	56.7917	141.333	53.1458	23.5	46.625	66.125	101.292	102.583
FBgn0261788	FBgn0261788	Ank2	FBgn0261788	1	0.0357832	28	26	243.746	1013.92	1319.44	1266.96	1282.88	938.167	812.646	586.896	459.562	1065.04	1770.21	869.146	1559.42	1150.33	1952.96	840.188	1955.67	983.646	2083.29	856.958	717.688	713.333	942.542	1035.5	2657.25
FBgn0010217	FBgn0010217	ATPsynbeta	FBgn0010217	0.992007	0.018291	28	26	5266.65	31340.4	26707.8	22450.9	20369.2	17194.5	18028.1	24569.5	15369.2	19502.5	17607.5	26707.8	20369.2	27955.2	25055.7	26134.2	25055.7	23165.2	19502.5	22450.9	16400.3	23559.8	17815.3	27329.4	15511.9
FBgn0052666	FBgn0052666	Drak	FBgn0052666	0.182589	0.000484527	28	26	116.054	497.875	694.917	537.375	653.125	306.521	281.125	364.167	301.458	333.75	374.833	387.167	434.875	488.042	450.75	533.021	993.583	373.938	453.312	277.5	291.021	271.792	403.438	361.125	357.5
FBgn0010352	FBgn0010352	Nc73EF	FBgn0010352	0.992007	0.0201118	28	26	289.442	2721.21	3667	2251.54	4035.38	2311.88	2562.67	1818.1	2020.83	2506.67	2715.46	2657.25	2107.54	3216.38	3572.88	2356.62	3369.17	2523.08	3335.46	2131.33	2570.08	1645.54	2517.62	2511.29	3269.96
FBgn0026315	FBgn0026315	Ugt35a	FBgn0026315	0.644334	0.00711292	28	26	32.7626	101.833	90.9583	81.25	95.2083	47.875	45	12.4167	12.4167	61.7292	75.2917	63.9167	98.2083	55.625	143.812	103.625	123.583	53.25	59.9167	80.875	51.8333	57.9167	79.7917	47.5833	41.5833
