# Supplementary material for: Circadian regulation of the Drosophila astrocyte transcriptome
Source: PLoS Genet. 2021 Sep 20;17(9):e1009790. doi: 10.1371/journal.pgen.1009790 (PMC8483315; doi:10.1371/journal.pgen.1009790)
Supplement: S4 Table — (XLSX) [file pgen.1009790.s010.xlsx]

## Sheet: Sheet2
Gene	Citation	Reference
Acer	Mcdonald and Rosbash 2001	[1]
Achl	Hughes et al. 2012, Huang et al. 2013	[2,3]
AhcyL2	Eckel-Mahan et al. 2013	[4]
CG10073	Huang et al. 2013	[3]
CG10433	Hughes et al., 2012	[2]
CG10513	Ueda et al. 2002, Claridge-Chang et al. 2001, Cirelli et al. 2005	[5–7]
CG12116	Claridge-Chang et al. 2001, Huang et al. 2013	[3,6]
CG13305	Huang et al. 2013	[3]
CG13631	Huang et al. 2013	[3]
CG13631	Huang et al. 2013	[3]
CG17108	Huang et al. 2013	[3]
CG17108	Huang et al. 2013	[3]
CG17127	Huang et al. 2013	[3]
CG18302	Huang et al. 2013	[3]
CG31100	Huang et al. 2013	[3]
CG31205	Xu et al. 2011	[8]
CG6218	Huang et al. 2013	[3]
CG8419	Huang et al. 2013	[3]
CG8888	Huang et al. 2013, Gill et al. 2015	[3,9]
CG9377	Claridge-Chang et al. 2001, Mcdonald and Rosbash 2001	[1,6]
CG9451	Huang et al. 2013	[3]
CG9451	Huang et al. 2013	[3]
CG9649	Claridge-Chang et al. 2001, Mcdonald and Rosbash 2001	[1,6]
Chd64	Claridge-Chang et al. 2001	[6]
Cyp18a1	Kadener et al. 2009, Huang et al. 2013	[3,10]
Cyp305a1	Claridge-Chang et al. 2001	[6]
Cyp4aa1	Huang et al. 2013	[3]
Cyp4d21	Lin et al. 2002, McDonald and Rosbash 2001, Huang et al. 2013	[1,3,11]
Cyp6a21	Xu et al. 2011, Claridge-Chang et al. 2001	[6,8]
Cyp6a23	Ueda et al. 2002	[5]
Gclm	Beaver et al. 2012	[12]
gol	Abruzzi et al. 2011, Huang et al. 2013	[3,13]
GstZ2	Huang et al. 2013	[3]
hebe	Gill et al. 2015	[9]
hfp	Hughes et al. 2012, Huang et al. 2013	[2,3]
HPS4	Huang et al. 2013	[3]
Jhe	Huang et al. 2013	[3]
Lztr1	Huang et al. 2013	[3]
Met	Huang et al. 2013	[3]
MFS18	Huang et al. 2013	[3]
Mpp6	Huang et al. 2013	[3]
ple	Mcdonald and Rosbash 2001	[1]
Pfrx	Huang et al. 2013	[3]
rgr	Scully et al. 2002	[14]
ru	Huang et al. 2013	[3]
Sirup	Huang et al. 2013	[3]
Slob	Jaramillo et al. 2004	[15]
SP1029	Claridge-Chang et al. 2001	[6]
SP1117	McDonald and Rosbash 2001, Hughes et al. 2012	[1,2]
su(w[a])	Huang et al. 2013	[3]
to	Benito et al. 2010, Huang et al. 2013	[3,16]
TotA	Damulewicz et al. 2018	[17]
TwdlT	Huang et al. 2013	[3]
Ugt35B1	Huang et al. 2013	[3]
Usp8	Huang et al. 2013	[3]
AkhR	Predicted through ortholog Gnrhr rattus norvegicus	[18]
mdy	Predicted through ortholog Dgat Mus musculus	[19–21]
	References
1	McDonald MJ, Rosbash M. Microarray Analysis and Organization of Circadian Gene Expression in Drosophila. Cell. 2001;107: 567–578. doi:10.1016/S0092-8674(01)00545-1
2	Hughes ME, Grant GR, Paquin C, Qian J, Nitabach MN. Deep sequencing the circadian and diurnal transcriptome of Drosophila brain. Genome Res. 2012;22: 1266–1281. doi:10.1101/gr.128876.111
3	Huang Y, Ainsley JA, Reijmers LG, Jackson FR. Translational Profiling of Clock Cells Reveals Circadianly Synchronized Protein Synthesis. Schibler U, editor. PLoS Biol. 2013;11: e1001703. doi:10.1371/journal.pbio.1001703
4	Eckel-Mahan KL, Patel VR, de Mateo S, Orozco-Solis R, Ceglia NJ, Sahar S, et al. Reprogramming of the circadian clock by nutritional challenge. Cell. 2013;155: 1464–1478. doi:10.1016/j.cell.2013.11.034
5	Ueda HR, Matsumoto A, Kawamura M, Iino M, Tanimura T, Hashimoto S. Genome-wide Transcriptional Orchestration of Circadian Rhythms in Drosophila. J Biol Chem. 2002;277: 14048–14052. doi:10.1074/jbc.C100765200
6	Claridge-Chang A, Wijnen H, Naef F, Boothroyd C, Rajewsky N, Young MW. Circadian Regulation of Gene Expression Systems in the Drosophila Head. Neuron. 2001;32: 657–671. doi:10.1016/S0896-6273(01)00515-3
7	Cirelli C, LaVaute TM, Tononi G. Sleep and wakefulness modulate gene expression in Drosophila. J Neurochem. 2005;94: 1411–1419. doi:10.1111/j.1471-4159.2005.03291.x
8	Xu K, DiAngelo JR, Hughes ME, Hogenesch JB, Sehgal A. The Circadian Clock Interacts with Metabolic Physiology to Influence Reproductive Fitness. Cell Metab. 2011;13: 639–654. doi:10.1016/j.cmet.2011.05.001
9	Gill S, Le HD, Melkani GC, Panda S. Time-restricted feeding attenuates age-related cardiac decline in Drosophila. Science. 2015;347: 1265–1269. doi:10.1126/science.1256682
10	Kadener S, Menet J, Sugino K, Horwich M, Weissbein U, Nawathean P, et al. A role for microRNAs in the Drosophila circadian clock. Genes Dev. 2009;23: 2179–2191. doi:10.1101/gad.1819509
11	Lin Y, Han M, Shimada B, Wang L, Gibler TM, Amarakone A, et al. Influence of the period-dependent circadian clock on diurnal, circadian, and aperiodic gene expression in Drosophila melanogaster. Proc Natl Acad Sci. 2002;99: 9562–9567. doi:10.1073/pnas.132269699
12	Beaver LM, Klichko VI, Chow ES, Kotwica-Rolinska J, Williamson M, Orr WC, et al. Circadian regulation of glutathione levels and biosynthesis in Drosophila melanogaster. PloS One. 2012;7: e50454. doi:10.1371/journal.pone.0050454
13	Abruzzi KC, Rodriguez J, Menet JS, Desrochers J, Zadina A, Luo W, et al. Drosophila CLOCK target gene characterization: implications for circadian tissue-specific gene expression. Genes Dev. 2011;25: 2374–2386. doi:10.1101/gad.178079.111
14	Scully AL, Zelhof AC, Kay SA. A P element with a novel fusion of reporters identifies regular, a C2H2 zinc-finger gene downstream of the circadian clock. Mol Cell Neurosci. 2002;19: 501–514. doi:10.1006/mcne.2001.1091
15	Jaramillo AM, Zheng X, Zhou Y, Amado DA, Sheldon A, Sehgal A, et al. Pattern of distribution and cycling of SLOB, Slowpoke channel binding protein, in Drosophila. BMC Neurosci. 2004; 14.
16	Benito J, Hoxha V, Lama C, Lazareva AA, Ferveur J-F, Hardin PE, et al. The circadian output gene takeout is regulated by Pdp1. Proc Natl Acad Sci. 2010;107: 2544–2549. doi:10.1073/pnas.0906422107
17	Damulewicz M, Świątek M, Łoboda A, Dulak J, Bilska B, Przewłocki R, et al. Daily Regulation of Phototransduction, Circadian Clock, DNA Repair, and Immune Gene Expression by Heme Oxygenase in the Retina of Drosophila. Genes. 2018;10: 6. doi:10.3390/genes10010006
18	Schirman-Hildesheim TD, Ben-Aroya N, Koch Y. Daily GnRH and GnRH-receptor mRNA expression in the ovariectomized and intact rat. Mol Cell Endocrinol. 2006;252: 120–125. doi:10.1016/j.mce.2006.03.010
19	Pan X, Hussain MM. Diurnal Regulation of Microsomal Triglyceride Transfer Protein and Plasma Lipid Levels. J Biol Chem. 2007;282: 24707–24719. doi:10.1074/jbc.M701305200
20	Solt LA, Wang Y, Banerjee S, Hughes T, Kojetin DJ, Lundasen T, et al. Regulation of circadian behaviour and metabolism by synthetic REV-ERB agonists. Nature. 2012;485: 62–68. doi:10.1038/nature11030
21	Wang L, Kim J, Somers DE. Transcriptional corepressor TOPLESS complexes with pseudoresponse regulator proteins and histone deacetylases to regulate circadian transcription. Proc Natl Acad Sci. 2013;110: 761–766. doi:10.1073/pnas.1215010110
