# Supplementary material for: Circadian regulation of the Drosophila astrocyte transcriptome
Source: PLoS Genet. 2021 Sep 20;17(9):e1009790. doi: 10.1371/journal.pgen.1009790 (PMC8483315; doi:10.1371/journal.pgen.1009790)
Supplement: S5 Table — (XLSX) [file pgen.1009790.s011.xlsx]

## Sheet: Sheet1
GENE	RNAi Line	EAAT1 (elavGal80)
BomBc2	BL61348	-
	v13926	-		Key
bubblegum	BL28639	↓L, ↑N		-	No effect
	BL55918	-		L	Latency
CG33639	BL28614	-		D	Day sleep
	v102999	-		N	Night sleep
CG5945	BL65914	↓D, ↓DBL, ↑DBN, ↓NBL, ↑NBN		S	Total sleep
	v35373	-		DBL	Day bout length
CR44185	BL63784	-		DBN	Day bout number
daw	BL34974	-		NBL	Night bout length
	BL50911	-		NBN	Night bout number
	BL34974	-
	v13420	-
	v105309	-
Eglp4	BL67959	-
	BL82658	-
Esyt2	v28418	Semi-lethal
Gbp2	v16696	Lethal
	v330018	-
Listericin	v4580	-
	v102769	↓S, ↑D, ↓DBL, ↑NBN
lztr1	BL33422	↓D, ↓DBL
	v11164	-
nec	BL66948	Premature death, ↓L, ↑S, ↑D, ↓ DBL, ↑DBN
	v44837	Lethal
	v108366	↓DBL
PGRP-LB	BL67236	↓DBL, ↑DBN
	v104557	-
PGRP-LC	BL33383	↓D, ↓DBL
	v101636	↑NBN
ple	BL25796	-
	BL76069	-
qsm	BL65168	-
Slob	BL27492	-
	BL55879	↓DBL, ↓NBL, ↑NBN
	v30674	-
	v100987	-
smg6	v27599	↓N, ↓NBL
	v106042	-
SPE	BL33926	Semi-lethal
	v30971	-
	v104906	-
Spn27a	BL51445	-
	v107404	-
	v330188	-
spz	BL34699	↑S, ↑N, ↑NBL, ↓NBN
	v105017	↓DBL
Syx18	BL26721	Lethal
takeout	BL55982	↑DBN, ↑NBN, ↓NBL
	v51463	-
	v100079	↑DBN, ↓DBL
Toll-7	BL30488	↓NBL, ↑NBN
	v24473	↓NBL, ↑NBN
	v39176	↓N, ↓NBL, ↑NBN
	v6541	↓S, ↓D, ↓DBL, ↑NBN
TotA	BL53244	↓S, ↓D, ↓N, ↓DBL, ↑DBN, ↓NBL, ↑NBN
	BL58257	-
	BL55378	-
	v14415	-
	v106548	↓DBL, ↑DBN, ↓NBL, ↑NBN
TotC	BL51407	↓DBL, ↑DBN, ↓NBL, ↑NBN
	BL62159	↓D, ↓DBL
	v14420	-
	v106379	↓D, ↓DBL, ↑DBN
TotX	v100514	-
