# Supplementary material for: Circadian regulation of the Drosophila astrocyte transcriptome
Source: PLoS Genet. 2021 Sep 20;17(9):e1009790. doi: 10.1371/journal.pgen.1009790 (PMC8483315; doi:10.1371/journal.pgen.1009790)
Supplement: S6 Table — (XLSX) [file pgen.1009790.s012.xlsx]

## Sheet: Sheet1
Gene ID	Name or CG	H. sapiens Ortholog	M. musculus Ortholog	Fold Enriched in Astrocytes (Cahoy et al 2008)
FBgn0003068	per	Hsap\PER1	Mmus\Per3	2.4	Mammalian Enriched Genes
		Hsap\PER3	Mmus\Per1	1.9
		Hsap\PER2	Mmus\Per2	2.1
FBgn0014396	tim	Hsap\TIMELESS	Mmus\Timeless
FBgn0035499	Chd64	Hsap\TAGLN3	Mmus\Tagln3
FBgn0026314	Ugt35B1	Hsap\UGT2A3, UGT2B15	Mmus\Ugt2a3
FBgn0031925	Cyp4d21	Hsap\CYP4F3	Mmus\Cyp4f39
FBgn0043791	Phu	Hsap\ALPG	Mmus\Akp3, Alpl
FBgn0010052	Jhe	Hsap\CES4A	Mmus\Ces1, 2, 3 and 5 family
FBgn0261833	lncRNA:CR42765	-	-
FBgn0032613	Nepl9	Hsap\PHEX	Mmus\Phex
FBgn0033936	Achl	Hsap\LARP6	Mmus\Larp6
FBgn0028396	TotA	-	-
FBgn0016076	Vri	Hsap\NFIL3	Mmus\Nfil3
FBgn0030966	Shop	Hsap\SUOX	Mmus\Suox	2.8
FBgn0035231	Pcyt2	Hsap\PCYT1A	Mmus\Pcyt1a, Pcyt1b
FBgn0037010	Pss	Hsap\PTDSS1	Mmus\Ptdss1
FBgn0259229	CG42329	-	Mmus\Oacyl
FBgn0027348	bgm	Hsap\ACSBG2	Mmus\Acsbg2
FBgn0025720	Ate1	Hsap\ATE1	Mmus\Ate1	2.2
FBgn0038160	CG9759	-	-
FBgn0015011	AhcyL2	Hsap\AHCYL1, AHCYL2	Mmus\Ahcyl1, Ahcyl2	4.5
FBgn0032507	CG9377	-	-
FBgn0024997	CG2681	Hsap\SIAH1	Mmus\Siah1a
FBgn0083970	CG34134	-	-
FBgn0052666	Drak	Hsap\STK17B	Mmus\Stk17b	13.6
FBgn0010383	Cyp18a1	Hsap\CYP2U1	Mmus\cyp2u1
FBgn0030041	CG12116	Hsap\SPR	Mmus\Spr	1.7
FBgn0022355	Tsf1	Hsap\MELTF	Mmus\Meltf
FBgn0038733	CG11407	-	-
FBgn0044810	TotX	-	-
FBgn0038862	Usp8	Hsap\USP8	Mmus\Usp8
FBgn0033942	Cpr51A	-	-
FBgn0038260	CG14855	Hsap\SLC22A7	Mmus\Slc22a27
FBgn0031461	Daw	Hsap\TGFB1	Mmus\Tgfb1
FBgn0261560	Thor	Hsap\EIF4EBP2	Mmus\Eif4ebp2	1.9
FBgn0000454	DipB	-	-
FBgn0015037	Cyp4p1	Hsap\CYP4V2	Mmus\Cyp4v3	13.6
FBgn0032731	Swip1	Hsap\EFHD2	Mmus\Efhd2	3.2
FBgn0260746	Ect3	Hsap\GLB1L	Mmus\Glb1l	2.8
FBgn0036620	CG4842	Hsap\HPGD	Mmus\Hpgd
FBgn0039102	SPE	-	-
FBgn0287209	Gfat1	Hsap\Gfat2	Mmus\Gfat2
FBgn0028622	qsm	-	-
FBgn0039084	CG10175	Hsap\Ces family	Mmus\Ces family
FBgn0031971	Sirup	Hsap\SDHAF4	Mmus\Sdhaf4
FBgn0039152	Root	Hsap\CROCC	Mmus\Crocc
FBgn0028579	phtf	Hsap\PHTF2	Mmus\Phtf2
FBgn0261532	cdm	Hsap\IPO13	Mmus\Ipo13
FBgn0039298	takeout	-	-
FBgn0286506	Mp1	Hsap\MP1	Mmus\Mp1
FBgn0000120	Arr1	Hsap\ARRB2	Mmus\Arrb2
FBgn0034200	Gbp2	-	-
FBgn0050489	Cyp12d1-p	Hsap\CYP24A1	Mmus\Cyp24a1
FBgn0063923	Kaz1-ORFB	-	-
FBgn0010591	Sply	Hsap\SGPL1	Mmus\Sgpl1	3.3
FBgn0036106	CG6409	-	-
FBgn0063491	GstE9	Hsap\GSTT2, GSTT2B	Mmus\Gstt1, 2 and 3	3.3
FBgn0000153	b	Hsap\CSAD	Mmus\Csad
FBgn0086359	Invadolysin	Hsap\LMLN	Mmus\Lmln
FBgn0051100	CG31100	Hsap\SLC2A6 and SLC2A8	Mmus\Slc2a6 and Slc2a8	1.8
FBgn0052191	CG32191	Hsap\ARSI	Mmus\arsi
FBgn0033448	hebe	-	-
FBgn0034351	rswl	Hsap\TRMT10C	Mmus\Trmt10c
FBgn0051729	CG31729	Hsap\ATP9B	Mmus\Atp9b
FBgn0046114	Gclm	Hsap\GCLM	Mmus\Gclm
FBgn0034053	Cyp4aa1	Hsap\CYP4V2	Mmus\Cyp4v3	13.6
FBgn0264494	CG17646	Hsap\ABCG1	Mmus\Abcg1
FBgn0036992	Hpd	Hsap\HPD	Mmus\Hpd
FBgn0037697	GstZ2	Hsap\GSTZ1	Mmus\Gstz1	1.8
FBgn0003209	raw	-	-
FBgn0037935	CG6834	-	-
FBgn0031636	CG12194	Hsap\MFSD1	Mmus\Mfsd1	2.1
FBgn0036876	CG9451	Hsap\ACPP	Mmus\Acpp
FBgn0013770	cp1	Hsap\CTSV	Mmus\Ctsl
FBgn0040600	CG13631	-	-
FBgn0032285	CG17108	-	-
FBgn0031245	CG3625	Hsap\AIG1	Mmus\Aig1
FBgn0250820	meigo	Hsap\SLC35B1	Mmus\Slc35b1
FBgn0050046	CG30046	Hsap\SPON1	Mmus\Spon1	2
FBgn0053303	CG33303	Hsap\RPN1	Mmus\Rpn1
FBgn0032494	CG5945	-	-
FBgn0085256	CG34227	-	-
FBgn0016694	Pdp1	Hsap\HLF	Mmus\Hlf	3.9
FBgn0003189	r	Hsap\CAD	Mmus\Cad	1.5
FBgn0028577	hpf	Hsap\PUF60	Mmus\Puf60
FBgn0033188	Drat	-	-
FBgn0263997	CG43740	-	-
FBgn0025684	MSF18	Hsap\SLC17A9	Mmus\Slc17a9
FBgn0034002	CG8079	Hsap\AGGF1	Mmus\Aggf1
FBgn0032921	Mpp6	Hsap\MPHOSPH6	Mmus\Mphosph6
FBgn0031589	Naprt	Hsap\NAPRT	Mmus\Naprt	15.5
FBgn0039678	Obp99a	-	-
FBgn0031558	CG16704	-	-
FBgn0031360	CG31937	Hsap\DHRS7	Mmus\Dhrs7	2.1
FBgn0264776	CG44014	-	-
FBgn0004919	gol	Hsap\RNF150	Mmus\Rnf150
FBgn0044812	TotC	-	-
FBgn0004797	mdy	Hsap\DGAT1	Mmus\Dgat1	1.7
FBgn0037045	CG10584	Hsap\METTL22	Mmus\Mettl22
FBgn0086912	mbm	-	-
FBgn0026315	Ugt35A1	Hsap\UGT2A3	Mmus\Ugt2a3
FBgn0032299	CG17127	-	-
FBgn0005626	ple	Hsap\TH	Mmus\Th
FBgn0034999	Fatp3	Hsap\SLC27A1	Mmus\Slc27a1	17.1
FBgn0035358	CG14949	-	-
FBgn0038449	CG17562	Hsap\FAR2	Mmus\Far2
FBgn0034638	CG10433	-	-
FBgn0040344	Lztr1	Hsap\LZTR1	Mmus\Lztr1
FBgn0265070	asRNA:CR44181	-	-
FBgn0032266	CG18302	Hsap\LIPA	Mmus\Lipa
FBgn0032863	Cdc23	Hsap\CDC23	Mmus\Cdc23
FBgn0266376	lncRNA:CR45018	-	-
FBgn0029175	sotv	Hsap\EXT2	Mmus\Ext2
FBgn0032925	CG9246	Hsap\NOC2L	Mmus\Noc2l
FBgn0031995	CG8475	Hsap\PHKB	Mmus\Phkb	4.2
FBgn0003295	ru	Hsap\RHBDL3	Mmus\Rhbdl3
FBgn0025595	AkhR	Hsap\GNRHR	Mmus\Gnrhr
FBgn0032283	CG7296	-	-
FBgn0036334	CG11267	Hsap\HSPE1	Mmus\Hspe1
FBgn0036910	Cyp305a1	Hsap\CYP2J2	Mmus\Cyp2j6
FBgn0039260	Smg6	Hsap\SMG6	Mmus\Smg6
FBgn0003638	su(wa)	Hsap\SFSWAP	Mmus\Sfswap
FBgn0015714	Cyp6a17	Hsap\CYP3A5, Cyp3A43	Mmus\Cyp3a11
FBgn0033321	CG8738	-	-
FBgn0024236	foi	Hsap\SLC39A10	Mmus\Slc39a10
FBgn0035710	SP1173	Hsap\MFSD6L	Mmus\Mfsd6l
FBgn0032685	CG10211	Hsap\MPO	Mmus\Mpo
FBgn0265189	sud1	Hsap\OGFOD1	Mmus\Ogfod1
FBgn0035980	mRRF1	Hsap\MRRF	Mmus\Mrrf
FBgn0030981	CG14191	-	-
FBgn0024889	Kap-a1	Hsap\KPNA6	Mmus\Kpna6
FBgn0031432	Cyp309a1	Hsap\Cyp3 family	Mmus\Cyp3 family
FBgn0046763	CG17278	-	-
FBgn0027562	CG10345	Hsap\SCARB1	Mmus\Scarb1
FBgn0031182	Cyp6t1	Hsap\Cyp3A family	Mmus\Cyp3a family
FBgn0004611	Plc21C	Hsap\PLCB1	Mmus\Plcb1
FBgn0265935	Coro	Hsap\CORO1C	Mmus\Coro1c
FBgn0031047	Rcd-1	Hsap\CNOT9	Mmus\Cnot9
FBgn0020372	TM4SF	Hsap\TSPAN family	Mmus\Tspan family		Tspan7	7	Tspan12	3	Tspan33	1.6
FBgn0029170	TwdlT	-	-
FBgn0027499	wde	Hsap\ATF7IP	Mmus\Atf7ip
FBgn0004368	Ptp4E	Hsap\PTPRB	Mmus\Ptprb
FBgn0011481	Ssdp	Hsap\SSBP2, SSBP3	Mmus\Ssbp2, Ssbp3
FBgn0052369	CG32369	Hsap\LONRF1, 2 and 3	Mmus\Lonrf1, 2 and 3	19.4
FBgn0031996	CG8460	Hsap\CHID1	Mmus\Chid1
FBgn0034440	CG10073	Hsap\ERMP1	Mmus\Ermp1
FBgn0038916	dnd	Hsap\ARL3	Mmus\Arl3
FBgn0038211	CG9649	-	-
FBgn0035921	CG13305	-	-
FBgn0034276	Sardh	Hsap\SARDH	Mmus\Sardh	9
FBgn0016122	Acer	Hsap\ACE	Mmus\Ace
FBgn0051694	CG31694	Hsap\IFRD1	Mmus\Ifrd1
FBgn0034997	CG3376	Hsap\SMPD1	Mmus\Smpd1	1.8
FBgn0028990	Spn27A	Hsap\SERPINB1	Mmus\Serpinb1a	2.3
FBgn0036891	CG9372	-	-
FBgn0266758	Esyt2	Hsap\ESYT2	Mmus\Esyt2
FBgn0038420	CG10311	-	-
FBgn0039593	Sid	Hsap\ENDOG	Mmus\Endog	1.8
FBgn0002930	nec	Hsap\SERPINI1	Mmus\Serpini1
FBgn0020416	Idgf1	Hsap\CHI family	Mmus\Chi family
FBgn0053969	CG33969	Hsap\FBXW4	Mmus\Fbxw4
FBgn0032477	Alg7	Hsap\DPAGT1	Mmus\Dpagt1
FBgn0025457	Bub3	Hsap\BUB3	Mmus\Bub3
FBgn0030797	CG13004	-	-
FBgn0028984	Spn88Ea	Hsap\SERPINB1	Mmus\Serpinb1
FBgn0033728	Cpr49Ae	-	-
FBgn0033798	Arpc3B	-	-
FBgn0065032	CG15870	Hsap\ARPC3	Mmus\Arpc3
FBgn0261341	verm	-	-
FBgn0010217	ATPsynβ	Hsap\ATP5F1B	Mmus\Atp5b
FBgn0033593	Listericin	-	-
FBgn0039849	CG11334	Hsap\MRI1	Mmus\Mri1
FBgn0035076	Ance-5	Hsap\ACE	Mmus\Ace2 and 3
FBgn0039656	CG11951	Hsap\LVRN	Mmus\Lvrn
FBgn0035290	dsb	Hsap\SCARB2	Mmus\Scarb2
FBgn0025680	Cry	Hsap\CRY1 and 2	Mmus\Cry1 and 2	1.7
FBgn0035090	CG2736	Hsap\SCARB1	Mmus\Scarb1
FBgn0003062	Fib	Hsap\FBL	Mmus\Fbl
FBgn0010352	Nc73EF	Hsap\OGDH	Mmus\Ogdh
FBgn0039611	Nepl18	Hsap\KEL and MME	Mmus\Kel and Mme
FBgn0030883	CG7772	Hsap\MTFP1	Mmus\Mtfp1
FBgn0031975	Tg	Hsap\TGM1	Mmus\Tgm1
FBgn0029839	CG4660	Hsap\THEM6	Mmus\Them6
FBgn0050345	CG30345	Hsap\SLC46A1	Mmus\Slc46a1
FBgn0263390	Nha2	Hsap\SLC9B1 and 2	Mmus\Slc9b1 and 2
FBgn0026077	Gasp	-	-
FBgn0033138	Tsp42Eq	Hsap\CD63	Mmus\Cd63	1.9
FBgn0034261	HPS4	Hsap\HPS4	Mmus\Hps4
FBgn0035145	MED14	Hsap\MED14	Mmus\Med14
FBgn0265074	lncRNA:CR44185	-	-
FBgn0031256	shv	Hsap\DNAJB11	Mmus\Dnajb11
FBgn0085377	CG34348	Hsap\TMEM68	Mmus\Tmem68
FBgn0027621	pfrx	Hsap\PFKFB1	Mmus\Pfkfb1
FBgn0035227	Iml1	Hsap\DEPDC5	Mmus\Depdc5
FBgn0011361	ND-ACP	Hsap\NDUFAB1	Mmus\Ndufab1
FBgn0031689	Cyp28d1	Hsap\CYP3A family	Mmus\Cyp3a family
FBgn0027610	Dic1	Hsap\SLC25A10	Mmus\Slc25a10
FBgn0032810	CG13077	Hsap\CYB561D1 and 2	Mmus\Cyb561d1 and 2
FBgn0039212	Stx18	Hsap\STX18	Mmus\Stx18
FBgn0040298	Myt1	Hsap\PKMYT1	Mmus\Pkmyt1
FBgn0035520	CG11586	Hsap\ZMAT2	Mmus\Zmat2
FBgn0036264	CG11529	-	-
FBgn0034543	galla-1	Hsap\CIAO2A	Mmus\Ciao2a
FBgn0053639	CG33639	-	-
FBgn0033447	dila	Hsap\CEP131	Mmus\Cep131
FBgn0034885	Eglp4	Hsap\AQP family	Mmus\Aqp family		Aqp4	79.7909	Aqp9	4.575	Aqp11	1.57509
FBgn0039311	CG10513	-	-
FBgn0034142	CG8306	Hsap\FAR1 and 2	Mmus\Far1 and 2
FBgn0026630	nessy	Hsap\LPCAT3	Mmus\Lpcat3
FBgn0027515	CG7115	Hsap\PPM1L	Mmus\Ppm1l
FBgn0031999	-	Hsap\TRIM45	Mmus\Trim45
FBgn0266449	kr-h2	Hsap\TMEM33	Mmus\Tmem33	1.7
FBgn0002723	Met	Hsap\ARNTL and ARNTL2	Mmus\Arntl and Arntl2	2.3
FBgn0038815	CG5466	Hsap\AES	Mmus\Aes
FBgn0262166	calypso	Hsap\BAP1	Mmus\Bap1
FBgn0284248	Cyp-c-p	Hsap\CYCS	Mmus\Cyct
FBgn0259682	Jabba	-	-
FBgn0031148	Cbs	Hsap\CBS	Mmus\Cbs	23.4
FBgn0261805	CG42751	-	-
FBgn0014931	CG2678
FBgn0266977	CG45428	-	-
FBgn0262563	CG43103	-	-
FBgn0264087	Slob	Hsap\PXK	Mmus\Pxk
FBgn0052280	CG32280	Hsap\CDIP1	Mmus\Cdip1
FBgn0038321	CG6218	Hsap\NAGK	Mmus\Nagk
FBgn0261788	Ank2	Hsap\ANK2	Mmus\Ank2	2
FBgn0051036	CG31036	-	-
version FB2020_05, released Oct 14 2020
Contact FlyBase
Cite FlyBase
